# Supplementary material for: High-resolution transcriptional landscape of xeno-free human induced pluripotent stem cell-derived cerebellar organoids
Source: Sci Rep. 2021 Jun 21;11:12959. doi: 10.1038/s41598-021-91846-4 (PMC8217544; doi:10.1038/s41598-021-91846-4)
Supplement: Supplementary file 2 — Supplementary Information 2. [file 41598_2021_91846_MOESM2_ESM.csv]

	STIM_p_val	STIM_avg_logFC	STIM_pct.1	STIM_pct.2	STIM_p_val_adj	CTRL_p_val	CTRL_avg_logFC	CTRL_pct.1	CTRL_pct.2	CTRL_p_val_adj	max_pval	minimump_p_val
PCP4	3.10E-39	1.803796147	0.891	0.181	1.04E-34	2.35E-86	1.242734052	0.911	0.345	7.92E-82	3.10E-39	4.70E-86	High resolution transcriptional landscape of xeno free human induced pluripotent stem cell derived cerebellar organoids. Samuel Nayler1*, Devika Agarwal3, Fabiola Curion2, Rory Bowden2,4, Esther B.E. Becker1,5*
HTR2C	1.69E-56	1.452286006	0.909	0.101	5.71E-52	1.42E-85	0.979736063	0.892	0.252	4.80E-81	1.69E-56	2.85E-85
SERPINF1	1.58E-26	1.188051545	0.873	0.278	5.34E-22	1.27E-80	1.192454832	0.978	0.507	4.29E-76	1.58E-26	2.55E-80
IGF1	1.32E-32	0.302291256	0.382	0.016	4.45E-28	4.02E-80	1.159888353	0.669	0.121	1.36E-75	1.32E-32	8.04E-80
TUBB2B	9.18E-26	-1.828409571	0.891	0.985	3.09E-21	7.56E-79	-1.611893417	0.922	0.974	2.55E-74	9.18E-26	1.51E-78
TUBA1A	7.15E-26	-1.642706211	1	1	2.41E-21	1.30E-76	-1.354597021	1	0.997	4.38E-72	7.15E-26	2.60E-76
TRPM3	2.57E-37	1.726421698	0.927	0.229	8.66E-33	4.60E-76	1.206584933	0.948	0.411	1.55E-71	2.57E-37	9.19E-76
CXCL14	1.07E-40	2.073297355	0.836	0.141	3.60E-36	1.59E-75	1.419798011	0.918	0.358	5.37E-71	1.07E-40	3.19E-75
TTR	2.50E-20	1.537200444	0.982	0.861	8.42E-16	2.61E-71	1.221389855	1	0.996	8.79E-67	2.50E-20	5.22E-71
TUBB2A	4.06E-24	-1.487064148	0.582	0.958	1.37E-19	3.55E-70	-1.371233173	0.621	0.931	1.19E-65	4.06E-24	7.09E-70
MT-CO1	7.92E-17	0.949657958	0.982	0.969	2.67E-12	5.94E-69	0.994398675	1	0.977	2.00E-64	7.92E-17	1.19E-68
TMSB10	5.09E-21	-1.095784411	1	1	1.72E-16	6.01E-69	-1.043797731	0.989	0.999	2.03E-64	5.09E-21	1.20E-68
CALM2	4.26E-15	-0.590571176	1	0.998	1.43E-10	5.22E-68	-0.758689504	0.989	0.999	1.76E-63	4.26E-15	1.04E-67
HN1	1.50E-23	-1.27954504	0.764	0.969	5.06E-19	7.24E-68	-1.165402177	0.758	0.939	2.44E-63	1.50E-23	1.45E-67
MAP1B	1.75E-24	-1.495699753	0.927	0.995	5.89E-20	1.66E-64	-1.022451276	0.967	0.997	5.59E-60	1.75E-24	3.32E-64
GPM6B	3.24E-23	-1.444532141	0.582	0.96	1.09E-18	1.87E-63	-1.55750617	0.651	0.911	6.31E-59	3.24E-23	3.74E-63
STMN1	1.03E-23	-1.466702108	0.982	0.995	3.48E-19	6.13E-62	-1.174011658	0.967	0.989	2.07E-57	1.03E-23	1.23E-61
CD24	1.69E-25	-1.580458353	0.418	0.956	5.69E-21	9.95E-59	-1.319606564	0.424	0.828	3.35E-54	1.69E-25	1.99E-58
MT-CO3	5.31E-13	0.768740005	0.982	0.962	1.79E-08	1.13E-58	0.976382547	1	0.978	3.81E-54	5.31E-13	2.26E-58
MLLT11	3.51E-24	-1.639431608	0.745	0.974	1.18E-19	8.71E-57	-1.214602831	0.814	0.955	2.93E-52	3.51E-24	1.74E-56
UCHL1	1.20E-23	-1.222922208	0.764	0.989	4.05E-19	3.16E-56	-0.825770185	0.933	0.98	1.06E-51	1.20E-23	6.32E-56
H3F3B	7.62E-16	-0.682042198	1	1	2.57E-11	8.19E-56	-0.60417964	1	0.999	2.76E-51	7.62E-16	1.64E-55
CRMP1	1.28E-19	-1.00313263	0.455	0.914	4.31E-15	2.19E-55	-0.8790592	0.361	0.798	7.38E-51	1.28E-19	4.38E-55
CFL1	4.73E-23	-0.760679846	1	1	1.59E-18	3.25E-55	-0.561630952	0.993	1	1.09E-50	4.73E-23	6.50E-55
YWHAQ	5.96E-19	-0.700390915	0.909	0.995	2.01E-14	1.56E-53	-0.563228553	0.952	0.994	5.26E-49	5.96E-19	3.12E-53
MARCKSL1	5.54E-25	-1.175445022	1	0.991	1.87E-20	2.62E-53	-0.887315017	0.929	0.987	8.83E-49	5.54E-25	5.24E-53
MT-ND1	6.95E-09	0.568896055	0.982	0.938	0.000234222	7.37E-53	0.865215166	0.993	0.95	2.48E-48	6.95E-09	1.47E-52
SOX4	1.46E-20	-1.641149788	0.655	0.965	4.93E-16	9.73E-53	-1.340696943	0.71	0.925	3.28E-48	1.46E-20	1.95E-52
MARCKS	9.80E-24	-1.109846912	0.564	0.941	3.30E-19	1.09E-52	-0.809348836	0.454	0.843	3.66E-48	9.80E-24	2.17E-52
TAGLN3	8.77E-23	-1.567845959	0.382	0.901	2.95E-18	3.19E-52	-0.996535682	0.238	0.72	1.07E-47	8.77E-23	6.38E-52
HMGB1	3.77E-13	-0.643526195	1	0.998	1.27E-08	7.22E-50	-0.688706687	0.985	0.996	2.43E-45	3.77E-13	1.44E-49
MT-CO2	3.74E-07	0.528932869	0.982	0.973	0.012615232	8.33E-50	0.886163155	1	0.981	2.81E-45	3.74E-07	1.67E-49
C1orf61	4.65E-09	-1.164319676	0.182	0.575	0.000156672	1.52E-49	-1.280352522	0.327	0.768	5.13E-45	4.65E-09	3.04E-49
RTN3	1.96E-19	-0.657559747	0.891	0.991	6.61E-15	2.07E-49	-0.645275463	0.922	0.983	6.97E-45	1.96E-19	4.14E-49
GAP43	8.91E-21	-1.730690563	0.491	0.912	3.00E-16	8.68E-49	-1.315857221	0.39	0.789	2.92E-44	8.91E-21	1.74E-48
TUBB	1.85E-19	-1.035505902	1	0.998	6.23E-15	1.48E-48	-0.82736122	1	0.999	4.98E-44	1.85E-19	2.96E-48
STMN4	1.44E-16	-1.003727787	0.2	0.784	4.84E-12	1.11E-47	-1.082211685	0.271	0.719	3.74E-43	1.44E-16	2.22E-47
SUMO2	4.76E-22	-0.709133181	1	1	1.60E-17	4.18E-47	-0.462755317	0.985	0.999	1.41E-42	4.76E-22	8.37E-47
MIAT	5.39E-17	-1.082468748	0.218	0.795	1.81E-12	4.25E-47	-0.957968206	0.1	0.608	1.43E-42	5.39E-17	8.49E-47
TMSB15A	3.60E-20	-1.176820397	0.6	0.908	1.21E-15	5.66E-47	-0.936110833	0.357	0.761	1.91E-42	3.60E-20	1.13E-46
MT-ND2	2.56E-07	0.415875636	0.982	0.954	0.008619687	6.45E-47	0.783815554	0.996	0.957	2.17E-42	2.56E-07	1.29E-46
DDIT4L	7.12E-47	0.635158116	0.618	0.038	2.40E-42	5.05E-24	0.464062606	0.442	0.156	1.70E-19	5.05E-24	1.42E-46
HMGN1	5.13E-17	-0.556678498	0.964	0.991	1.73E-12	3.68E-46	-0.492625326	0.97	0.996	1.24E-41	5.13E-17	7.37E-46
ZFYVE16	9.03E-18	0.612851408	0.745	0.299	3.04E-13	1.48E-43	0.549825311	0.855	0.465	4.97E-39	9.03E-18	2.95E-43
UQCRB	1.31E-17	0.634197584	1	0.996	4.41E-13	6.08E-43	0.392332856	1	0.999	2.05E-38	1.31E-17	1.22E-42
EIF1B	2.49E-13	-0.558265505	0.891	0.974	8.40E-09	5.12E-42	-0.565853657	0.896	0.974	1.73E-37	2.49E-13	1.02E-41
UBC	3.99E-06	-0.275572571	0.982	1	0.134511985	5.74E-42	-0.495315419	1	1	1.93E-37	3.99E-06	1.15E-41
FHL1	1.90E-18	-0.734727236	0.727	0.956	6.39E-14	7.15E-42	-0.571743669	0.803	0.918	2.41E-37	1.90E-18	1.43E-41
CALM1	2.62E-17	-0.825837404	0.964	0.984	8.84E-13	7.64E-42	-0.671858374	0.907	0.981	2.57E-37	2.62E-17	1.53E-41
EEF1B2	2.00E-21	0.827949297	1	0.998	6.74E-17	8.51E-42	0.498599004	1	0.99	2.87E-37	2.00E-21	1.70E-41
SERINC5	6.14E-11	0.487342209	0.564	0.225	2.07E-06	8.88E-42	0.578251168	0.829	0.442	2.99E-37	6.14E-11	1.78E-41
BEX1	7.06E-18	-0.710944014	0.855	0.973	2.38E-13	1.40E-41	-0.669594809	0.703	0.926	4.72E-37	7.06E-18	2.80E-41
FEZ1	3.92E-19	-0.933995058	0.618	0.951	1.32E-14	3.33E-41	-0.706924478	0.732	0.879	1.12E-36	3.92E-19	6.65E-41
RPS28	3.17E-17	0.561888995	1	1	1.07E-12	3.37E-41	0.37151896	1	1	1.14E-36	3.17E-17	6.74E-41
SULF1	3.49E-41	0.943362281	0.709	0.081	1.18E-36	1.88E-35	0.497380266	0.636	0.241	6.33E-31	1.88E-35	6.98E-41
MT-ND3	2.08E-08	0.476712373	0.964	0.932	0.000702105	1.02E-40	0.718962743	0.996	0.923	3.44E-36	2.08E-08	2.04E-40
FABP7	1.37E-13	-1.082184304	0.291	0.777	4.60E-09	1.17E-40	-1.081824073	0.405	0.783	3.94E-36	1.37E-13	2.34E-40
MT-ND4	3.45E-06	0.458011924	0.964	0.971	0.116263766	1.37E-40	0.736542141	1	0.971	4.63E-36	3.45E-06	2.75E-40
NPC2	1.30E-22	0.962622634	1	0.837	4.37E-18	1.99E-40	0.483402615	0.985	0.847	6.71E-36	1.30E-22	3.98E-40
FXYD6	3.94E-16	-0.768588493	0.855	0.941	1.33E-11	3.20E-40	-0.671851767	0.743	0.893	1.08E-35	3.94E-16	6.40E-40
ACOT7	5.16E-14	-0.669213338	0.309	0.804	1.74E-09	2.90E-39	-0.568597298	0.223	0.654	9.77E-35	5.16E-14	5.80E-39
RTN4	4.17E-09	-0.404364144	0.945	0.995	0.000140356	3.45E-39	-0.539128621	0.952	0.971	1.16E-34	4.17E-09	6.89E-39
KLC1	8.76E-19	-0.907604969	0.473	0.897	2.95E-14	4.35E-39	-0.632507913	0.532	0.82	1.46E-34	8.76E-19	8.69E-39
ACTB	9.28E-09	-0.368228964	1	0.998	0.000312564	2.79E-38	-0.531430371	1	1	9.39E-34	9.28E-09	5.57E-38
SRP9	1.23E-12	-0.417413113	0.964	0.989	4.15E-08	6.49E-38	-0.44302936	0.963	0.985	2.19E-33	1.23E-12	1.30E-37
GALNT10	3.97E-13	0.472171515	0.545	0.168	1.34E-08	7.09E-38	0.431431354	0.699	0.282	2.39E-33	3.97E-13	1.42E-37
EMX2	1.24E-13	0.500982007	0.709	0.278	4.17E-09	1.48E-37	0.445084962	0.881	0.442	4.99E-33	1.24E-13	2.96E-37
EIF1	1.38E-13	-0.569438906	1	1	4.64E-09	1.66E-37	-0.54348797	1	1	5.58E-33	1.38E-13	3.31E-37
CKB	5.82E-19	-1.152955056	0.782	0.969	1.96E-14	1.79E-37	-0.839872056	0.706	0.885	6.03E-33	5.82E-19	3.58E-37
ATAT1	2.14E-17	-0.740745859	0.455	0.875	7.21E-13	4.25E-37	-0.645293078	0.498	0.803	1.43E-32	2.14E-17	8.51E-37
KIF5B	3.88E-12	-0.495365955	0.855	0.967	1.31E-07	6.28E-37	-0.51975708	0.874	0.954	2.12E-32	3.88E-12	1.26E-36
PFDN2	3.45E-17	-0.742308655	0.691	0.956	1.16E-12	6.59E-37	-0.543514018	0.799	0.932	2.22E-32	3.45E-17	1.32E-36
YWHAE	1.21E-15	-0.522055595	0.982	0.998	4.06E-11	1.42E-36	-0.388403612	0.996	0.999	4.79E-32	1.21E-15	2.84E-36
HDAC2	3.72E-16	-0.702666955	0.818	0.963	1.25E-11	1.92E-36	-0.534318307	0.833	0.926	6.46E-32	3.72E-16	3.83E-36
NCAM1	1.01E-14	-0.774617438	0.255	0.771	3.40E-10	7.44E-36	-0.563681405	0.141	0.567	2.51E-31	1.01E-14	1.49E-35
GABARAPL2	9.53E-20	-0.77768199	0.764	0.971	3.21E-15	1.63E-35	-0.461943244	0.862	0.98	5.49E-31	9.53E-20	3.26E-35
SCG3	1.40E-15	-0.73342988	0.182	0.767	4.73E-11	2.35E-35	-0.580735357	0.097	0.515	7.92E-31	1.40E-15	4.70E-35
APLP1	2.90E-07	-0.458116104	0.8	0.918	0.009762707	2.81E-35	-0.607535254	0.621	0.839	9.46E-31	2.90E-07	5.62E-35
TSC22D1	5.45E-10	-0.527814109	0.709	0.916	1.84E-05	6.51E-35	-0.726249587	0.703	0.88	2.19E-30	5.45E-10	1.30E-34
ELAVL3	1.60E-20	-0.972003167	0.127	0.815	5.40E-16	1.37E-34	-0.674748909	0.219	0.618	4.60E-30	1.60E-20	2.73E-34
GDI1	3.98E-18	-0.833988834	0.545	0.923	1.34E-13	1.38E-34	-0.539116866	0.665	0.866	4.67E-30	3.98E-18	2.77E-34
GRM8	2.49E-34	0.700516245	0.764	0.132	8.38E-30	1.44E-24	0.272249938	0.52	0.199	4.84E-20	1.44E-24	4.97E-34
NR2F1	4.51E-11	-0.668856262	0.655	0.835	1.52E-06	3.42E-34	-0.770659908	0.591	0.816	1.15E-29	4.51E-11	6.83E-34
SERF2	4.61E-17	0.905154274	1	0.995	1.55E-12	3.45E-34	0.432803984	1	0.994	1.16E-29	4.61E-17	6.91E-34
TXN	1.58E-12	-0.48038335	0.945	0.989	5.33E-08	3.94E-34	-0.467294264	0.967	0.983	1.33E-29	1.58E-12	7.87E-34
NSG1	6.98E-16	-0.861060119	0.273	0.8	2.35E-11	4.57E-34	-0.720844761	0.257	0.642	1.54E-29	6.98E-16	9.13E-34
DPYSL3	1.82E-16	-0.984304704	0.218	0.804	6.12E-12	5.59E-34	-0.548513479	0.286	0.669	1.88E-29	1.82E-16	1.12E-33
MT-CYB	1.14E-10	0.659728802	0.982	0.951	3.84E-06	5.64E-34	0.69682557	0.996	0.951	1.90E-29	1.14E-10	1.13E-33
STMN2	1.25E-16	-1.739880069	0.655	0.894	4.23E-12	6.11E-34	-1.463722636	0.658	0.839	2.06E-29	1.25E-16	1.22E-33
ZNF428	1.38E-13	-0.502634369	0.964	0.985	4.65E-09	4.02E-33	-0.469977847	0.922	0.982	1.36E-28	1.38E-13	8.04E-33
HNRNPDL	1.03E-15	-0.552382363	0.982	0.989	3.47E-11	8.82E-33	-0.391590905	0.993	0.996	2.97E-28	1.03E-15	1.76E-32
Sep-07	5.04E-10	-0.423030686	0.836	0.947	1.70E-05	1.28E-32	-0.46764551	0.836	0.957	4.31E-28	5.04E-10	2.56E-32
YWHAZ	3.69E-12	-0.571497488	0.691	0.93	1.24E-07	1.84E-32	-0.457211211	0.714	0.885	6.21E-28	3.69E-12	3.68E-32
KLHDC8B	2.33E-11	0.47681794	0.782	0.408	7.85E-07	1.87E-32	0.428325368	0.874	0.542	6.30E-28	2.33E-11	3.74E-32
PTMA	2.03E-18	-0.785747267	1	0.998	6.85E-14	1.91E-32	-0.55946015	0.996	1	6.44E-28	2.03E-18	3.82E-32
RPL23A	6.23E-12	0.375697086	1	1	2.10E-07	2.37E-32	0.341174535	1	0.999	7.98E-28	6.23E-12	4.74E-32
ID1	1.57E-08	0.55102019	0.8	0.484	0.000527577	2.45E-32	0.682271218	0.9	0.603	8.26E-28	1.57E-08	4.90E-32
HSPB1	1.14E-13	0.585673538	0.982	0.806	3.83E-09	2.96E-32	0.390286351	1	0.826	9.98E-28	1.14E-13	5.92E-32
USP11	1.01E-09	-0.439896253	0.873	0.984	3.41E-05	6.97E-32	-0.471829197	0.933	0.977	2.35E-27	1.01E-09	1.39E-31
VAMP2	1.16E-16	-0.789299622	0.8	0.973	3.91E-12	1.94E-31	-0.656018421	0.952	0.967	6.55E-27	1.16E-16	3.89E-31
RPL41	3.36E-18	0.620370224	1	1	1.13E-13	2.44E-31	0.310561973	1	1	8.22E-27	3.36E-18	4.88E-31
MT-ATP6	8.03E-05	0.327649535	0.982	0.965	1	3.98E-31	0.642220247	1	0.964	1.34E-26	8.03E-05	7.95E-31
KRT18	2.82E-25	0.659094724	0.691	0.137	9.50E-21	4.30E-31	0.393167547	0.61	0.234	1.45E-26	2.82E-25	8.61E-31
RPS12	4.35E-13	0.479157344	1	0.998	1.47E-08	4.55E-31	0.353641657	1	1	1.53E-26	4.35E-13	9.10E-31
DCX	2.93E-18	-1.29071002	0.291	0.83	9.86E-14	5.07E-31	-0.927284805	0.361	0.678	1.71E-26	2.93E-18	1.01E-30
CD63	1.07E-14	0.619769352	1	0.995	3.61E-10	5.08E-31	0.386763046	1	0.982	1.71E-26	1.07E-14	1.02E-30
H3F3A	7.03E-17	-0.532811491	1	1	2.37E-12	8.07E-31	-0.391868267	0.993	0.999	2.72E-26	7.03E-17	1.61E-30
GDAP1L1	1.88E-15	-0.837896871	0.418	0.822	6.32E-11	8.66E-31	-0.573418157	0.361	0.681	2.92E-26	1.88E-15	1.73E-30
HNRNPA0	1.16E-09	-0.400521765	0.909	0.991	3.90E-05	9.72E-31	-0.380751746	0.963	0.98	3.27E-26	1.16E-09	1.94E-30
SERPINH1	2.38E-09	0.523076516	0.818	0.568	8.01E-05	1.08E-30	0.415117498	0.922	0.641	3.62E-26	2.38E-09	2.15E-30
TBCB	4.42E-16	-0.632316316	0.818	0.967	1.49E-11	1.74E-30	-0.431099648	0.836	0.95	5.87E-26	4.42E-16	3.48E-30
RPLP1	1.21E-17	0.630304014	1	1	4.08E-13	2.08E-30	0.300963165	1	1	7.00E-26	1.21E-17	4.16E-30
YWHAB	1.94E-12	-0.462703311	0.909	0.991	6.55E-08	2.51E-30	-0.482540953	0.859	0.935	8.45E-26	1.94E-12	5.02E-30
OTX2	4.78E-07	0.31436544	0.764	0.498	0.016119509	3.71E-30	0.362349176	0.807	0.443	1.25E-25	4.78E-07	7.41E-30
TSPAN13	7.92E-09	-0.439716178	0.436	0.775	0.000266783	3.82E-30	-0.51796437	0.409	0.755	1.29E-25	7.92E-09	7.65E-30
ADGRG1	2.11E-11	-0.443334597	0.109	0.597	7.09E-07	7.29E-30	-0.42912536	0.145	0.533	2.46E-25	2.11E-11	1.46E-29
NOVA1	2.42E-08	-0.439008343	0.4	0.74	0.000815452	8.31E-30	-0.557942612	0.323	0.67	2.80E-25	2.42E-08	1.66E-29
UQCRH	5.67E-08	0.262965684	1	1	0.001909826	8.32E-30	0.311398174	1	0.995	2.80E-25	5.67E-08	1.66E-29
DYNC1I2	2.23E-15	-0.565326132	0.636	0.941	7.51E-11	1.02E-29	-0.4392119	0.717	0.885	3.42E-25	2.23E-15	2.03E-29
PMCH	1.54E-05	2.037002506	0.127	0.022	0.517431116	1.20E-29	1.95427583	0.52	0.202	4.04E-25	1.54E-05	2.40E-29
SPARC	1.85E-22	1.085676091	1	0.641	6.23E-18	1.26E-29	0.427151738	0.989	0.765	4.24E-25	1.85E-22	2.52E-29
NUCKS1	2.29E-09	-0.436456931	0.927	0.984	7.72E-05	2.54E-29	-0.450570763	0.944	0.964	8.56E-25	2.29E-09	5.08E-29
DCTN2	1.26E-15	-0.62129434	0.727	0.96	4.24E-11	3.11E-29	-0.396471923	0.844	0.93	1.05E-24	1.26E-15	6.23E-29
AP1S1	9.30E-16	-0.653333474	0.327	0.824	3.13E-11	4.50E-29	-0.424863725	0.52	0.779	1.51E-24	9.30E-16	8.99E-29
KCNJ13	5.00E-29	0.497519402	0.6	0.075	1.69E-24	1.08E-18	0.266844495	0.409	0.156	3.63E-14	1.08E-18	1.00E-28
RANBP1	5.05E-10	-0.470120586	0.909	0.98	1.70E-05	5.31E-29	-0.432767235	0.922	0.959	1.79E-24	5.05E-10	1.06E-28
STARD3NL	2.31E-11	-0.448455029	0.582	0.857	7.79E-07	6.24E-29	-0.431784329	0.61	0.824	2.10E-24	2.31E-11	1.25E-28
SARS	6.75E-13	-0.582937643	0.8	0.951	2.27E-08	6.84E-29	-0.481770882	0.803	0.895	2.31E-24	6.75E-13	1.37E-28
RND3	1.30E-10	-0.50146401	0.255	0.711	4.37E-06	7.55E-29	-0.448598742	0.145	0.516	2.54E-24	1.30E-10	1.51E-28
RPL8	9.54E-15	0.380417721	1	1	3.21E-10	8.40E-29	0.255301316	1	1	2.83E-24	9.54E-15	1.68E-28
CALM3	1.05E-20	-0.78420262	0.891	0.982	3.55E-16	1.19E-28	-0.438005469	0.933	0.978	4.01E-24	1.05E-20	2.38E-28
GRN	8.12E-16	0.628506185	0.945	0.694	2.74E-11	1.79E-28	0.421195759	0.952	0.733	6.03E-24	8.12E-16	3.58E-28
PEA15	1.08E-09	-0.629788615	0.309	0.747	3.65E-05	1.88E-28	-0.622139037	0.465	0.713	6.34E-24	1.08E-09	3.76E-28
RSL24D1	3.80E-09	-0.377803458	0.891	0.963	0.000127948	3.46E-28	-0.370811785	0.881	0.96	1.17E-23	3.80E-09	6.93E-28
HMGN2	4.80E-09	-0.653471231	0.982	0.995	0.00016184	5.63E-28	-0.65013682	0.948	0.989	1.90E-23	4.80E-09	1.13E-27
COL2A1	6.02E-28	0.47311364	0.6	0.092	2.03E-23	7.67E-22	0.311960663	0.45	0.169	2.58E-17	7.67E-22	1.20E-27
DNAJB6	1.78E-10	-0.455927138	0.764	0.945	5.99E-06	6.30E-28	-0.406737168	0.874	0.935	2.12E-23	1.78E-10	1.26E-27
MAP2	1.55E-09	-0.469215779	0.364	0.762	5.23E-05	6.86E-28	-0.452662587	0.379	0.701	2.31E-23	1.55E-09	1.37E-27
RPL23	7.32E-10	0.407859705	1	1	2.47E-05	7.08E-28	0.323661044	1	0.997	2.38E-23	7.32E-10	1.42E-27
BCAM	3.34E-23	0.660382838	0.727	0.207	1.12E-18	1.06E-27	0.341909271	0.729	0.367	3.58E-23	3.34E-23	2.12E-27
LINC00461	4.79E-09	-0.43684069	0.164	0.617	0.00016155	1.34E-27	-0.517529164	0.227	0.581	4.50E-23	4.79E-09	2.67E-27
HMP19	4.80E-13	-0.782009163	0.182	0.689	1.62E-08	1.38E-27	-0.690239679	0.141	0.49	4.64E-23	4.80E-13	2.76E-27
TTC3	9.76E-09	-0.42509661	0.945	0.995	0.000328751	1.57E-27	-0.445833728	0.974	0.977	5.31E-23	9.76E-09	3.15E-27
PSAT1	2.09E-06	-0.453370781	0.545	0.83	0.070516083	1.79E-27	-0.680806968	0.472	0.778	6.02E-23	2.09E-06	3.57E-27
HNRNPK	4.84E-10	-0.380388947	0.964	1	1.63E-05	1.92E-27	-0.350187009	0.989	0.986	6.48E-23	4.84E-10	3.84E-27
MRPS6	1.00E-17	0.72356285	1	0.852	3.38E-13	3.16E-27	0.374230044	0.978	0.884	1.07E-22	1.00E-17	6.32E-27
YBX1	8.28E-21	-0.608172668	1	1	2.79E-16	3.16E-27	-0.356164314	0.978	0.991	1.07E-22	8.28E-21	6.32E-27
PAK3	9.30E-15	-0.645364124	0.182	0.734	3.13E-10	3.88E-27	-0.482680427	0.301	0.641	1.31E-22	9.30E-15	7.75E-27
VBP1	7.05E-14	-0.542156309	0.673	0.929	2.38E-09	4.66E-27	-0.411142803	0.74	0.902	1.57E-22	7.05E-14	9.32E-27
CCNI	1.01E-15	-0.740471937	1	1	3.41E-11	5.45E-27	-0.526821059	0.993	0.999	1.84E-22	1.01E-15	1.09E-26
SLC5A3	1.55E-11	0.477467375	0.618	0.275	5.21E-07	5.57E-27	0.405639642	0.766	0.437	1.88E-22	1.55E-11	1.11E-26
PDLIM2	5.49E-16	0.525611401	0.764	0.344	1.85E-11	6.93E-27	0.334670023	0.714	0.374	2.33E-22	5.49E-16	1.39E-26
PFN2	2.09E-09	-0.441965794	0.891	0.982	7.04E-05	9.92E-27	-0.423362459	0.911	0.971	3.34E-22	2.09E-09	1.98E-26
MFAP2	3.65E-10	0.522248702	0.727	0.41	1.23E-05	2.08E-26	0.345515134	0.818	0.441	7.01E-22	3.65E-10	4.16E-26
FKBP3	1.92E-11	-0.487049116	0.673	0.918	6.47E-07	2.96E-26	-0.415426249	0.747	0.884	9.97E-22	1.92E-11	5.92E-26
CRABP2	3.56E-15	0.746054579	0.873	0.452	1.20E-10	3.23E-26	0.389914869	0.963	0.693	1.09E-21	3.56E-15	6.46E-26
ATP1A3	6.05E-11	-0.479235148	0.127	0.636	2.04E-06	3.29E-26	-0.46844668	0.152	0.499	1.11E-21	6.05E-11	6.58E-26
ARPP19	2.51E-08	-0.384205507	0.727	0.908	0.000845481	3.53E-26	-0.397916821	0.766	0.893	1.19E-21	2.51E-08	7.06E-26
EIF4A1	6.47E-14	-0.614927645	0.764	0.954	2.18E-09	4.36E-26	-0.478960777	0.877	0.935	1.47E-21	6.47E-14	8.73E-26
RTN1	7.18E-10	-0.74645913	0.8	0.941	2.42E-05	5.97E-26	-0.865859414	0.77	0.863	2.01E-21	7.18E-10	1.19E-25
FAM57B	9.20E-17	-0.844252278	0.255	0.804	3.10E-12	6.82E-26	-0.520855048	0.268	0.591	2.30E-21	9.20E-17	1.36E-25
RUFY3	4.93E-11	-0.518687746	0.345	0.769	1.66E-06	9.50E-26	-0.434073567	0.442	0.718	3.20E-21	4.93E-11	1.90E-25
Sep-11	5.04E-11	-0.505082532	0.509	0.832	1.70E-06	9.80E-26	-0.453128345	0.532	0.777	3.30E-21	5.04E-11	1.96E-25
RPL13A	9.27E-10	0.314492952	1	1	3.12E-05	1.30E-25	0.268179567	1	1	4.37E-21	9.27E-10	2.59E-25
SNRPB2	1.56E-12	-0.518630159	0.745	0.971	5.26E-08	1.43E-25	-0.388500982	0.877	0.935	4.82E-21	1.56E-12	2.86E-25
UBE2V2	3.06E-11	-0.456851614	0.745	0.952	1.03E-06	1.60E-25	-0.351520395	0.881	0.943	5.38E-21	3.06E-11	3.19E-25
TOMM7	1.59E-09	0.359236724	1	0.978	5.35E-05	2.24E-25	0.288588553	0.993	0.987	7.55E-21	1.59E-09	4.48E-25
BASP1	2.52E-15	-0.883869014	0.6	0.879	8.50E-11	2.40E-25	-0.484908368	0.502	0.745	8.09E-21	2.52E-15	4.80E-25
HNRNPH3	1.15E-15	-0.607204495	0.764	0.956	3.86E-11	2.71E-25	-0.405856229	0.818	0.928	9.14E-21	1.15E-15	5.42E-25
DCTN3	1.00E-08	-0.415041693	0.818	0.958	0.000337428	2.79E-25	-0.351847425	0.896	0.949	9.40E-21	1.00E-08	5.58E-25
PSMA7	3.83E-18	-0.584726058	0.964	0.996	1.29E-13	3.37E-25	-0.323955345	0.981	0.995	1.14E-20	3.83E-18	6.75E-25
NREP	2.58E-08	-0.503853963	0.836	0.923	0.000870513	3.59E-25	-0.566439031	0.799	0.891	1.21E-20	2.58E-08	7.17E-25
TRA2B	2.95E-10	-0.495031687	0.655	0.936	9.94E-06	4.37E-25	-0.443613992	0.732	0.87	1.47E-20	2.95E-10	8.74E-25
TTYH1	1.39E-14	-1.290314986	0.327	0.797	4.68E-10	4.43E-25	-1.127572119	0.584	0.773	1.49E-20	1.39E-14	8.87E-25
WSB1	6.40E-09	-0.468967891	0.709	0.918	0.000215632	7.35E-25	-0.48710123	0.699	0.854	2.48E-20	6.40E-09	1.47E-24
RHEB	1.60E-07	-0.334500709	0.909	0.949	0.005387382	9.34E-25	-0.384221876	0.87	0.934	3.15E-20	1.60E-07	1.87E-24
GSTA4	5.55E-09	-0.440676772	0.691	0.921	0.00018691	1.33E-24	-0.425227964	0.695	0.889	4.48E-20	5.55E-09	2.66E-24
ARPC2	4.12E-13	-0.470022595	0.873	0.987	1.39E-08	1.51E-24	-0.329623557	0.937	0.98	5.09E-20	4.12E-13	3.02E-24
OLA1	1.03E-17	-0.685199198	0.782	0.951	3.47E-13	1.52E-24	-0.402532373	0.743	0.883	5.13E-20	1.03E-17	3.04E-24
PTN	1.78E-07	-1.415654071	0.727	0.87	0.006005403	1.66E-24	-1.58945015	0.777	0.86	5.60E-20	1.78E-07	3.32E-24
WHSC1L1	2.72E-11	-0.506321354	0.545	0.872	9.17E-07	1.68E-24	-0.465889218	0.602	0.798	5.67E-20	2.72E-11	3.36E-24
PPP1R15A	7.12E-05	-0.385135581	0.473	0.758	1	1.69E-24	-0.708088941	0.416	0.686	5.69E-20	7.12E-05	3.38E-24
SF3B6	3.02E-11	-0.445155663	0.891	0.973	1.02E-06	1.79E-24	-0.384543826	0.911	0.972	6.02E-20	3.02E-11	3.57E-24
SEC11A	9.24E-18	0.593574388	0.982	0.925	3.11E-13	1.84E-24	0.360935251	0.974	0.912	6.19E-20	9.24E-18	3.67E-24
TCEAL7	2.77E-08	-0.465577528	0.309	0.716	0.00093471	2.22E-24	-0.618583192	0.294	0.589	7.47E-20	2.77E-08	4.44E-24
ELAVL4	6.05E-13	-0.653783997	0.109	0.634	2.04E-08	2.35E-24	-0.460581163	0.086	0.411	7.93E-20	6.05E-13	4.71E-24
OAZ1	4.11E-09	-0.318074361	1	0.995	0.000138642	3.10E-24	-0.317436196	0.996	0.995	1.05E-19	4.11E-09	6.21E-24
HMGB3	5.91E-08	-0.425895157	0.582	0.855	0.001991831	3.29E-24	-0.502338888	0.48	0.743	1.11E-19	5.91E-08	6.57E-24
CDC42	6.77E-10	-0.476962151	0.945	0.969	2.28E-05	7.57E-24	-0.435089252	0.918	0.951	2.55E-19	6.77E-10	1.51E-23
MAP1LC3B	9.22E-12	-0.588324017	0.745	0.954	3.11E-07	1.21E-23	-0.529144517	0.855	0.943	4.09E-19	9.22E-12	2.43E-23
DBN1	8.24E-14	-0.585309323	0.491	0.905	2.78E-09	1.22E-23	-0.443740047	0.636	0.799	4.11E-19	8.24E-14	2.44E-23
ATP11C	6.03E-06	0.316127876	0.564	0.333	0.203340677	1.22E-23	0.31864703	0.751	0.393	4.12E-19	6.03E-06	2.45E-23
PJA1	2.73E-09	-0.429395013	0.709	0.908	9.20E-05	1.45E-23	-0.410878169	0.74	0.867	4.87E-19	2.73E-09	2.89E-23
PTHLH	9.84E-20	0.318763559	0.309	0.026	3.32E-15	1.84E-23	0.270684298	0.297	0.069	6.18E-19	9.84E-20	3.67E-23
DYNLL1	1.09E-11	-0.46703023	1	0.995	3.68E-07	3.15E-23	-0.38153688	0.978	0.995	1.06E-18	1.09E-11	6.30E-23
TERF2IP	3.54E-15	-0.76540231	0.709	0.954	1.19E-10	3.57E-23	-0.506684759	0.877	0.926	1.20E-18	3.54E-15	7.13E-23
C16orf45	1.42E-11	-0.448210956	0.218	0.7	4.80E-07	3.66E-23	-0.384742042	0.305	0.612	1.23E-18	1.42E-11	7.32E-23
RPS6	5.60E-14	0.495794375	1	1	1.89E-09	4.29E-23	0.328521974	1	0.999	1.45E-18	5.60E-14	8.59E-23
CTNNAL1	1.13E-06	0.39257604	0.691	0.474	0.037975519	4.59E-23	0.346122916	0.714	0.434	1.55E-18	1.13E-06	9.17E-23
DDX24	1.67E-06	-0.366772602	0.709	0.921	0.056413366	7.07E-23	-0.4358997	0.803	0.905	2.38E-18	1.67E-06	1.41E-22
DPYSL2	4.31E-13	-0.553325615	0.273	0.755	1.45E-08	7.40E-23	-0.396612814	0.361	0.626	2.49E-18	4.31E-13	1.48E-22
DDAH2	3.04E-13	-0.549225939	0.909	0.98	1.02E-08	7.76E-23	-0.429952174	0.848	0.943	2.61E-18	3.04E-13	1.55E-22
BMP7	3.38E-10	0.359073019	0.618	0.273	1.14E-05	9.17E-23	0.295978671	0.684	0.365	3.09E-18	3.38E-10	1.83E-22
CRTAP	6.92E-10	0.480780949	0.764	0.529	2.33E-05	9.63E-23	0.308082358	0.743	0.45	3.25E-18	6.92E-10	1.93E-22
UBE2E3	3.60E-10	-0.484476239	0.673	0.921	1.21E-05	1.08E-22	-0.423392424	0.766	0.883	3.64E-18	3.60E-10	2.16E-22
LINC00632	0.000820006	-0.327553931	0.564	0.8	1	1.09E-22	-0.544404036	0.684	0.862	3.66E-18	0.000820006	2.17E-22
NR2F1-AS1	6.27E-11	-0.508886902	0.255	0.7	2.11E-06	1.12E-22	-0.374958022	0.286	0.591	3.78E-18	6.27E-11	2.24E-22
BZW1	1.22E-07	-0.365801737	0.764	0.945	0.004125827	1.18E-22	-0.386221957	0.822	0.912	3.96E-18	1.22E-07	2.35E-22
DYNLRB1	1.20E-07	-0.343284809	0.964	0.985	0.004038046	1.26E-22	-0.3343218	0.892	0.951	4.24E-18	1.20E-07	2.51E-22
SLC5A6	1.50E-08	0.305058762	0.564	0.267	0.000505604	1.43E-22	0.309102828	0.558	0.261	4.82E-18	1.50E-08	2.86E-22
FGFR2	3.75E-11	0.331797086	0.545	0.179	1.26E-06	1.69E-22	0.332011169	0.617	0.307	5.69E-18	3.75E-11	3.38E-22
MAPK10	7.80E-06	-0.265474505	0.273	0.606	0.262793428	2.02E-22	-0.339531471	0.223	0.544	6.81E-18	7.80E-06	4.04E-22
KIF5C	1.43E-06	-0.51443328	0.673	0.839	0.04803617	2.14E-22	-0.486544122	0.461	0.715	7.20E-18	1.43E-06	4.27E-22
SSRP1	3.70E-16	-0.641180822	0.436	0.908	1.25E-11	2.27E-22	-0.368983234	0.636	0.831	7.64E-18	3.70E-16	4.53E-22
BCAS2	0.000163941	-0.274664189	0.691	0.846	1	3.05E-22	-0.377323415	0.699	0.852	1.03E-17	0.000163941	6.10E-22
PCBD1	6.12E-08	0.349331769	0.691	0.436	0.002062523	3.11E-22	0.334141607	0.792	0.504	1.05E-17	6.12E-08	6.22E-22
RPL18A	2.30E-10	0.363209354	1	1	7.75E-06	5.68E-22	0.255762062	1	1	1.92E-17	2.30E-10	1.14E-21
PARP1	9.26E-10	-0.474606648	0.509	0.855	3.12E-05	6.33E-22	-0.371406189	0.621	0.828	2.13E-17	9.26E-10	1.27E-21
SNAP25	3.45E-14	-0.532891741	0.073	0.663	1.16E-09	6.71E-22	-0.475761996	0.212	0.511	2.26E-17	3.45E-14	1.34E-21
CD200	1.71E-10	-0.402831422	0.182	0.667	5.76E-06	7.16E-22	-0.373774445	0.186	0.492	2.41E-17	1.71E-10	1.43E-21
STIM2	1.48E-10	0.425421753	0.582	0.253	4.97E-06	9.98E-22	0.273603972	0.595	0.287	3.36E-17	1.48E-10	2.00E-21
RAB3A	2.08E-14	-0.825619614	0.255	0.745	7.00E-10	1.53E-21	-0.600171008	0.409	0.645	5.14E-17	2.08E-14	3.05E-21
RPS14	6.98E-13	0.450382846	1	1	2.35E-08	1.54E-21	0.278375795	1	1	5.18E-17	6.98E-13	3.07E-21
KIF3A	4.03E-07	-0.304023064	0.236	0.614	0.013571833	1.71E-21	-0.34524104	0.264	0.577	5.78E-17	4.03E-07	3.43E-21
DNAJC8	2.43E-07	-0.317411163	0.891	0.958	0.0081955	1.74E-21	-0.320155096	0.862	0.93	5.86E-17	2.43E-07	3.48E-21
RPL7A	5.48E-10	0.330723063	1	1	1.85E-05	2.46E-21	0.260811017	1	0.999	8.27E-17	5.48E-10	4.91E-21
CYTH2	1.70E-06	-0.337453595	0.545	0.824	0.05728143	3.27E-21	-0.331801109	0.491	0.727	1.10E-16	1.70E-06	6.55E-21
DYNC1LI2	2.31E-08	-0.383495703	0.327	0.74	0.000779451	3.90E-21	-0.366095799	0.468	0.695	1.31E-16	2.31E-08	7.79E-21
CARS	1.15E-07	-0.369647653	0.364	0.723	0.003885435	4.09E-21	-0.351375013	0.29	0.605	1.38E-16	1.15E-07	8.19E-21
TCEA1	0.000149907	-0.283925469	0.8	0.929	1	5.55E-21	-0.396746743	0.877	0.93	1.87E-16	0.000149907	1.11E-20
YARS	6.78E-13	-0.561257019	0.309	0.782	2.28E-08	5.97E-21	-0.383574033	0.446	0.685	2.01E-16	6.78E-13	1.19E-20
PSMA4	3.16E-09	-0.378556663	0.891	0.962	0.000106539	6.35E-21	-0.307751991	0.926	0.978	2.14E-16	3.16E-09	1.27E-20
C12orf57	2.24E-12	-0.529810741	0.855	0.982	7.55E-08	6.42E-21	-0.396335623	0.829	0.928	2.16E-16	2.24E-12	1.28E-20
SNRPD1	3.84E-12	-0.493561103	0.945	0.958	1.29E-07	6.71E-21	-0.36186393	0.836	0.905	2.26E-16	3.84E-12	1.34E-20
ENC1	1.52E-10	-0.522006054	0.164	0.643	5.12E-06	6.89E-21	-0.419034871	0.115	0.418	2.32E-16	1.52E-10	1.38E-20
CCT5	6.21E-08	-0.361818491	0.709	0.918	0.002092362	7.14E-21	-0.373094831	0.736	0.852	2.41E-16	6.21E-08	1.43E-20
ATL1	1.36E-07	-0.283872563	0.127	0.507	0.004585162	7.62E-21	-0.272905849	0.097	0.397	2.57E-16	1.36E-07	1.52E-20
TMCO3	0.000150064	0.27170109	0.636	0.48	1	8.42E-21	0.381863851	0.758	0.508	2.84E-16	0.000150064	1.68E-20
SYT4	4.08E-10	-0.602618968	0.091	0.548	1.38E-05	1.04E-20	-0.434995634	0.067	0.355	3.50E-16	4.08E-10	2.08E-20
KPNA2	1.25E-10	-0.77928222	0.436	0.799	4.22E-06	1.79E-20	-0.657186399	0.487	0.725	6.04E-16	1.25E-10	3.58E-20
DTD1	1.05E-13	-0.611889124	0.636	0.916	3.55E-09	2.16E-20	-0.356873996	0.625	0.801	7.26E-16	1.05E-13	4.31E-20
ATF5	0.000483422	-0.313318331	0.382	0.593	1	2.96E-20	-0.556978855	0.201	0.483	9.97E-16	0.000483422	5.92E-20
MEAF6	2.09E-13	-0.494939421	0.818	0.945	7.04E-09	3.70E-20	-0.340533064	0.862	0.922	1.25E-15	2.09E-13	7.40E-20
RBFOX2	8.34E-10	-0.544029065	0.436	0.762	2.81E-05	3.75E-20	-0.48915492	0.361	0.614	1.26E-15	8.34E-10	7.49E-20
RTF1	3.53E-07	-0.33646606	0.836	0.941	0.011908101	3.84E-20	-0.319142093	0.866	0.943	1.29E-15	3.53E-07	7.68E-20
TUBA1B	2.65E-11	-0.668396331	1	0.998	8.92E-07	4.29E-20	-0.60427061	1	0.997	1.45E-15	2.65E-11	8.58E-20
RAN	2.47E-09	-0.416172428	0.945	0.985	8.32E-05	5.06E-20	-0.309589623	0.989	0.982	1.71E-15	2.47E-09	1.01E-19
MOB4	5.36E-06	-0.311443397	0.582	0.857	0.180678713	5.20E-20	-0.349289483	0.665	0.814	1.75E-15	5.36E-06	1.04E-19
PTGES3	5.78E-12	-0.491621558	0.927	0.98	1.95E-07	5.58E-20	-0.338710016	0.967	0.98	1.88E-15	5.78E-12	1.12E-19
HNRNPA2B1	3.98E-06	-0.3173396	0.982	0.989	0.134246217	6.92E-20	-0.362792572	0.97	0.989	2.33E-15	3.98E-06	1.38E-19
BTF3L4	4.18E-10	-0.44140038	0.782	0.945	1.41E-05	6.98E-20	-0.318362395	0.803	0.898	2.35E-15	4.18E-10	1.40E-19
POLR2K	4.52E-07	-0.339349555	0.636	0.883	0.015232979	7.26E-20	-0.314329767	0.781	0.897	2.44E-15	4.52E-07	1.45E-19
PAFAH1B3	3.03E-14	-0.603134256	0.873	0.962	1.02E-09	7.38E-20	-0.431639043	0.84	0.902	2.49E-15	3.03E-14	1.48E-19
GNG3	2.79E-12	-0.882250232	0.291	0.745	9.39E-08	7.80E-20	-0.591266329	0.301	0.558	2.63E-15	2.79E-12	1.56E-19
C19orf43	3.79E-10	-0.36002463	0.927	0.993	1.28E-05	7.95E-20	-0.278466508	0.944	0.971	2.68E-15	3.79E-10	1.59E-19
DPYSL4	1.40E-12	-0.484010507	0.291	0.751	4.73E-08	8.20E-20	-0.296758085	0.245	0.545	2.76E-15	1.40E-12	1.64E-19
ATP6V1G2	1.97E-09	-0.46590444	0.382	0.731	6.65E-05	8.25E-20	-0.409391136	0.446	0.676	2.78E-15	1.97E-09	1.65E-19
PSMD4	2.04E-11	-0.434120991	0.764	0.962	6.86E-07	9.82E-20	-0.327730704	0.814	0.894	3.31E-15	2.04E-11	1.96E-19
SF3B2	3.28E-10	-0.403492466	0.8	0.971	1.11E-05	1.01E-19	-0.321248141	0.862	0.935	3.40E-15	3.28E-10	2.02E-19
TMEM59L	1.13E-07	-0.320668679	0.145	0.555	0.003790658	1.04E-19	-0.345875693	0.208	0.493	3.51E-15	1.13E-07	2.08E-19
RPS4X	2.90E-12	0.417993249	1	1	9.76E-08	1.15E-19	0.271606858	1	1	3.88E-15	2.90E-12	2.31E-19
SEC11C	2.71E-08	-0.446901035	0.6	0.872	0.000911455	1.60E-19	-0.388258747	0.688	0.842	5.38E-15	2.71E-08	3.20E-19
YWHAG	5.50E-08	-0.394756448	0.527	0.797	0.001852956	1.73E-19	-0.374913433	0.48	0.716	5.84E-15	5.50E-08	3.46E-19
RFX4	1.44E-06	-0.26967534	0.073	0.405	0.048357465	2.47E-19	-0.282268272	0.078	0.36	8.32E-15	1.44E-06	4.94E-19
H2AFZ	2.96E-05	-0.411300692	1	0.991	0.998242077	2.49E-19	-0.49261127	0.981	0.991	8.38E-15	2.96E-05	4.97E-19
H2AFY	8.44E-11	-0.468782234	0.927	0.958	2.84E-06	2.73E-19	-0.317818296	0.903	0.937	9.21E-15	8.44E-11	5.47E-19
GPC2	2.18E-10	-0.500184621	0.236	0.687	7.33E-06	2.77E-19	-0.37436774	0.126	0.409	9.35E-15	2.18E-10	5.55E-19
HNRNPR	2.79E-08	-0.361026933	0.727	0.952	0.00094025	2.88E-19	-0.334600287	0.818	0.907	9.70E-15	2.79E-08	5.76E-19
PSMB2	6.65E-09	-0.371082093	0.855	0.929	0.000224207	2.97E-19	-0.310658501	0.862	0.917	1.00E-14	6.65E-09	5.94E-19
UBE2I	1.26E-14	-0.559336959	0.8	0.951	4.25E-10	3.13E-19	-0.298186566	0.885	0.93	1.06E-14	1.26E-14	6.27E-19
PSMD14	1.11E-06	-0.336497331	0.673	0.892	0.037237136	3.48E-19	-0.349859713	0.654	0.815	1.17E-14	1.11E-06	6.95E-19
CRNDE	1.95E-11	-0.429151979	0.164	0.648	6.58E-07	3.96E-19	-0.314316529	0.134	0.419	1.33E-14	1.95E-11	7.92E-19
EIF5	3.76E-16	-0.720478621	0.745	0.967	1.27E-11	4.42E-19	-0.485948405	0.862	0.928	1.49E-14	3.76E-16	8.85E-19
DNAJC12	6.64E-09	-0.309798655	0.055	0.465	0.000223819	4.59E-19	-0.265125009	0.104	0.391	1.55E-14	6.64E-09	9.18E-19
SMARCB1	8.92E-13	-0.488393225	0.6	0.905	3.01E-08	6.17E-19	-0.319288418	0.758	0.851	2.08E-14	8.92E-13	1.23E-18
BCHE	2.39E-11	-0.449711568	0.055	0.573	8.05E-07	6.26E-19	-0.316413338	0.086	0.36	2.11E-14	2.39E-11	1.25E-18
MAPT	3.19E-09	-0.465867304	0.182	0.628	0.000107517	6.51E-19	-0.535211556	0.305	0.549	2.19E-14	3.19E-09	1.30E-18
ATP6V1F	3.11E-06	-0.305524813	0.945	0.971	0.104903792	8.63E-19	-0.302032526	0.955	0.986	2.91E-14	3.11E-06	1.73E-18
SYPL1	6.54E-06	0.365466827	0.6	0.405	0.220216339	8.74E-19	0.287669665	0.773	0.545	2.95E-14	6.54E-06	1.75E-18
CELF3	3.72E-09	-0.387804904	0.091	0.527	0.000125239	9.64E-19	-0.282799194	0.048	0.315	3.25E-14	3.72E-09	1.93E-18
DYNLT1	5.86E-08	-0.33752141	0.909	0.962	0.001973877	9.74E-19	-0.307487423	0.874	0.951	3.28E-14	5.86E-08	1.95E-18
RSF1	1.04E-05	-0.269205056	0.764	0.899	0.351461565	1.12E-18	-0.335234996	0.669	0.831	3.79E-14	1.04E-05	2.25E-18
TROVE2	1.49E-07	-0.354346306	0.582	0.875	0.005004613	1.45E-18	-0.358226799	0.684	0.812	4.87E-14	1.49E-07	2.89E-18
NGFRAP1	6.28E-07	0.359361067	1	0.996	0.021149816	2.01E-18	-0.301974263	0.989	0.996	6.76E-14	6.28E-07	4.01E-18
ATXN10	1.15E-06	-0.303434365	0.8	0.905	0.038860261	2.27E-18	-0.328391053	0.762	0.883	7.66E-14	1.15E-06	4.54E-18
CELF4	1.61E-07	-0.313622654	0.091	0.493	0.005420041	2.46E-18	-0.418274641	0.097	0.367	8.28E-14	1.61E-07	4.91E-18
RPL7L1	1.89E-09	-0.423958359	0.509	0.832	6.36E-05	2.63E-18	-0.333387545	0.688	0.828	8.87E-14	1.89E-09	5.27E-18
ACTR1A	2.81E-13	-0.549092545	0.455	0.875	9.47E-09	2.78E-18	-0.336173552	0.617	0.785	9.38E-14	2.81E-13	5.57E-18
ERH	7.12E-10	-0.346730238	1	0.993	2.40E-05	3.18E-18	-0.266985653	0.978	0.987	1.07E-13	7.12E-10	6.36E-18
DNAJA1	4.31E-10	-0.452853272	0.891	0.973	1.45E-05	3.36E-18	-0.376560748	0.929	0.959	1.13E-13	4.31E-10	6.71E-18
ATP1B1	0.003723392	-0.260870971	0.545	0.736	1	3.60E-18	-0.475074339	0.669	0.803	1.21E-13	0.003723392	7.20E-18
SCRG1	2.28E-13	-0.667033642	0.109	0.665	7.67E-09	3.99E-18	-0.324061255	0.048	0.308	1.34E-13	2.28E-13	7.98E-18
GNAI3	7.42E-07	-0.331739366	0.6	0.857	0.025016999	4.58E-18	-0.329884672	0.691	0.821	1.54E-13	7.42E-07	9.15E-18
FKBP10	0.000123913	0.298264295	0.655	0.527	1	5.03E-18	0.279107063	0.851	0.594	1.70E-13	0.000123913	1.01E-17
TMEM35	1.27E-08	-0.41864976	0.218	0.61	0.000429311	5.53E-18	-0.450545796	0.26	0.53	1.86E-13	1.27E-08	1.11E-17
ARPC5	3.27E-11	-0.472160956	0.636	0.925	1.10E-06	5.70E-18	-0.334304233	0.758	0.867	1.92E-13	3.27E-11	1.14E-17
RGS17	8.36E-08	-0.271710048	0.055	0.44	0.002816559	5.97E-18	-0.288613382	0.089	0.355	2.01E-13	8.36E-08	1.19E-17
SLC38A1	3.15E-05	-0.26934174	0.455	0.716	1	7.97E-18	-0.293894225	0.216	0.499	2.68E-13	3.15E-05	1.59E-17
SOX11	2.83E-13	-0.91965154	0.618	0.881	9.54E-09	8.18E-18	-0.656678261	0.595	0.76	2.76E-13	2.83E-13	1.64E-17
ENO2	1.94E-10	-0.527254207	0.382	0.764	6.53E-06	1.02E-17	-0.360339071	0.543	0.754	3.43E-13	1.94E-10	2.04E-17
C11orf73	1.45E-09	-0.373703391	0.509	0.839	4.90E-05	1.05E-17	-0.296422062	0.52	0.713	3.54E-13	1.45E-09	2.10E-17
CAPRIN1	1.61E-06	-0.302479512	0.509	0.799	0.054345873	1.08E-17	-0.314787569	0.535	0.729	3.64E-13	1.61E-06	2.16E-17
KLF7	2.83E-08	-0.332800831	0.109	0.522	0.000954821	1.44E-17	-0.281162474	0.086	0.346	4.87E-13	2.83E-08	2.89E-17
LY6E	3.09E-06	0.276490056	0.727	0.531	0.104213556	1.48E-17	0.277472402	0.74	0.511	4.98E-13	3.09E-06	2.96E-17
DAAM1	1.34E-10	-0.491159784	0.436	0.821	4.50E-06	1.53E-17	-0.405386454	0.558	0.743	5.16E-13	1.34E-10	3.06E-17
MMD	5.03E-07	-0.275412644	0.2	0.575	0.016955033	1.61E-17	-0.295478401	0.271	0.522	5.43E-13	5.03E-07	3.22E-17
SYT1	7.18E-09	-0.600144059	0.345	0.698	0.000241831	2.06E-17	-0.514836048	0.353	0.585	6.93E-13	7.18E-09	4.12E-17
UBE2N	3.34E-07	-0.332058831	0.655	0.918	0.011246228	2.65E-17	-0.305571321	0.799	0.863	8.93E-13	3.34E-07	5.30E-17
TCP1	2.33E-13	-0.544880058	0.873	0.962	7.87E-09	2.82E-17	-0.390663146	0.911	0.944	9.50E-13	2.33E-13	5.64E-17
SCG2	1.01E-11	-0.747940657	0.091	0.617	3.40E-07	2.96E-17	-0.40192729	0.052	0.301	9.97E-13	1.01E-11	5.92E-17
KRT8	3.16E-07	0.298823285	0.273	0.073	0.010637919	3.12E-17	0.311502335	0.468	0.211	1.05E-12	3.16E-07	6.24E-17
ASNS	2.69E-13	-0.713355702	0.327	0.793	9.07E-09	3.48E-17	-0.419500367	0.368	0.61	1.17E-12	2.69E-13	6.96E-17
POMP	9.44E-06	-0.297978807	0.909	0.985	0.317921901	3.60E-17	-0.267664328	0.952	0.98	1.21E-12	9.44E-06	7.20E-17
SRPK2	5.35E-07	-0.335093524	0.618	0.835	0.01802013	3.70E-17	-0.317995403	0.643	0.808	1.25E-12	5.35E-07	7.40E-17
IP6K2	0.000371077	-0.251292123	0.727	0.859	1	3.82E-17	-0.350796616	0.654	0.794	1.29E-12	0.000371077	7.64E-17
NUP93	1.78E-06	-0.295074637	0.327	0.647	0.05997651	3.85E-17	-0.291807498	0.327	0.585	1.30E-12	1.78E-06	7.69E-17
INA	3.71E-12	-0.602122	0.218	0.696	1.25E-07	4.14E-17	-0.323807379	0.156	0.418	1.39E-12	3.71E-12	8.27E-17
PSMC3	3.20E-09	-0.404243936	0.655	0.929	0.0001079	4.21E-17	-0.308950708	0.706	0.844	1.42E-12	3.20E-09	8.41E-17
SMIM14	7.69E-07	-0.288600322	0.309	0.683	0.025899128	4.44E-17	-0.295889217	0.387	0.642	1.50E-12	7.69E-07	8.89E-17
CELF5	4.70E-08	-0.349555664	0.145	0.522	0.001583081	4.84E-17	-0.274123383	0.1	0.361	1.63E-12	4.70E-08	9.69E-17
CORO1C	3.47E-09	-0.386517141	0.255	0.7	0.000117043	5.23E-17	-0.278603499	0.245	0.511	1.76E-12	3.47E-09	1.05E-16
GNAO1	6.31E-11	-0.400515397	0.055	0.548	2.12E-06	5.70E-17	-0.28557094	0.152	0.411	1.92E-12	6.31E-11	1.14E-16
NUDT3	1.07E-11	-0.522717971	0.473	0.797	3.61E-07	5.89E-17	-0.291424371	0.42	0.668	1.99E-12	1.07E-11	1.18E-16
HIGD2A	2.47E-07	0.378074525	0.927	0.848	0.008330153	6.29E-17	0.28734404	0.896	0.798	2.12E-12	2.47E-07	1.26E-16
BUB3	4.88E-09	-0.431376064	0.364	0.797	0.00016451	7.10E-17	-0.389607205	0.576	0.724	2.39E-12	4.88E-09	1.42E-16
RAB10	3.73E-06	-0.28953052	0.473	0.782	0.125802827	7.53E-17	-0.3078	0.58	0.732	2.54E-12	3.73E-06	1.51E-16
NUDC	2.13E-07	-0.360987391	0.764	0.952	0.007173733	8.20E-17	-0.294131114	0.9	0.945	2.76E-12	2.13E-07	1.64E-16
CBX1	8.42E-14	-0.614415105	0.6	0.907	2.84E-09	1.02E-16	-0.351896636	0.743	0.856	3.44E-12	8.42E-14	2.04E-16
ENAH	4.72E-09	-0.371433491	0.4	0.775	0.000158983	1.05E-16	-0.288990279	0.383	0.637	3.53E-12	4.72E-09	2.09E-16
MORF4L2	1.05E-13	-0.5238378	0.945	0.993	3.53E-09	1.12E-16	-0.29801768	1	0.995	3.77E-12	1.05E-13	2.24E-16
MAPK8	5.45E-06	-0.258920716	0.236	0.588	0.183491994	1.14E-16	-0.25311294	0.212	0.489	3.84E-12	5.45E-06	2.28E-16
SELM	0.004024007	0.263855332	0.6	0.491	1	1.39E-16	0.320932161	0.762	0.576	4.69E-12	0.004024007	2.78E-16
SRSF3	7.04E-11	-0.507178317	0.855	0.951	2.37E-06	1.61E-16	-0.339117462	0.926	0.953	5.43E-12	7.04E-11	3.22E-16
S100A13	4.68E-08	0.322324802	0.673	0.39	0.001576316	1.98E-16	0.264753577	0.677	0.438	6.67E-12	4.68E-08	3.96E-16
TXNL1	7.13E-10	-0.400684381	0.782	0.949	2.40E-05	2.10E-16	-0.299285104	0.848	0.917	7.09E-12	7.13E-10	4.21E-16
ITM2B	3.51E-11	0.529532318	1	0.978	1.18E-06	2.26E-16	0.295604557	1	0.985	7.60E-12	3.51E-11	4.51E-16
ACTG1	2.74E-10	-0.432652112	1	1	9.22E-06	2.54E-16	-0.311826946	1	1	8.57E-12	2.74E-10	5.09E-16
NRXN1	2.84E-05	-0.274078927	0.109	0.399	0.958328373	2.89E-16	-0.291922484	0.059	0.304	9.73E-12	2.84E-05	5.77E-16
GTF2A2	1.69E-09	-0.41237556	0.727	0.918	5.69E-05	3.60E-16	-0.302831494	0.803	0.875	1.21E-11	1.69E-09	7.20E-16
EWSR1	0.00022478	-0.271321257	0.691	0.864	1	3.84E-16	-0.314400543	0.699	0.816	1.29E-11	0.00022478	7.68E-16
SYT11	2.73E-11	-0.469610841	0.309	0.745	9.19E-07	3.95E-16	-0.314868084	0.32	0.552	1.33E-11	2.73E-11	7.91E-16
TCEB1	5.90E-07	-0.336275159	0.818	0.954	0.019886676	4.66E-16	-0.271088834	0.896	0.934	1.57E-11	5.90E-07	9.32E-16
ZIC1	7.13E-15	-0.771897922	0.345	0.808	2.40E-10	5.20E-16	-0.419023693	0.309	0.544	1.75E-11	7.13E-15	1.04E-15
ATF4	2.29E-07	-0.432913452	0.673	0.936	0.007699542	5.95E-16	-0.414471841	0.818	0.904	2.00E-11	2.29E-07	1.19E-15
NME1	8.95E-06	-0.273918087	0.8	0.896	0.30161609	6.02E-16	-0.316010959	0.688	0.826	2.03E-11	8.95E-06	1.20E-15
C3orf14	5.29E-10	-0.486561753	0.455	0.806	1.78E-05	8.50E-16	-0.3409204	0.398	0.603	2.86E-11	5.29E-10	1.70E-15
CD164	8.82E-16	0.612104225	0.873	0.527	2.97E-11	1.36E-14	0.255134418	0.825	0.603	4.57E-10	1.36E-14	1.76E-15
EIF2S2	2.93E-09	-0.398600663	0.909	0.973	9.87E-05	9.05E-16	-0.293540938	0.922	0.96	3.05E-11	2.93E-09	1.81E-15
PSMB6	2.95E-09	-0.365993526	0.927	0.967	9.95E-05	1.02E-15	-0.28982248	0.937	0.964	3.43E-11	2.95E-09	2.04E-15
CEP170	1.12E-08	-0.323911975	0.145	0.582	0.000378336	1.03E-15	-0.27274334	0.193	0.446	3.48E-11	1.12E-08	2.07E-15
NASP	4.97E-06	-0.384445422	0.618	0.844	0.167436372	1.07E-15	-0.368275297	0.513	0.706	3.61E-11	4.97E-06	2.14E-15
PPA1	2.89E-05	-0.287657865	0.836	0.956	0.973791195	1.08E-15	-0.317617988	0.84	0.907	3.65E-11	2.89E-05	2.17E-15
PBX1	8.99E-07	-0.378119855	0.491	0.745	0.030306124	1.09E-15	-0.30432415	0.327	0.577	3.68E-11	8.99E-07	2.19E-15
PAIP2	1.43E-06	-0.315201127	0.782	0.945	0.048281145	1.11E-15	-0.283187702	0.848	0.909	3.74E-11	1.43E-06	2.22E-15
CCT2	2.54E-05	-0.25775522	0.909	0.965	0.85481552	1.30E-15	-0.335257817	0.907	0.945	4.39E-11	2.54E-05	2.60E-15
NAP1L4	7.19E-07	-0.326665988	0.582	0.841	0.024226278	1.46E-15	-0.292076867	0.569	0.752	4.91E-11	7.19E-07	2.91E-15
RUNX1T1	9.60E-08	-0.548214471	0.218	0.588	0.003236223	1.49E-15	-0.395358295	0.13	0.379	5.02E-11	9.60E-08	2.98E-15
TPM3	1.22E-13	-0.518062867	0.527	0.875	4.12E-09	1.62E-15	-0.303276718	0.613	0.768	5.47E-11	1.22E-13	3.25E-15
PPP2CA	2.35E-07	-0.297355264	0.673	0.877	0.007927764	2.01E-15	-0.264132162	0.766	0.86	6.76E-11	2.35E-07	4.01E-15
APLP2	2.55E-14	0.719720458	0.945	0.85	8.60E-10	2.12E-15	0.30441504	0.97	0.863	7.16E-11	2.55E-14	4.25E-15
NES	1.05E-06	-0.426586891	0.236	0.586	0.03551088	2.21E-15	-0.298456861	0.126	0.37	7.44E-11	1.05E-06	4.42E-15
CCT8	8.87E-11	-0.422368886	0.964	0.963	2.99E-06	2.27E-15	-0.279042675	0.907	0.949	7.64E-11	8.87E-11	4.53E-15
CWC27	1.28E-06	-0.312678111	0.436	0.755	0.043264889	2.27E-15	-0.291467011	0.576	0.731	7.65E-11	1.28E-06	4.54E-15
LSM7	8.38E-06	-0.28348966	0.8	0.958	0.282199745	2.41E-15	-0.259967262	0.903	0.954	8.12E-11	8.38E-06	4.82E-15
YTHDF2	7.76E-05	-0.272879261	0.8	0.947	1	2.47E-15	-0.283469927	0.836	0.9	8.32E-11	7.76E-05	4.94E-15
RBX1	6.90E-09	-0.359013632	0.891	0.969	0.000232526	2.65E-15	-0.271967395	0.866	0.951	8.91E-11	6.90E-09	5.29E-15
ANAPC11	1.11E-07	-0.372484604	0.873	0.973	0.003748962	2.87E-15	-0.273586559	0.933	0.985	9.67E-11	1.11E-07	5.74E-15
CCDC90B	2.51E-08	-0.374520578	0.6	0.885	0.000844081	3.03E-15	-0.280884389	0.703	0.807	1.02E-10	2.51E-08	6.06E-15
MEX3A	5.51E-06	-0.316178325	0.491	0.753	0.185532115	3.30E-15	-0.291904722	0.361	0.585	1.11E-10	5.51E-06	6.60E-15
DHX36	6.15E-07	-0.341621934	0.582	0.848	0.020725411	3.73E-15	-0.324078747	0.639	0.787	1.26E-10	6.15E-07	7.45E-15
STX12	1.28E-06	-0.299192261	0.291	0.709	0.043280715	3.76E-15	-0.281088615	0.39	0.612	1.27E-10	1.28E-06	7.51E-15
TRIM2	1.43E-08	-0.344771823	0.273	0.679	0.000480383	4.10E-15	-0.273960717	0.32	0.556	1.38E-10	1.43E-08	8.20E-15
GDAP1	8.51E-11	-0.362931473	0.145	0.61	2.87E-06	4.19E-15	-0.253769191	0.164	0.419	1.41E-10	8.51E-11	8.38E-15
PTP4A1	9.77E-05	-0.274826548	0.527	0.83	1	6.15E-15	-0.33973379	0.61	0.76	2.07E-10	9.77E-05	1.23E-14
CCDC112	7.24E-08	-0.40802293	0.309	0.707	0.002438605	6.65E-15	-0.280997964	0.327	0.573	2.24E-10	7.24E-08	1.33E-14
SMARCA4	0.000192523	-0.277122032	0.8	0.907	1	8.04E-15	-0.304975157	0.703	0.835	2.71E-10	0.000192523	1.61E-14
CDKN2D	3.33E-10	-0.440253981	0.109	0.568	1.12E-05	8.95E-15	-0.306085669	0.156	0.391	3.01E-10	3.33E-10	1.79E-14
DYNC1H1	1.92E-05	-0.254183141	0.455	0.705	0.645766135	1.01E-14	-0.294937677	0.428	0.64	3.39E-10	1.92E-05	2.01E-14
MAPRE1	9.26E-08	-0.360265311	0.564	0.859	0.003120932	1.11E-14	-0.27459189	0.673	0.793	3.75E-10	9.26E-08	2.23E-14
ESD	8.51E-08	-0.366058375	0.691	0.93	0.002865838	1.13E-14	-0.289817117	0.81	0.898	3.79E-10	8.51E-08	2.25E-14
PRDX6	9.71E-13	0.689720531	0.982	0.918	3.27E-08	1.21E-14	0.277159681	0.963	0.891	4.09E-10	9.71E-13	2.43E-14
YPEL5	9.47E-05	-0.284174606	0.545	0.753	1	1.39E-14	-0.275070802	0.621	0.762	4.67E-10	9.47E-05	2.77E-14
MAP1A	0.000288602	-0.278211808	0.582	0.786	1	1.55E-14	-0.339713837	0.606	0.755	5.21E-10	0.000288602	3.09E-14
RCN2	6.20E-09	-0.385146076	0.909	0.963	0.000208888	1.68E-14	-0.261586123	0.669	0.828	5.65E-10	6.20E-09	3.35E-14
PPP2R1A	2.15E-06	-0.256215198	0.964	0.967	0.072375352	1.82E-14	-0.261681497	0.914	0.964	6.14E-10	2.15E-06	3.65E-14
NNAT	5.14E-05	-1.009791613	0.091	0.363	1	1.88E-14	-0.789108162	0.283	0.503	6.32E-10	5.14E-05	3.75E-14
ANXA6	5.29E-06	0.320726167	0.673	0.458	0.178219244	1.88E-14	0.268665547	0.784	0.544	6.35E-10	5.29E-06	3.77E-14
TCTEX1D2	1.21E-11	-0.450326387	0.473	0.828	4.08E-07	1.92E-14	-0.27102609	0.554	0.739	6.45E-10	1.21E-11	3.83E-14
HES6	1.94E-14	-1.220074119	0.145	0.703	6.54E-10	2.26E-13	-0.466603654	0.093	0.315	7.62E-09	2.26E-13	3.88E-14
HNRNPC	4.82E-11	-0.432593855	0.964	0.998	1.62E-06	2.03E-14	-0.254720267	0.97	0.99	6.84E-10	4.82E-11	4.06E-14
BNIP3L	1.14E-12	-0.498963979	0.618	0.905	3.83E-08	2.46E-14	-0.317971821	0.755	0.837	8.29E-10	1.14E-12	4.92E-14
NTM	8.36E-07	-0.303379322	0.036	0.386	0.028158471	2.51E-14	-0.301291134	0.078	0.304	8.45E-10	8.36E-07	5.01E-14
SRSF11	7.46E-10	-0.419942678	0.673	0.938	2.51E-05	2.57E-14	-0.319489671	0.807	0.877	8.68E-10	7.46E-10	5.15E-14
FDFT1	3.00E-14	-0.802629895	0.473	0.841	1.01E-09	2.08E-11	-0.362084099	0.647	0.793	6.99E-07	2.08E-11	6.00E-14
GYPC	0.000124149	-0.284857007	0.091	0.352	1	3.42E-14	-0.307236275	0.059	0.272	1.15E-09	0.000124149	6.85E-14
POLR2G	6.81E-07	-0.319957658	0.782	0.934	0.022952321	3.85E-14	-0.264272174	0.784	0.89	1.30E-09	6.81E-07	7.70E-14
KCNQ1OT1	0.000787831	0.311380884	0.764	0.623	1	3.87E-14	0.302090142	0.803	0.613	1.30E-09	0.000787831	7.74E-14
CRABP1	0.000319553	-0.373228249	0.091	0.335	1	3.91E-14	-0.697601116	0.216	0.446	1.32E-09	0.000319553	7.82E-14
LINC01420	1.69E-07	-0.359442017	0.945	0.952	0.00568458	3.91E-14	-0.27459638	0.922	0.934	1.32E-09	1.69E-07	7.82E-14
CFAP20	2.72E-05	-0.273992315	0.564	0.788	0.915393915	3.95E-14	-0.295188768	0.565	0.734	1.33E-09	2.72E-05	7.90E-14
RPAIN	4.74E-10	-0.445488238	0.655	0.918	1.60E-05	4.08E-14	-0.297329535	0.833	0.879	1.38E-09	4.74E-10	8.16E-14
GARS	3.64E-12	-0.580840308	0.509	0.885	1.23E-07	4.50E-14	-0.359683007	0.68	0.784	1.52E-09	3.64E-12	9.01E-14
ILF2	1.55E-05	-0.269536736	0.927	0.978	0.521486302	5.83E-14	-0.291850513	0.881	0.934	1.96E-09	1.55E-05	1.17E-13
PA2G4	7.93E-05	-0.25298834	0.8	0.885	1	6.16E-14	-0.286622288	0.755	0.847	2.07E-09	7.93E-05	1.23E-13
ARL6IP1	0.000155514	-0.30409596	0.891	0.94	1	6.45E-14	-0.411852638	0.922	0.963	2.17E-09	0.000155514	1.29E-13
RBM8A	1.09E-07	-0.354693235	0.818	0.951	0.003672658	7.46E-14	-0.27340791	0.87	0.905	2.51E-09	1.09E-07	1.49E-13
MCM7	0.000195057	-0.365804896	0.473	0.681	1	7.95E-14	-0.324618032	0.234	0.469	2.68E-09	0.000195057	1.59E-13
SNRPF	3.14E-10	-0.440321746	0.8	0.947	1.06E-05	7.98E-14	-0.262627714	0.84	0.908	2.69E-09	3.14E-10	1.60E-13
UBA2	0.000208266	-0.251772447	0.618	0.852	1	8.05E-14	-0.261523264	0.688	0.814	2.71E-09	0.000208266	1.61E-13
HMGCS1	8.62E-14	-0.946524444	0.291	0.777	2.91E-09	1.31E-13	-0.517968775	0.55	0.714	4.41E-09	1.31E-13	1.72E-13
GADD45G	2.53E-11	-0.614983917	0.109	0.61	8.53E-07	9.35E-14	-0.314577414	0.119	0.34	3.15E-09	2.53E-11	1.87E-13
TSPO	6.97E-05	0.257971605	0.673	0.469	1	9.37E-14	0.262534868	0.866	0.65	3.16E-09	6.97E-05	1.87E-13
DGUOK	2.26E-08	-0.392083774	0.8	0.941	0.000762925	1.06E-13	-0.296179818	0.851	0.926	3.56E-09	2.26E-08	2.11E-13
FNBP1L	1.25E-13	-0.524505209	0.236	0.758	4.22E-09	1.08E-13	-0.308384054	0.394	0.614	3.62E-09	1.25E-13	2.15E-13
VDAC3	7.71E-06	-0.312593606	0.727	0.879	0.259807723	1.12E-13	-0.28229375	0.758	0.849	3.76E-09	7.71E-06	2.23E-13
CXCR4	4.41E-08	-0.674581228	0.145	0.553	0.001485775	1.24E-13	-0.546414673	0.271	0.516	4.18E-09	4.41E-08	2.48E-13
SRSF7	4.06E-06	-0.359148225	0.764	0.908	0.136766972	1.25E-13	-0.281254335	0.833	0.879	4.21E-09	4.06E-06	2.50E-13
DRAXIN	3.31E-08	-0.381859953	0.182	0.595	0.001114149	1.31E-13	-0.35372365	0.182	0.411	4.41E-09	3.31E-08	2.62E-13
SH3BGRL3	9.06E-09	-0.470124185	0.855	0.958	0.000305152	1.32E-13	-0.354795212	0.807	0.881	4.44E-09	9.06E-09	2.64E-13
NONO	3.57E-07	-0.327671473	0.836	0.952	0.012030285	1.38E-13	-0.259431003	0.866	0.92	4.66E-09	3.57E-07	2.77E-13
HMGA1	1.45E-13	-0.642953335	0.327	0.821	4.90E-09	6.99E-10	-0.268630522	0.513	0.679	2.35E-05	6.99E-10	2.91E-13
MRPL51	1.91E-06	-0.314478264	0.855	0.941	0.06445723	1.74E-13	-0.273450593	0.922	0.927	5.88E-09	1.91E-06	3.49E-13
FUS	0.000138311	-0.273189151	0.855	0.958	1	1.91E-13	-0.290655853	0.859	0.923	6.44E-09	0.000138311	3.82E-13
ZFP36L2	2.36E-13	0.524143187	0.564	0.196	7.94E-09	4.48E-13	0.269575248	0.472	0.259	1.51E-08	4.48E-13	4.71E-13
NEUROD1	2.07E-09	-0.483864516	0.055	0.504	6.97E-05	2.59E-13	-0.399843607	0.063	0.272	8.73E-09	2.07E-09	5.18E-13
PRRC2C	1.00E-04	-0.250780044	0.782	0.905	1	2.62E-13	-0.285178957	0.766	0.872	8.83E-09	1.00E-04	5.24E-13
PPP1R7	1.63E-05	-0.272683658	0.473	0.762	0.547780688	3.08E-13	-0.26891705	0.524	0.701	1.04E-08	1.63E-05	6.15E-13
UBA1	6.61E-10	-0.443131284	0.727	0.905	2.23E-05	3.18E-13	-0.27954318	0.758	0.857	1.07E-08	6.61E-10	6.36E-13
UBE2S	3.30E-13	-0.949200412	0.436	0.819	1.11E-08	1.55E-11	-0.380724609	0.439	0.61	5.22E-07	1.55E-11	6.60E-13
TCF4	0.000961198	-0.316759542	0.455	0.667	1	3.35E-13	-0.449551278	0.39	0.57	1.13E-08	0.000961198	6.70E-13
MAP4	8.22E-09	-0.372930172	0.255	0.712	0.000276887	3.93E-13	-0.264485899	0.416	0.635	1.32E-08	8.22E-09	7.86E-13
MAGEF1	3.47E-10	-0.437894699	0.764	0.921	1.17E-05	4.89E-13	-0.265889114	0.807	0.907	1.65E-08	3.47E-10	9.78E-13
SKA2	4.57E-09	-0.434040806	0.473	0.817	0.000153972	5.18E-13	-0.293397473	0.502	0.679	1.74E-08	4.57E-09	1.04E-12
PGM2L1	3.87E-09	-0.431448804	0.2	0.614	0.000130319	5.83E-13	-0.324888892	0.245	0.47	1.96E-08	3.87E-09	1.17E-12
VPS28	4.79E-09	-0.379131749	0.782	0.947	0.000161334	6.14E-13	-0.25849604	0.788	0.889	2.07E-08	4.79E-09	1.23E-12
ACAT2	6.67E-13	-0.790579147	0.345	0.788	2.25E-08	1.74E-10	-0.334798718	0.446	0.613	5.85E-06	1.74E-10	1.33E-12
DDIT4	6.52E-06	-0.429028008	0.545	0.784	0.2198324	7.37E-13	-0.406124771	0.532	0.702	2.48E-08	6.52E-06	1.47E-12
VIM	0.667358655	-0.302630866	1	0.969	1	8.02E-13	-0.891689657	0.967	0.923	2.70E-08	0.667358655	1.60E-12
ADRM1	1.70E-05	-0.282164747	0.709	0.899	0.57328486	8.18E-13	-0.261598171	0.788	0.853	2.76E-08	1.70E-05	1.64E-12
TPM4	1.30E-08	-0.382524427	0.345	0.738	0.000439621	1.33E-12	-0.250221737	0.375	0.573	4.48E-08	1.30E-08	2.66E-12
PFDN4	2.55E-08	-0.388784544	0.782	0.927	0.00085989	2.02E-12	-0.252728614	0.818	0.88	6.80E-08	2.55E-08	4.04E-12
RAB6A	5.85E-07	-0.307341146	0.509	0.833	0.019707462	2.18E-12	-0.290280441	0.625	0.75	7.36E-08	5.85E-07	4.37E-12
AUTS2	1.98E-09	-0.473825819	0.255	0.654	6.68E-05	2.24E-12	-0.258463043	0.171	0.388	7.55E-08	1.98E-09	4.48E-12
HNRNPM	0.000171544	-0.259504782	0.8	0.923	1	2.75E-12	-0.278390937	0.732	0.838	9.26E-08	0.000171544	5.50E-12
HSP90AA1	4.97E-10	-0.493047247	1	0.998	1.67E-05	2.85E-12	-0.332992744	0.996	0.999	9.59E-08	4.97E-10	5.69E-12
SRSF10	1.20E-06	-0.349820019	0.673	0.859	0.04035266	2.94E-12	-0.273586597	0.632	0.774	9.91E-08	1.20E-06	5.88E-12
DEK	2.54E-06	-0.453693382	0.655	0.899	0.085713663	3.09E-12	-0.352274699	0.766	0.825	1.04E-07	2.54E-06	6.19E-12
SRGAP3	1.57E-09	-0.452120387	0.273	0.711	5.28E-05	3.29E-12	-0.26598847	0.264	0.481	1.11E-07	1.57E-09	6.58E-12
RSRC2	2.00E-05	-0.302847313	0.673	0.857	0.67274709	6.12E-12	-0.289491196	0.617	0.777	2.06E-07	2.00E-05	1.22E-11
PSMD13	6.36E-06	-0.32115425	0.564	0.826	0.214288732	7.85E-12	-0.263590417	0.688	0.783	2.64E-07	6.36E-06	1.57E-11
CAP1	3.17E-10	-0.469496977	0.6	0.894	1.07E-05	9.06E-12	-0.268096996	0.777	0.849	3.05E-07	3.17E-10	1.81E-11
LSM3	2.05E-08	-0.410425952	0.891	0.952	0.000690378	1.23E-11	-0.273926702	0.9	0.932	4.14E-07	2.05E-08	2.46E-11
DDIT3	0.000489257	-0.431518259	0.509	0.722	1	1.26E-11	-0.616237829	0.554	0.702	4.25E-07	0.000489257	2.52E-11
PAX6	3.74E-07	-0.451921142	0.382	0.72	0.012609877	1.58E-11	-0.416561067	0.465	0.635	5.32E-07	3.74E-07	3.16E-11
CHD7	6.97E-07	-0.349987161	0.455	0.775	0.023498548	1.60E-11	-0.311105873	0.413	0.593	5.39E-07	6.97E-07	3.20E-11
STXBP1	1.84E-11	-0.428487697	0.109	0.626	6.19E-07	1.64E-11	-0.254676253	0.268	0.469	5.51E-07	1.84E-11	3.27E-11
TCF7L2	5.14E-11	-1.50769337	0.564	0.817	1.73E-06	1.64E-11	-0.794291145	0.257	0.457	5.51E-07	5.14E-11	3.27E-11
GABPB1-AS1	0.000132479	-0.306541677	0.564	0.78	1	1.93E-11	-0.292491773	0.587	0.737	6.52E-07	0.000132479	3.87E-11
GLB1	2.00E-05	0.318118819	0.691	0.54	0.674523928	2.56E-11	0.251571977	0.743	0.572	8.62E-07	2.00E-05	5.12E-11
SVBP	3.89E-08	-0.426803064	0.655	0.833	0.001309427	2.56E-11	-0.269927202	0.569	0.713	8.64E-07	3.89E-08	5.13E-11
NEFL	2.84E-11	-0.650675591	0.145	0.61	9.58E-07	2.33E-05	-0.378082832	0.401	0.507	0.785395613	2.33E-05	5.69E-11
NOP56	4.18E-06	-0.300578558	0.6	0.835	0.140815285	2.89E-11	-0.264734691	0.68	0.792	9.74E-07	4.18E-06	5.78E-11
DDX39A	6.61E-08	-0.405492766	0.382	0.727	0.002227082	4.76E-11	-0.278122457	0.39	0.568	1.60E-06	6.61E-08	9.51E-11
H2AFY2	4.88E-11	-0.501823922	0.545	0.868	1.65E-06	7.23E-11	-0.262707109	0.599	0.722	2.44E-06	7.23E-11	9.77E-11
SMC3	2.57E-10	-0.446743414	0.509	0.835	8.67E-06	5.80E-11	-0.275022558	0.636	0.747	1.96E-06	2.57E-10	1.16E-10
PLP1	0.000221591	-0.263178848	0.018	0.236	1	7.64E-11	-0.428937179	0.104	0.299	2.57E-06	0.000221591	1.53E-10
CNTNAP2	7.78E-11	-0.654618129	0.473	0.786	2.62E-06	1.48E-05	-0.415917682	0.662	0.696	0.498291141	1.48E-05	1.56E-10
MMADHC	0.000666659	-0.279932641	0.618	0.864	1	1.38E-10	-0.260797566	0.77	0.828	4.65E-06	0.000666659	2.76E-10
BRD3	1.54E-05	-0.319059926	0.618	0.791	0.519369806	1.82E-10	-0.256897324	0.561	0.706	6.13E-06	1.54E-05	3.64E-10
EIF4A3	1.83E-10	-0.463311291	0.473	0.833	6.16E-06	3.57E-10	-0.26967481	0.628	0.747	1.20E-05	3.57E-10	3.66E-10
CELF1	1.90E-05	-0.264838571	0.564	0.799	0.639218294	3.12E-10	-0.263068126	0.55	0.697	1.05E-05	1.90E-05	6.24E-10
PODXL2	7.59E-06	-0.318537962	0.564	0.811	0.255622286	3.40E-10	-0.290305806	0.517	0.653	1.15E-05	7.59E-06	6.80E-10
SRSF2	2.12E-07	-0.373058391	0.818	0.945	0.007140277	3.89E-10	-0.270288929	0.822	0.884	1.31E-05	2.12E-07	7.79E-10
MGST1	0.001614864	-0.41594241	0.4	0.588	1	7.86E-10	-0.412581094	0.428	0.568	2.65E-05	0.001614864	1.57E-09
PBK	8.01E-05	-0.326801536	0.073	0.341	1	8.28E-10	-0.262273908	0.011	0.148	2.79E-05	8.01E-05	1.66E-09
EIF4EBP1	9.16E-10	-0.55675114	0.527	0.866	3.09E-05	3.95E-09	-0.407216133	0.591	0.691	0.000133061	3.95E-09	1.83E-09
LHX9	1.01E-09	-0.565441491	0.091	0.526	3.41E-05	9.43E-08	-0.263360824	0.041	0.167	0.003178552	9.43E-08	2.02E-09
CENPW	0.000486712	-0.257266838	0.255	0.487	1	1.08E-09	-0.384984258	0.197	0.369	3.65E-05	0.000486712	2.17E-09
PLK2	2.98E-07	-0.595063187	0.273	0.586	0.010027219	1.18E-09	-0.286315706	0.175	0.368	3.96E-05	2.98E-07	2.35E-09
NHLH1	1.69E-08	-0.538842539	0.127	0.529	0.000569501	1.25E-09	-0.283115918	0.048	0.204	4.20E-05	1.69E-08	2.49E-09
IFRD1	7.98E-05	-0.27866982	0.491	0.788	1	1.42E-09	-0.307127593	0.535	0.681	4.79E-05	7.98E-05	2.84E-09
H2AFV	1.10E-08	-0.491109511	0.673	0.861	0.000370786	1.68E-09	-0.304464191	0.628	0.738	5.65E-05	1.10E-08	3.35E-09
UBE2T	7.16E-09	-0.567588461	0.164	0.606	0.000241269	3.00E-09	-0.336593423	0.23	0.406	0.000101063	7.16E-09	6.00E-09
HMGB2	4.55E-08	-1.052594003	0.636	0.832	0.001534679	4.10E-09	-0.771718604	0.595	0.7	0.000138141	4.55E-08	8.20E-09
TAF9	6.33E-08	-0.412861396	0.418	0.797	0.002131821	4.48E-09	-0.269002562	0.599	0.711	0.00015104	6.33E-08	8.97E-09
SHMT2	1.19E-07	-0.439525656	0.473	0.788	0.004024133	8.95E-09	-0.307836945	0.513	0.63	0.000301432	1.19E-07	1.79E-08
FDPS	1.13E-08	-0.595940946	0.836	0.936	0.000381695	1.46E-08	-0.267353641	0.792	0.853	0.000492174	1.46E-08	2.27E-08
TUBB4B	0.000288497	-0.357489957	0.818	0.907	1	3.16E-08	-0.454874389	0.792	0.883	0.001066262	0.000288497	6.33E-08
MASP1	1.25E-06	-0.442605815	0.127	0.463	0.042039665	3.40E-08	-0.716199536	0.327	0.458	0.00114626	1.25E-06	6.80E-08
PTTG1	5.67E-05	-0.685934965	0.382	0.614	1	5.56E-08	-0.621018357	0.283	0.437	0.001873231	5.67E-05	1.11E-07
ZFAS1	1.59E-07	-0.405797797	0.964	0.987	0.005340514	9.09E-08	-0.318569859	0.989	0.987	0.003061526	1.59E-07	1.82E-07
TSPAN7	1.28E-07	-0.383640717	0.327	0.681	0.004301383	1.75E-06	-0.251317194	0.554	0.649	0.058961892	1.75E-06	2.55E-07
CCNB2	0.000739705	-0.429095713	0.182	0.405	1	1.44E-07	-0.361003944	0.052	0.18	0.004868434	0.000739705	2.89E-07
MAD2L1	0.008827385	-0.260107054	0.327	0.495	1	1.65E-07	-0.319374989	0.201	0.351	0.005548851	0.008827385	3.29E-07
HERPUD1	1.41E-06	-0.446060332	0.691	0.908	0.047675113	2.55E-07	-0.352238342	0.851	0.879	0.008584016	1.41E-06	5.10E-07
NFIB	3.62E-05	-0.509072046	0.473	0.694	1	2.99E-07	-0.444071719	0.435	0.538	0.010081577	3.62E-05	5.98E-07
MKI67	0.003001319	-0.276802261	0.109	0.304	1	3.03E-07	-0.264583001	0.015	0.119	0.010203939	0.003001319	6.06E-07
TAC1	5.48E-07	-0.339503262	0.091	0.443	0.018477533	1.38E-06	-0.282213175	0.059	0.175	0.046495631	1.38E-06	1.10E-06
CENPF	7.02E-06	-0.308534711	0.091	0.405	0.236464126	5.57E-07	-0.368647679	0.078	0.208	0.018757246	7.02E-06	1.11E-06
BIRC5	0.001075995	-0.489083742	0.236	0.456	1	6.56E-07	-0.460016334	0.089	0.217	0.022098047	0.001075995	1.31E-06
UBE2C	7.63E-07	-0.960635366	0.182	0.537	0.025714604	5.68E-06	-0.801747474	0.112	0.229	0.191329446	5.68E-06	1.53E-06
PLK1	0.001012446	-0.251412534	0.036	0.233	1	1.23E-06	-0.277555503	0.03	0.135	0.041419954	0.001012446	2.46E-06
IDI1	2.44E-06	-0.429555155	0.618	0.822	0.082177638	3.27E-06	-0.268446759	0.665	0.762	0.110090167	3.27E-06	4.88E-06
CDC20	0.000616283	-0.457442806	0.127	0.355	1	2.54E-06	-0.342577893	0.059	0.172	0.085704976	0.000616283	5.09E-06
NUSAP1	0.000288414	-0.536615852	0.2	0.449	1	2.77E-06	-0.468185523	0.1	0.222	0.093217918	0.000288414	5.53E-06
CKS2	8.61E-05	-0.539671023	0.473	0.705	1	7.82E-06	-0.440615658	0.561	0.636	0.263445922	8.61E-05	1.56E-05
SAT1	9.70E-06	-0.38429458	0.582	0.8	0.326667622	0.000376308	-0.287440444	0.825	0.856	1	0.000376308	1.94E-05
CDK1	0.000277313	-0.39849869	0.145	0.392	1	1.46E-05	-0.364996912	0.108	0.218	0.492761414	0.000277313	2.92E-05
DLK1	0.000511026	-0.41184027	0.073	0.304	1	1.56E-05	-0.434901721	0.059	0.162	0.526406125	0.000511026	3.12E-05
CCNB1	0.002106818	-0.413857289	0.2	0.405	1	2.12E-05	-0.440080515	0.164	0.285	0.7139414	0.002106818	4.24E-05
TOP2A	0.000277021	-0.507745212	0.164	0.407	1	2.61E-05	-0.511296811	0.078	0.178	0.878751522	0.000277021	5.22E-05
HIST1H4C	6.61E-05	-0.933353777	0.618	0.78	1	7.40E-05	-0.672580451	0.721	0.761	1	7.40E-05	0.000132186
SMC4	0.000885925	-0.486480697	0.364	0.564	1	0.000308594	-0.328867679	0.275	0.375	1	0.000885925	0.000617094
