# Supplementary material for: High-resolution transcriptional landscape of xeno-free human induced pluripotent stem cell-derived cerebellar organoids
Source: Sci Rep. 2021 Jun 21;11:12959. doi: 10.1038/s41598-021-91846-4 (PMC8217544; doi:10.1038/s41598-021-91846-4)
Supplement: Supplementary file 3 — Supplementary Information 3. [file 41598_2021_91846_MOESM3_ESM.csv]

	STIM_p_val	STIM_avg_logFC	STIM_pct.1	STIM_pct.2	STIM_p_val_adj	CTRL_p_val	CTRL_avg_logFC	CTRL_pct.1	CTRL_pct.2	CTRL_p_val_adj	max_pval	minimump_p_val
HMP19	1.73E-38	0.852106793	0.964	0.569	5.82E-34	3.47E-65	1.096870731	0.905	0.319	1.17E-60	1.73E-38	6.93E-65	High resolution transcriptional landscape of xeno free human induced pluripotent stem cell derived cerebellar organoids. Samuel Nayler1*, Devika Agarwal3, Fabiola Curion2, Rory Bowden2,4, Esther B.E. Becker1,5*
MAPT	1.83E-39	0.730306475	0.964	0.501	6.17E-35	1.52E-63	1.049192267	0.932	0.414	5.12E-59	1.83E-39	3.04E-63
VAMP2	7.60E-43	0.734427507	1	0.947	2.56E-38	8.86E-63	0.982419881	1	0.957	2.99E-58	7.60E-43	1.77E-62
RAB3A	4.56E-33	0.759059749	0.964	0.64	1.54E-28	5.46E-61	1.03794439	0.953	0.524	1.84E-56	4.56E-33	1.09E-60
NSG1	5.11E-32	0.679480815	0.991	0.697	1.72E-27	2.72E-60	0.997183948	0.973	0.473	9.15E-56	5.11E-32	5.43E-60
STMN2	2.78E-45	1.177321521	1	0.843	9.37E-41	2.75E-59	1.603101588	0.993	0.76	9.28E-55	2.78E-45	5.51E-59
TUBB2A	6.09E-37	0.852974126	1	0.906	2.05E-32	2.76E-58	1.181020956	1	0.827	9.30E-54	6.09E-37	5.52E-58
SPARC	1.09E-26	-1.21475662	0.268	0.767	3.67E-22	1.72E-56	-1.48515978	0.358	0.898	5.79E-52	1.09E-26	3.44E-56
STMN4	2.08E-39	0.889460493	1	0.669	7.01E-35	1.06E-53	1.18873716	0.973	0.544	3.59E-49	2.08E-39	2.13E-53
RTN1	4.24E-40	0.907118411	1	0.912	1.43E-35	2.13E-53	1.20620389	0.973	0.817	7.19E-49	4.24E-40	4.27E-53
ELAVL4	7.76E-21	0.477849538	0.911	0.511	2.62E-16	1.43E-52	0.71295472	0.804	0.25	4.80E-48	7.76E-21	2.85E-52
SCG3	4.72E-26	0.538743729	0.955	0.658	1.59E-21	2.97E-52	0.76326598	0.865	0.333	1.00E-47	4.72E-26	5.94E-52
ELAVL3	5.16E-24	0.520518537	0.973	0.701	1.74E-19	1.45E-51	0.885992074	0.919	0.45	4.89E-47	5.16E-24	2.90E-51
CD24	2.27E-24	0.574031556	1	0.885	7.65E-20	1.66E-50	1.04378909	0.986	0.681	5.58E-46	2.27E-24	3.31E-50
GRIA2	1.17E-38	0.469075728	0.688	0.135	3.93E-34	2.86E-50	0.565378171	0.561	0.1	9.65E-46	1.17E-38	5.73E-50
MLLT11	5.47E-36	0.772573337	1	0.943	1.84E-31	4.62E-50	1.01143877	0.993	0.907	1.56E-45	5.47E-36	9.24E-50
CRMP1	4.48E-32	0.654786356	1	0.843	1.51E-27	1.01E-49	0.930572844	0.973	0.639	3.40E-45	4.48E-32	2.02E-49
TMEM35	4.13E-26	0.542044796	0.902	0.499	1.39E-21	1.15E-49	0.886397158	0.872	0.394	3.87E-45	4.13E-26	2.30E-49
DCX	1.73E-32	0.856009132	0.973	0.736	5.83E-28	1.50E-49	1.18346531	0.919	0.544	5.06E-45	1.73E-32	3.00E-49
SNAP25	1.52E-15	0.390338915	0.884	0.546	5.11E-11	2.46E-49	0.822823582	0.858	0.365	8.28E-45	1.52E-15	4.92E-49
ATP1A3	7.83E-25	0.523445824	0.902	0.517	2.64E-20	2.63E-49	0.730298894	0.865	0.336	8.87E-45	7.83E-25	5.26E-49
GAP43	2.42E-33	0.899213771	1	0.845	8.14E-29	1.32E-48	1.205687891	0.966	0.642	4.46E-44	2.42E-33	2.65E-48
SERF2	2.25E-12	-0.5711485	1	0.994	7.59E-08	1.88E-48	-0.862126794	0.98	0.998	6.34E-44	2.25E-12	3.76E-48
RBFOX2	7.21E-32	0.679078641	0.964	0.679	2.43E-27	6.01E-48	0.819663383	0.905	0.491	2.02E-43	7.21E-32	1.20E-47
HSPB1	4.60E-15	-0.73813884	0.67	0.857	1.55E-10	6.47E-48	-0.730986949	0.473	0.936	2.18E-43	4.60E-15	1.29E-47
CLU	1.64E-08	-0.790102303	0.884	0.916	0.00055281	1.20E-47	-1.419584697	0.784	0.97	4.05E-43	1.64E-08	2.40E-47
TERF2IP	7.37E-26	0.534812433	0.991	0.918	2.48E-21	2.19E-47	0.766488327	1	0.899	7.38E-43	7.37E-26	4.38E-47
CCNI	2.37E-26	0.536665181	1	1	7.99E-22	8.90E-46	0.755706229	1	0.997	3.00E-41	2.37E-26	1.78E-45
SOX4	6.92E-30	0.858378368	0.991	0.924	2.33E-25	1.26E-45	1.190933097	0.98	0.852	4.23E-41	6.92E-30	2.51E-45
GNG3	2.58E-30	0.818927123	0.955	0.646	8.68E-26	1.99E-45	0.864502913	0.885	0.428	6.70E-41	2.58E-30	3.97E-45
FAM57B	3.55E-32	0.662875733	1	0.697	1.19E-27	2.40E-45	0.773465575	0.878	0.448	8.09E-41	3.55E-32	4.80E-45
CELF3	2.36E-25	0.523611347	0.839	0.407	7.95E-21	6.26E-45	0.571945625	0.669	0.178	2.11E-40	2.36E-25	1.25E-44
HN1	1.11E-25	0.519579017	1	0.939	3.73E-21	7.47E-45	0.858913276	0.993	0.876	2.52E-40	1.11E-25	1.49E-44
PLTP	1.36E-14	-0.731428487	0.518	0.783	4.58E-10	8.55E-45	-0.980589263	0.304	0.868	2.88E-40	1.36E-14	1.71E-44
CD63	5.14E-13	-0.539372625	0.991	0.996	1.73E-08	1.86E-44	-0.837405328	0.926	0.997	6.26E-40	5.14E-13	3.71E-44
ATAT1	2.86E-30	0.578032578	0.991	0.802	9.63E-26	1.13E-43	0.793692525	0.946	0.689	3.82E-39	2.86E-30	2.27E-43
GSTP1	1.99E-16	-0.417176918	0.982	0.998	6.69E-12	1.47E-43	-0.759700434	0.959	0.993	4.96E-39	1.99E-16	2.95E-43
MAP1B	7.35E-31	0.750951776	1	0.986	2.48E-26	1.73E-43	0.871478739	1	0.988	5.82E-39	7.35E-31	3.45E-43
GNG5	3.23E-24	-0.622054904	0.741	0.971	1.09E-19	2.25E-43	-0.786339797	0.493	0.939	7.57E-39	3.23E-24	4.49E-43
MIAT	1.13E-19	0.556600881	0.991	0.685	3.81E-15	3.04E-43	0.733003327	0.912	0.407	1.03E-38	1.13E-19	6.08E-43
TUBB2B	1.53E-26	0.650689657	1	0.971	5.14E-22	3.53E-43	0.965278412	1	0.955	1.19E-38	1.53E-26	7.06E-43
INA	7.02E-24	0.537772193	0.938	0.587	2.36E-19	1.38E-42	0.582603212	0.77	0.282	4.66E-38	7.02E-24	2.77E-42
CELF4	7.08E-21	0.527122358	0.777	0.382	2.39E-16	1.72E-42	0.879845811	0.709	0.23	5.81E-38	7.08E-21	3.45E-42
CST3	2.40E-18	-0.63356164	0.723	0.933	8.08E-14	1.95E-42	-0.84151651	0.547	0.935	6.58E-38	2.40E-18	3.91E-42
MDK	9.46E-24	-0.827686277	0.911	0.984	3.19E-19	2.77E-42	-1.172154951	0.601	0.955	9.34E-38	9.46E-24	5.55E-42
UCHL1	1.02E-35	0.719959254	1	0.961	3.43E-31	1.73E-41	0.74257325	1	0.962	5.84E-37	1.02E-35	3.47E-41
TSPAN13	2.75E-16	0.388516506	0.938	0.699	9.27E-12	4.93E-41	0.675734428	0.953	0.619	1.66E-36	2.75E-16	9.86E-41
SCN3B	1.45E-26	0.422670719	0.786	0.288	4.90E-22	5.63E-41	0.551057418	0.649	0.185	1.90E-36	1.45E-26	1.13E-40
KLC1	1.18E-25	0.584713906	0.982	0.83	3.99E-21	7.84E-41	0.752476207	0.939	0.715	2.64E-36	1.18E-25	1.57E-40
STMN1	2.98E-28	0.644731328	1	0.992	1.00E-23	8.19E-41	0.901167205	1	0.98	2.76E-36	2.98E-28	1.64E-40
NPC2	1.23E-21	-0.856880955	0.679	0.892	4.16E-17	3.71E-40	-0.920559557	0.642	0.921	1.25E-35	1.23E-21	7.42E-40
NCAM1	9.63E-19	0.511137113	0.946	0.673	3.25E-14	4.47E-40	0.718515455	0.845	0.395	1.51E-35	9.63E-19	8.94E-40
RPL41	3.74E-28	-0.587349996	1	1	1.26E-23	5.86E-40	-0.558940312	1	1	1.98E-35	3.74E-28	1.17E-39
TAGLN3	3.05E-13	0.253168854	0.991	0.822	1.03E-08	6.05E-40	0.724073328	0.932	0.542	2.04E-35	3.05E-13	1.21E-39
ACOT7	1.42E-22	0.495451094	0.955	0.714	4.77E-18	1.79E-39	0.687364681	0.878	0.489	6.03E-35	1.42E-22	3.58E-39
RHOC	1.09E-18	-0.5209402	0.375	0.744	3.68E-14	1.80E-39	-0.715054752	0.25	0.813	6.07E-35	1.09E-18	3.60E-39
CELF5	2.98E-19	0.431068082	0.795	0.417	1.00E-14	3.51E-39	0.547874633	0.682	0.231	1.18E-34	2.98E-19	7.02E-39
CCDC184	1.03E-17	0.359178476	0.705	0.342	3.46E-13	4.06E-39	0.509638423	0.669	0.22	1.37E-34	1.03E-17	8.12E-39
CLIC1	1.35E-15	-0.420976627	0.643	0.879	4.54E-11	9.55E-39	-0.737106944	0.365	0.874	3.22E-34	1.35E-15	1.91E-38
WHSC1L1	9.70E-18	0.442592904	0.938	0.82	3.27E-13	2.06E-38	0.685463593	0.939	0.717	6.95E-34	9.70E-18	4.12E-38
IFITM3	1.12E-12	-1.085394678	0.277	0.605	3.79E-08	2.53E-38	-1.242989513	0.176	0.753	8.52E-34	1.12E-12	5.06E-38
GDAP1L1	6.73E-21	0.51217673	0.973	0.742	2.27E-16	9.32E-38	0.718798654	0.872	0.554	3.14E-33	6.73E-21	1.86E-37
CD99	1.73E-18	-0.493579872	0.607	0.892	5.82E-14	1.12E-37	-0.697300545	0.412	0.894	3.77E-33	1.73E-18	2.24E-37
KIF5C	7.32E-35	0.858566988	0.982	0.787	2.47E-30	1.35E-37	0.767830963	0.905	0.608	4.56E-33	7.32E-35	2.71E-37
TPBG	1.41E-20	-0.974618269	0.33	0.748	4.77E-16	3.19E-37	-1.26566828	0.182	0.76	1.08E-32	1.41E-20	6.38E-37
LINC00632	1.60E-13	0.58217298	0.911	0.748	5.40E-09	4.10E-37	0.84043845	0.98	0.79	1.38E-32	1.60E-13	8.20E-37
ZCCHC12	1.14E-16	0.269750794	0.589	0.227	3.82E-12	5.73E-37	0.486656971	0.581	0.16	1.93E-32	1.14E-16	1.15E-36
VIM	7.13E-37	-1.659557737	0.902	0.988	2.40E-32	9.89E-25	-1.034112522	0.764	0.962	3.33E-20	9.89E-25	1.43E-36
CADM2	1.62E-16	0.434949328	0.759	0.434	5.47E-12	1.93E-36	0.771114026	0.655	0.227	6.51E-32	1.62E-16	3.87E-36
TSC22D1	8.30E-09	0.303816119	0.955	0.883	0.000279731	2.82E-36	0.756678634	0.959	0.814	9.51E-32	8.30E-09	5.65E-36
PCLO	4.77E-20	0.389346842	0.643	0.233	1.61E-15	3.53E-36	0.577028328	0.682	0.248	1.19E-31	4.77E-20	7.07E-36
BLCAP	3.68E-14	0.400200561	0.911	0.74	1.24E-09	4.70E-36	0.827081677	0.912	0.646	1.58E-31	3.68E-14	9.41E-36
IDI1	3.24E-11	0.3736443	0.902	0.781	1.09E-06	1.02E-35	0.853308937	0.932	0.706	3.42E-31	3.24E-11	2.03E-35
APLP1	1.25E-25	0.567605715	0.982	0.89	4.20E-21	1.67E-35	0.699086888	0.939	0.758	5.64E-31	1.25E-25	3.35E-35
TM2D3	2.67E-11	0.332613015	0.83	0.609	9.01E-07	2.18E-35	0.624608181	0.919	0.668	7.35E-31	2.67E-11	4.36E-35
PFDN2	1.81E-17	0.433388325	0.982	0.92	6.11E-13	3.56E-35	0.570941622	0.98	0.885	1.20E-30	1.81E-17	7.12E-35
RPS6	8.92E-26	-0.541624005	1	1	3.00E-21	8.74E-35	-0.622685843	1	0.999	2.95E-30	8.92E-26	1.75E-34
ZFP36L1	2.42E-22	-0.800930365	0.25	0.722	8.15E-18	9.02E-35	-0.719402696	0.196	0.767	3.04E-30	2.42E-22	1.80E-34
YWHAG	1.63E-18	0.436100607	0.929	0.736	5.49E-14	1.73E-34	0.611308141	0.912	0.614	5.83E-30	1.63E-18	3.46E-34
SERPINH1	6.50E-17	-0.528427006	0.268	0.665	2.19E-12	1.95E-34	-0.579995731	0.23	0.792	6.56E-30	6.50E-17	3.89E-34
ATP6V1G2	4.35E-14	0.398580488	0.893	0.654	1.47E-09	2.50E-34	0.59614761	0.892	0.572	8.41E-30	4.35E-14	4.99E-34
RTN4	5.88E-17	0.374879936	1	0.988	1.98E-12	2.66E-34	0.569673081	1	0.96	8.97E-30	5.88E-17	5.32E-34
GRN	1.43E-09	-0.389710609	0.554	0.755	4.81E-05	4.77E-34	-0.709877425	0.392	0.854	1.61E-29	1.43E-09	9.55E-34
NRXN1	2.19E-21	0.426821526	0.723	0.292	7.38E-17	5.15E-34	0.557369151	0.601	0.183	1.74E-29	2.19E-21	1.03E-33
TMEM98	1.28E-17	-0.499315249	0.482	0.82	4.31E-13	8.81E-34	-0.625209336	0.331	0.823	2.97E-29	1.28E-17	1.76E-33
HMGCS1	3.12E-16	0.644141427	0.875	0.699	1.05E-11	3.10E-33	1.028317163	0.878	0.638	1.05E-28	3.12E-16	6.20E-33
SYT1	1.61E-25	0.684740641	0.929	0.605	5.44E-21	4.67E-33	0.789307573	0.838	0.475	1.57E-28	1.61E-25	9.34E-33
ANXA5	1.06E-18	-0.53572268	0.536	0.834	3.58E-14	5.25E-33	-0.647336105	0.378	0.881	1.77E-28	1.06E-18	1.05E-32
TUBA1A	1.56E-27	0.685599903	1	1	5.27E-23	6.18E-33	0.855009386	1	0.998	2.08E-28	1.56E-27	1.24E-32
CAMKV	3.60E-17	0.354994758	0.607	0.229	1.21E-12	7.36E-33	0.355834552	0.432	0.085	2.48E-28	3.60E-17	1.47E-32
CRABP2	1.79E-06	-0.448466755	0.339	0.526	0.060271976	1.01E-32	-1.016187599	0.412	0.82	3.42E-28	1.79E-06	2.03E-32
SYP	9.08E-18	0.429813486	0.759	0.411	3.06E-13	1.50E-32	0.483843553	0.655	0.232	5.04E-28	9.08E-18	2.99E-32
NEFL	1.03E-22	0.631114947	0.857	0.501	3.46E-18	1.87E-32	1.022572696	0.784	0.43	6.28E-28	1.03E-22	3.73E-32
KLF7	9.28E-17	0.344644471	0.804	0.411	3.13E-12	1.95E-32	0.509731038	0.628	0.222	6.58E-28	9.28E-17	3.91E-32
MT-CO1	3.69E-12	-0.813296914	0.982	0.967	1.24E-07	3.65E-32	-1.368873968	0.98	0.983	1.23E-27	3.69E-12	7.31E-32
NOVA1	7.45E-11	0.358340482	0.839	0.679	2.51E-06	4.16E-32	0.765595557	0.865	0.535	1.40E-27	7.45E-11	8.31E-32
PGM2L1	8.80E-21	0.506734011	0.857	0.511	2.96E-16	4.43E-32	0.693668338	0.736	0.36	1.49E-27	8.80E-21	8.85E-32
ANXA6	6.81E-09	-0.302477004	0.259	0.528	0.000229593	4.74E-32	-0.583740957	0.135	0.683	1.60E-27	6.81E-09	9.48E-32
RUNDC3B	1.31E-18	0.264320564	0.562	0.18	4.42E-14	5.70E-32	0.418560148	0.466	0.108	1.92E-27	1.31E-18	1.14E-31
TSPO	3.73E-09	-0.37551249	0.25	0.542	0.000125513	1.00E-31	-0.624695135	0.264	0.778	3.38E-27	3.73E-09	2.01E-31
FDFT1	6.49E-13	0.481125923	0.929	0.779	2.19E-08	1.31E-31	0.867277546	0.919	0.729	4.42E-27	6.49E-13	2.62E-31
CDC42	1.97E-19	0.456144263	1	0.959	6.64E-15	1.85E-31	0.556225249	0.986	0.936	6.22E-27	1.97E-19	3.69E-31
BEX1	2.74E-20	0.415465377	0.991	0.955	9.24E-16	1.91E-31	0.61613055	0.993	0.848	6.44E-27	2.74E-20	3.82E-31
YWHAB	7.08E-17	0.335397045	0.991	0.982	2.39E-12	1.94E-31	0.566814134	0.98	0.905	6.53E-27	7.08E-17	3.87E-31
DNAJB6	3.31E-12	0.319384591	0.982	0.916	1.12E-07	4.28E-31	0.513497683	0.959	0.913	1.44E-26	3.31E-12	8.57E-31
MSMO1	2.40E-12	0.377689887	0.875	0.685	8.08E-08	4.84E-31	0.861392388	0.872	0.67	1.63E-26	2.40E-12	9.67E-31
GNAO1	2.55E-20	0.426708266	0.804	0.434	8.58E-16	1.03E-30	0.517691475	0.676	0.291	3.48E-26	2.55E-20	2.07E-30
CD200	2.37E-18	0.376672797	0.866	0.566	7.98E-14	1.31E-30	0.528170939	0.75	0.358	4.42E-26	2.37E-18	2.63E-30
CYSTM1	4.52E-08	-0.435520423	0.616	0.761	0.00152391	1.36E-30	-0.671595287	0.486	0.857	4.59E-26	4.52E-08	2.73E-30
DAAM1	5.49E-14	0.437351455	0.929	0.753	1.85E-09	1.52E-30	0.602628399	0.885	0.665	5.13E-26	5.49E-14	3.04E-30
PLS3	1.34E-05	-0.30855902	0.402	0.591	0.452867191	1.84E-30	-1.007128845	0.236	0.741	6.21E-26	1.34E-05	3.69E-30
HADHB	1.47E-14	-0.468895573	0.5	0.759	4.95E-10	1.90E-30	-0.600933102	0.385	0.833	6.40E-26	1.47E-14	3.80E-30
NREP	5.00E-26	0.59199851	1	0.896	1.68E-21	3.76E-30	0.675360871	0.973	0.851	1.27E-25	5.00E-26	7.52E-30
FXYD6	5.80E-18	0.477315581	0.982	0.922	1.95E-13	4.07E-30	0.643632082	0.959	0.837	1.37E-25	5.80E-18	8.14E-30
ANKRD12	8.04E-20	0.498133841	0.955	0.761	2.71E-15	4.54E-30	0.557050834	0.939	0.771	1.53E-25	8.04E-20	9.08E-30
NFIA	2.36E-16	-0.548958153	0.25	0.681	7.96E-12	4.97E-30	-0.680579583	0.277	0.77	1.67E-25	2.36E-16	9.93E-30
RAB33A	4.09E-13	0.263427361	0.58	0.27	1.38E-08	5.01E-30	0.489481797	0.574	0.198	1.69E-25	4.09E-13	1.00E-29
TMEM59L	1.26E-15	0.372468865	0.786	0.456	4.26E-11	5.75E-30	0.472512278	0.764	0.364	1.94E-25	1.26E-15	1.15E-29
RCN1	1.43E-13	-0.440920032	0.821	0.947	4.82E-09	8.08E-30	-0.619336151	0.635	0.958	2.72E-25	1.43E-13	1.62E-29
POU2F2	9.21E-20	0.40005671	0.696	0.297	3.10E-15	8.19E-30	0.481516457	0.5	0.139	2.76E-25	9.21E-20	1.64E-29
PDIA3	4.25E-09	-0.456386697	0.804	0.914	0.000143162	1.16E-29	-0.646732209	0.703	0.942	3.92E-25	4.25E-09	2.33E-29
MFAP2	8.74E-07	-0.279148081	0.25	0.483	0.029458305	1.40E-29	-0.589515451	0.088	0.611	4.73E-25	8.74E-07	2.81E-29
NAP1L3	1.11E-09	0.294857636	0.821	0.624	3.73E-05	1.99E-29	0.589135597	0.878	0.57	6.70E-25	1.11E-09	3.98E-29
CHGB	2.10E-17	0.361322303	0.777	0.413	7.09E-13	2.23E-29	0.438903038	0.568	0.184	7.50E-25	2.10E-17	4.45E-29
SDC2	4.95E-17	-0.645163735	0.375	0.714	1.67E-12	2.33E-29	-0.65791922	0.223	0.728	7.85E-25	4.95E-17	4.66E-29
SEZ6L2	2.33E-19	0.467717802	0.982	0.757	7.84E-15	2.43E-29	0.599343121	0.932	0.784	8.19E-25	2.33E-19	4.86E-29
BLVRB	6.25E-09	-0.377821381	0.473	0.693	0.00021072	2.80E-29	-0.620408556	0.399	0.842	9.42E-25	6.25E-09	5.59E-29
SEPP1	6.61E-10	-0.283924343	0.018	0.297	2.23E-05	4.04E-29	-0.509109892	0.074	0.607	1.36E-24	6.61E-10	8.07E-29
ZC2HC1A	4.72E-12	0.328268084	0.768	0.507	1.59E-07	6.17E-29	0.488635664	0.723	0.373	2.08E-24	4.72E-12	1.23E-28
RPS20	2.85E-19	-0.357803357	1	1	9.61E-15	9.80E-29	-0.462151671	1	1	3.30E-24	2.85E-19	1.96E-28
SYT5	4.75E-14	0.289302746	0.571	0.245	1.60E-09	1.52E-28	0.429023069	0.446	0.116	5.12E-24	4.75E-14	3.04E-28
SARAF	9.39E-15	0.319082468	1	0.996	3.17E-10	1.65E-28	0.474044185	1	0.997	5.57E-24	9.39E-15	3.31E-28
AKAP9	1.74E-19	0.531285508	0.964	0.8	5.87E-15	2.77E-28	0.567661605	0.959	0.763	9.33E-24	1.74E-19	5.54E-28
PJA1	9.07E-14	0.327164444	0.991	0.867	3.06E-09	5.80E-28	0.590331718	0.932	0.819	1.96E-23	9.07E-14	1.16E-27
TTC9B	6.61E-28	0.43289498	0.83	0.333	2.23E-23	8.48E-16	0.279972042	0.358	0.122	2.86E-11	8.48E-16	1.32E-27
CXADR	7.57E-28	0.562602287	1	0.885	2.55E-23	3.15E-20	0.490951706	0.939	0.889	1.06E-15	3.15E-20	1.51E-27
CALM3	2.02E-15	0.352471255	1	0.967	6.79E-11	7.63E-28	0.469189472	0.993	0.962	2.57E-23	2.02E-15	1.53E-27
GABARAPL2	1.08E-27	0.496008577	1	0.941	3.65E-23	2.49E-21	0.41876923	0.986	0.944	8.40E-17	2.49E-21	2.16E-27
SERPINF1	6.87E-06	-0.896796305	0.179	0.368	0.231604922	1.09E-27	-1.238257753	0.243	0.69	3.69E-23	6.87E-06	2.19E-27
GDI1	2.50E-19	0.45088253	0.982	0.867	8.41E-15	1.81E-27	0.527831037	0.939	0.794	6.08E-23	2.50E-19	3.61E-27
MORF4L2	2.64E-12	0.27455001	1	0.986	8.91E-08	2.48E-27	0.426855412	1	0.996	8.35E-23	2.64E-12	4.95E-27
LGALS3BP	8.90E-08	-0.317710236	0.348	0.597	0.002998978	3.11E-27	-0.632612427	0.304	0.768	1.05E-22	8.90E-08	6.21E-27
DPYSL2	5.29E-15	0.378039424	0.929	0.661	1.78E-10	3.55E-27	0.541514786	0.811	0.517	1.20E-22	5.29E-15	7.10E-27
PAFAH1B3	3.08E-26	0.502235431	0.991	0.945	1.04E-21	4.39E-27	0.544477927	0.959	0.874	1.48E-22	3.08E-26	8.78E-27
ID1	9.47E-08	-0.647352859	0.33	0.554	0.003191157	4.63E-27	-1.070899962	0.297	0.741	1.56E-22	9.47E-08	9.26E-27
USP11	4.63E-10	0.288149218	0.982	0.971	1.56E-05	7.00E-27	0.5173035	0.993	0.961	2.36E-22	4.63E-10	1.40E-26
MKRN1	1.75E-10	0.282872447	0.911	0.818	5.89E-06	7.30E-27	0.488809214	0.946	0.796	2.46E-22	1.75E-10	1.46E-26
KIF3A	2.11E-10	0.290349234	0.777	0.534	7.10E-06	7.42E-27	0.527621649	0.791	0.449	2.50E-22	2.11E-10	1.48E-26
ACAA2	2.92E-13	-0.364425715	0.375	0.701	9.85E-09	7.61E-27	-0.479876338	0.291	0.768	2.56E-22	2.92E-13	1.52E-26
MALAT1	1.75E-07	0.428680999	1	1	0.005892656	7.96E-27	0.648416392	1	1	2.68E-22	1.75E-07	1.59E-26
RTN3	9.81E-09	0.254692846	1	0.978	0.000330454	8.58E-27	0.529649981	0.986	0.965	2.89E-22	9.81E-09	1.72E-26
FKBP10	5.65E-12	-0.370549447	0.304	0.593	1.90E-07	9.27E-27	-0.548683263	0.243	0.728	3.12E-22	5.65E-12	1.85E-26
PKM	4.23E-08	-0.375088165	0.955	0.982	0.001425341	1.13E-26	-0.791645422	0.946	0.983	3.82E-22	4.23E-08	2.27E-26
EIF1B	1.78E-11	0.295269857	0.991	0.961	6.01E-07	1.25E-26	0.495262181	0.993	0.948	4.20E-22	1.78E-11	2.50E-26
ATRAID	5.85E-16	-0.403298635	0.741	0.928	1.97E-11	1.32E-26	-0.500938074	0.635	0.925	4.44E-22	5.85E-16	2.63E-26
BASP1	1.75E-26	0.612708732	0.982	0.824	5.91E-22	1.37E-22	0.57834921	0.838	0.657	4.63E-18	1.37E-22	3.51E-26
PDLIM7	1.67E-12	-0.35519498	0.455	0.746	5.63E-08	1.83E-26	-0.555251058	0.318	0.759	6.17E-22	1.67E-12	3.66E-26
TMSB15A	1.95E-09	0.295994462	0.982	0.857	6.56E-05	1.95E-26	0.557509568	0.939	0.612	6.56E-22	1.95E-09	3.89E-26
ARID4A	7.24E-09	0.302656129	0.786	0.593	0.000243776	2.30E-26	0.542743687	0.824	0.524	7.74E-22	7.24E-09	4.59E-26
ID3	3.11E-10	-0.806820535	0.277	0.577	1.05E-05	2.60E-26	-1.128928926	0.297	0.723	8.78E-22	3.11E-10	5.21E-26
CXCL14	9.25E-05	-0.941277615	0.08	0.233	1	2.70E-26	-1.580409831	0.088	0.569	9.10E-22	9.25E-05	5.40E-26
ZNF428	2.08E-20	0.41336813	1	0.98	7.01E-16	2.89E-26	0.491458871	0.986	0.963	9.72E-22	2.08E-20	5.77E-26
SH3BP5	3.76E-16	0.389974407	0.795	0.462	1.27E-11	3.14E-26	0.44869885	0.669	0.308	1.06E-21	3.76E-16	6.27E-26
SEC11A	6.06E-12	-0.384837098	0.866	0.945	2.04E-07	3.42E-26	-0.53518726	0.797	0.949	1.15E-21	6.06E-12	6.85E-26
DDX24	6.27E-10	0.30957618	0.973	0.885	2.11E-05	3.55E-26	0.570270706	0.986	0.862	1.20E-21	6.27E-10	7.11E-26
MARCKSL1	7.92E-20	0.381411671	1	0.99	2.67E-15	4.46E-26	0.555730735	0.993	0.969	1.50E-21	7.92E-20	8.92E-26
TMSB10	2.78E-25	0.558907471	1	1	9.37E-21	4.63E-26	0.637251591	1	0.996	1.56E-21	2.78E-25	9.26E-26
AP1S1	8.19E-18	0.420287253	0.946	0.74	2.76E-13	6.93E-26	0.49616114	0.878	0.686	2.33E-21	8.19E-18	1.39E-25
GSN	1.86E-10	-0.459523527	0.411	0.677	6.27E-06	8.32E-26	-0.676867175	0.257	0.727	2.80E-21	1.86E-10	1.66E-25
KLHDC8B	0.000124441	-0.311849339	0.304	0.474	1	1.06E-25	-0.669837096	0.243	0.689	3.57E-21	0.000124441	2.12E-25
CDKN2D	9.11E-20	0.425898145	0.839	0.454	3.07E-15	1.17E-25	0.492709101	0.635	0.281	3.94E-21	9.11E-20	2.34E-25
DSTN	3.14E-10	0.283708076	0.991	0.978	1.06E-05	1.51E-25	0.428625694	0.986	0.968	5.08E-21	3.14E-10	3.01E-25
ATP6V0E1	3.01E-07	-0.324468032	0.786	0.885	0.010154833	1.64E-25	-0.515041906	0.608	0.908	5.51E-21	3.01E-07	3.27E-25
LRP10	3.77E-11	-0.325280424	0.188	0.495	1.27E-06	1.71E-25	-0.463445238	0.122	0.602	5.75E-21	3.77E-11	3.41E-25
PRDX6	1.97E-14	-0.46531274	0.875	0.935	6.65E-10	2.81E-25	-0.534956682	0.757	0.935	9.46E-21	1.97E-14	5.61E-25
DNAJA1	4.09E-11	0.32882129	0.982	0.961	1.38E-06	2.97E-25	0.537768468	0.973	0.948	9.99E-21	4.09E-11	5.93E-25
RUNX1T1	3.36E-25	0.730441913	0.866	0.483	1.13E-20	1.18E-24	0.714075538	0.601	0.269	3.99E-20	1.18E-24	6.71E-25
NQO1	2.24E-06	-0.450765615	0.277	0.493	0.075386047	3.60E-25	-0.734668191	0.162	0.634	1.21E-20	2.24E-06	7.21E-25
MRPS6	2.90E-07	-0.409554694	0.795	0.881	0.009775247	4.21E-25	-0.720965796	0.757	0.933	1.42E-20	2.90E-07	8.42E-25
PAK7	9.01E-17	0.336199203	0.634	0.27	3.04E-12	4.76E-25	0.445751117	0.527	0.184	1.60E-20	9.01E-17	9.52E-25
NUDT3	6.71E-25	0.492816792	0.964	0.722	2.26E-20	4.05E-14	0.369083004	0.75	0.581	1.36E-09	4.05E-14	1.34E-24
NEFM	8.68E-25	0.568735364	0.83	0.387	2.93E-20	6.83E-20	0.696539263	0.628	0.322	2.30E-15	6.83E-20	1.74E-24
TSPAN7	2.40E-21	0.494632895	0.911	0.589	8.08E-17	1.06E-24	0.537939286	0.845	0.588	3.58E-20	2.40E-21	2.13E-24
ITM2B	0.000615679	-0.366550593	0.982	0.98	1	1.26E-24	-0.646799545	0.973	0.991	4.24E-20	0.000615679	2.52E-24
FEZ1	5.87E-21	0.476790611	0.991	0.904	1.98E-16	1.49E-24	0.498453086	0.966	0.821	5.01E-20	5.87E-21	2.98E-24
MFGE8	6.75E-13	-0.40204951	0.214	0.564	2.27E-08	1.69E-24	-0.484014885	0.101	0.569	5.70E-20	6.75E-13	3.38E-24
C16orf45	6.27E-15	0.372576345	0.866	0.607	2.11E-10	1.89E-24	0.497259788	0.804	0.489	6.38E-20	6.27E-15	3.79E-24
SCG2	4.42E-16	0.619525971	0.821	0.511	1.49E-11	1.94E-24	0.644290058	0.541	0.188	6.54E-20	4.42E-16	3.88E-24
TTC3	2.34E-18	0.41319537	1	0.988	7.88E-14	2.07E-24	0.444254585	0.993	0.973	6.96E-20	2.34E-18	4.13E-24
CCDC112	2.15E-14	0.427347331	0.839	0.632	7.24E-10	2.17E-24	0.497411683	0.777	0.467	7.30E-20	2.15E-14	4.33E-24
RAB6A	3.03E-11	0.304537737	0.929	0.775	1.02E-06	2.19E-24	0.519134224	0.851	0.696	7.37E-20	3.03E-11	4.38E-24
TMEM123	7.69E-18	-0.455066218	0.429	0.783	2.59E-13	2.28E-24	-0.458394616	0.25	0.717	7.69E-20	7.69E-18	4.56E-24
SOBP	2.73E-24	0.536686537	0.795	0.372	9.19E-20	5.00E-13	0.341256542	0.426	0.198	1.68E-08	5.00E-13	5.45E-24
RPLP1	3.12E-13	-0.328115884	1	1	1.05E-08	4.79E-24	-0.386755634	1	1	1.61E-19	3.12E-13	9.58E-24
RPL36	6.60E-15	-0.308447671	1	0.998	2.23E-10	4.89E-24	-0.3772816	1	1	1.65E-19	6.60E-15	9.78E-24
CALM2	1.14E-16	0.3312325	1	0.998	3.85E-12	5.07E-24	0.404021983	1	0.996	1.71E-19	1.14E-16	1.01E-23
APRT	7.15E-06	-0.255644638	0.571	0.718	0.240906583	1.08E-23	-0.452098528	0.378	0.769	3.65E-19	7.15E-06	2.16E-23
HTR2C	3.16E-05	-0.545528758	0.045	0.204	1	1.64E-23	-0.883998527	0.034	0.478	5.52E-19	3.16E-05	3.28E-23
NEDD4L	3.89E-21	0.491764381	0.812	0.466	1.31E-16	2.32E-23	0.41650694	0.568	0.227	7.83E-19	3.89E-21	4.65E-23
ALDH7A1	1.89E-06	-0.25752402	0.554	0.724	0.063588286	3.25E-23	-0.465601924	0.23	0.706	1.09E-18	1.89E-06	6.49E-23
HSP90AA1	3.62E-11	0.275563215	1	0.998	1.22E-06	3.66E-23	0.537406559	1	0.998	1.23E-18	3.62E-11	7.32E-23
DHX36	2.20E-08	0.269434518	0.893	0.808	0.000741067	4.52E-23	0.49764794	0.885	0.727	1.52E-18	2.20E-08	9.05E-23
SEC11C	1.57E-15	0.393495213	0.973	0.818	5.30E-11	5.27E-23	0.486193907	0.932	0.781	1.78E-18	1.57E-15	1.05E-22
MT-CO3	1.45E-08	-0.675211916	0.982	0.959	0.000489125	5.50E-23	-1.058173832	0.986	0.983	1.85E-18	1.45E-08	1.10E-22
SYPL1	4.54E-15	-0.32109947	0.089	0.499	1.53E-10	5.91E-23	-0.420535146	0.223	0.666	1.99E-18	4.54E-15	1.18E-22
MIR124-2HG	6.09E-23	0.395741222	0.812	0.38	2.05E-18	9.80E-21	0.339296489	0.439	0.148	3.30E-16	9.80E-21	1.22E-22
RGS17	4.45E-19	0.359558542	0.723	0.331	1.50E-14	6.82E-23	0.48217612	0.574	0.24	2.30E-18	4.45E-19	1.36E-22
RUNDC3A	8.67E-23	0.439770502	0.866	0.466	2.92E-18	1.26E-21	0.415383647	0.574	0.247	4.24E-17	1.26E-21	1.73E-22
CD9	2.65E-10	-0.379720195	0.062	0.364	8.91E-06	8.72E-23	-0.546000737	0.088	0.524	2.94E-18	2.65E-10	1.74E-22
IFI6	2.40E-12	-0.340308798	0.196	0.55	8.08E-08	1.02E-22	-0.540547258	0.23	0.663	3.45E-18	2.40E-12	2.05E-22
MIR7-3HG	1.20E-22	0.487088077	0.777	0.333	4.05E-18	2.39E-19	0.374228879	0.426	0.142	8.06E-15	2.39E-19	2.41E-22
PAK3	2.38E-21	0.518197948	0.911	0.632	8.03E-17	1.63E-22	0.578355809	0.784	0.517	5.48E-18	2.38E-21	3.25E-22
REEP1	7.14E-17	0.339229981	0.616	0.258	2.40E-12	2.07E-22	0.338558518	0.412	0.125	6.97E-18	7.14E-17	4.14E-22
NME4	2.87E-15	-0.463989993	0.661	0.851	9.67E-11	3.07E-22	-0.482322083	0.385	0.773	1.03E-17	2.87E-15	6.13E-22
CEP170	1.95E-11	0.331119823	0.75	0.495	6.57E-07	3.63E-22	0.434386637	0.662	0.335	1.22E-17	1.95E-11	7.26E-22
PPA1	2.66E-12	0.273779057	0.982	0.937	8.95E-08	3.73E-22	0.422078493	0.973	0.876	1.26E-17	2.66E-12	7.46E-22
PPM1K	3.13E-14	0.34528145	0.741	0.405	1.05E-09	4.95E-22	0.413849746	0.716	0.414	1.67E-17	3.13E-14	9.91E-22
TUBB	6.74E-10	0.30949031	1	0.998	2.27E-05	6.50E-22	0.509405548	1	0.999	2.19E-17	6.74E-10	1.30E-21
TRPM3	5.70E-07	-1.111759554	0.116	0.333	0.019220196	6.58E-22	-1.354250815	0.209	0.604	2.22E-17	5.70E-07	1.32E-21
RPS28	2.51E-09	-0.272957061	1	1	8.46E-05	6.96E-22	-0.376418363	1	1	2.34E-17	2.51E-09	1.39E-21
HMGN3	6.05E-11	-0.381935202	0.902	0.967	2.04E-06	1.40E-21	-0.511957259	0.845	0.967	4.72E-17	6.05E-11	2.80E-21
ANK3	2.10E-21	0.44100825	0.777	0.368	7.09E-17	1.69E-21	0.42443609	0.615	0.301	5.68E-17	2.10E-21	3.37E-21
ISYNA1	3.83E-05	-0.294057497	0.679	0.771	1	2.10E-21	-0.491200937	0.453	0.815	7.09E-17	3.83E-05	4.21E-21
ARG2	2.26E-21	0.399152144	0.732	0.346	7.61E-17	2.89E-19	0.391380172	0.5	0.21	9.75E-15	2.89E-19	4.52E-21
CTSD	6.91E-10	-0.414807323	0.545	0.751	2.33E-05	2.30E-21	-0.484832838	0.432	0.82	7.74E-17	6.91E-10	4.59E-21
TGIF1	1.35E-13	-0.524436053	0.339	0.663	4.54E-09	2.42E-21	-0.493195028	0.209	0.663	8.17E-17	1.35E-13	4.85E-21
SV2A	9.45E-08	0.257099128	0.741	0.511	0.00318538	2.90E-21	0.46898846	0.703	0.416	9.76E-17	9.45E-08	5.80E-21
NR2F1-AS1	1.11E-13	0.410559457	0.848	0.616	3.74E-09	3.21E-21	0.453890939	0.764	0.472	1.08E-16	1.11E-13	6.41E-21
RPS10	1.91E-13	-0.317500302	0.973	0.992	6.43E-09	3.29E-21	-0.396840902	0.98	0.993	1.11E-16	1.91E-13	6.57E-21
RUFY3	1.21E-13	0.385172843	0.911	0.689	4.09E-09	3.53E-21	0.436064963	0.838	0.616	1.19E-16	1.21E-13	7.05E-21
NR2F1	7.26E-13	0.43346678	0.938	0.791	2.45E-08	3.79E-21	0.605735504	0.899	0.736	1.28E-16	7.26E-13	7.58E-21
LHX9	4.05E-21	0.684125142	0.786	0.417	1.36E-16	3.07E-13	0.618723103	0.311	0.106	1.04E-08	3.07E-13	8.10E-21
YWHAZ	1.11E-19	0.427214644	0.982	0.892	3.73E-15	4.37E-21	0.435595	0.939	0.825	1.47E-16	1.11E-19	8.74E-21
RPS7	4.19E-12	-0.273910391	1	1	1.41E-07	5.41E-21	-0.379979075	1	1	1.82E-16	4.19E-12	1.08E-20
CELF1	1.54E-09	0.280112353	0.884	0.753	5.20E-05	6.00E-21	0.475580506	0.838	0.631	2.02E-16	1.54E-09	1.20E-20
SMAP2	6.91E-12	0.274204761	0.643	0.335	2.33E-07	6.21E-21	0.353039217	0.547	0.247	2.09E-16	6.91E-12	1.24E-20
MGST1	2.69E-08	-0.534309551	0.411	0.607	0.000907412	7.45E-21	-0.592969223	0.155	0.594	2.51E-16	2.69E-08	1.49E-20
NFASC	1.77E-15	0.382534171	0.759	0.399	5.95E-11	8.33E-21	0.319229608	0.534	0.205	2.81E-16	1.77E-15	1.67E-20
CALM1	1.98E-17	0.435123048	1	0.978	6.69E-13	8.80E-21	0.463562014	0.98	0.959	2.97E-16	1.98E-17	1.76E-20
MEAF6	2.63E-16	0.399756569	0.973	0.924	8.84E-12	8.97E-21	0.433049528	0.946	0.9	3.02E-16	2.63E-16	1.79E-20
RPS27L	1.37E-16	-0.530340136	0.759	0.922	4.63E-12	9.29E-21	-0.498802977	0.635	0.913	3.13E-16	1.37E-16	1.86E-20
DNPH1	6.71E-07	-0.253695034	0.393	0.626	0.022623904	9.63E-21	-0.450863927	0.243	0.653	3.24E-16	6.71E-07	1.93E-20
KIDINS220	1.26E-20	0.453165585	0.839	0.521	4.24E-16	2.30E-20	0.481524683	0.669	0.366	7.76E-16	2.30E-20	2.52E-20
PRCP	1.82E-07	-0.308115361	0.473	0.687	0.006119361	1.41E-20	-0.512775284	0.351	0.746	4.75E-16	1.82E-07	2.82E-20
CDK5R1	3.06E-17	0.342816307	0.705	0.344	1.03E-12	1.59E-20	0.404329548	0.554	0.246	5.36E-16	3.06E-17	3.18E-20
ATP1B1	8.73E-08	0.325447463	0.857	0.687	0.002942043	1.63E-20	0.587355505	0.905	0.747	5.49E-16	8.73E-08	3.26E-20
ALDH9A1	2.59E-13	-0.399098462	0.455	0.746	8.73E-09	2.20E-20	-0.431696938	0.399	0.792	7.41E-16	2.59E-13	4.40E-20
RAB13	8.52E-12	-0.398358882	0.625	0.818	2.87E-07	2.46E-20	-0.4776002	0.446	0.796	8.27E-16	8.52E-12	4.91E-20
SBK1	2.55E-20	0.380175211	0.839	0.46	8.59E-16	1.94E-18	0.346594366	0.595	0.306	6.55E-14	1.94E-18	5.10E-20
TMEM132A	2.66E-20	0.519259156	0.92	0.671	8.98E-16	0.000137956	0.274769254	0.527	0.456	1	0.000137956	5.33E-20
S100A13	5.78E-08	-0.264178695	0.214	0.462	0.001948774	2.84E-20	-0.394535634	0.135	0.559	9.57E-16	5.78E-08	5.68E-20
ATP6V0B	4.36E-13	0.337559115	0.991	0.967	1.47E-08	3.11E-20	0.391055885	0.973	0.966	1.05E-15	4.36E-13	6.23E-20
EEF1D	3.62E-20	-0.502799167	1	0.996	1.22E-15	1.68E-16	-0.345458067	0.966	0.994	5.68E-12	1.68E-16	7.24E-20
MT-ND3	1.38E-06	-0.531190302	0.911	0.941	0.046346892	3.70E-20	-0.824789171	0.885	0.951	1.25E-15	1.38E-06	7.39E-20
TTR	0.01561335	-3.753295916	0.866	0.873	1	4.58E-20	-2.95075733	0.993	0.998	1.54E-15	0.01561335	9.16E-20
SQLE	1.67E-09	0.296722356	0.848	0.673	5.61E-05	5.37E-20	0.587664768	0.811	0.633	1.81E-15	1.67E-09	1.07E-19
MT-CYB	5.50E-07	-0.532413197	0.964	0.951	0.018541418	5.99E-20	-0.841606127	0.953	0.965	2.02E-15	5.50E-07	1.20E-19
CCND1	1.96E-09	-0.381133962	0.295	0.562	6.60E-05	6.38E-20	-0.441432123	0.182	0.608	2.15E-15	1.96E-09	1.28E-19
ZFHX3	7.67E-20	0.510768984	0.741	0.407	2.59E-15	4.12E-08	0.347130832	0.412	0.249	0.001387135	4.12E-08	1.53E-19
GPM6A	8.02E-20	0.636701261	0.938	0.885	2.70E-15	2.41E-11	0.441960844	0.899	0.874	8.12E-07	2.41E-11	1.60E-19
CA2	6.87E-07	-0.527322767	0.071	0.284	0.023154594	8.24E-20	-0.836507138	0.142	0.545	2.78E-15	6.87E-07	1.65E-19
SYT4	2.34E-07	0.323923809	0.732	0.454	0.007898475	8.57E-20	0.44072981	0.568	0.235	2.89E-15	2.34E-07	1.71E-19
PRDX4	1.91E-08	-0.336342698	0.857	0.926	0.00064231	1.09E-19	-0.440875828	0.811	0.957	3.68E-15	1.91E-08	2.18E-19
GNG2	1.37E-18	0.445730486	0.839	0.546	4.61E-14	1.33E-19	0.484837154	0.784	0.528	4.49E-15	1.37E-18	2.66E-19
PCSK1N	3.15E-19	0.450875663	0.991	0.953	1.06E-14	2.04E-08	0.297844569	0.919	0.853	0.000685698	2.04E-08	6.30E-19
RHOA	2.51E-13	-0.331877325	0.893	0.957	8.46E-09	3.97E-19	-0.407673736	0.723	0.921	1.34E-14	2.51E-13	7.93E-19
FNBP1L	3.46E-16	0.401661687	0.92	0.663	1.17E-11	3.97E-19	0.50286028	0.77	0.523	1.34E-14	3.46E-16	7.95E-19
RPL12	2.36E-11	-0.332163903	1	0.998	7.95E-07	4.63E-19	-0.386457265	1	0.999	1.56E-14	2.36E-11	9.25E-19
TCF7L2	4.71E-19	0.939444489	0.875	0.775	1.59E-14	3.99E-05	1.18021091	0.473	0.395	1	3.99E-05	9.42E-19
IFITM2	2.52E-10	-0.42649771	0.071	0.368	8.50E-06	5.93E-19	-0.406886743	0.054	0.442	2.00E-14	2.52E-10	1.19E-18
PKIA	5.94E-18	0.379727346	0.759	0.409	2.00E-13	8.56E-19	0.441274857	0.601	0.311	2.88E-14	5.94E-18	1.71E-18
EVL	2.18E-17	0.405031826	0.848	0.573	7.34E-13	8.59E-19	0.429670929	0.709	0.424	2.90E-14	2.18E-17	1.72E-18
GSTA4	5.54E-17	0.391058901	0.973	0.883	1.87E-12	1.14E-18	0.488329553	0.912	0.827	3.84E-14	5.54E-17	2.28E-18
MT-CO2	4.14E-05	-0.413794778	0.973	0.973	1	1.31E-18	-0.876069519	0.993	0.985	4.42E-14	4.14E-05	2.62E-18
HES1	4.07E-12	-0.368635297	0.045	0.382	1.37E-07	1.41E-18	-0.468024435	0.054	0.448	4.76E-14	4.07E-12	2.83E-18
GRIA4	6.03E-13	0.258064904	0.536	0.225	2.03E-08	1.68E-18	0.302670378	0.291	0.069	5.65E-14	6.03E-13	3.35E-18
CLASP2	4.74E-13	0.327915873	0.714	0.382	1.60E-08	1.87E-18	0.312797927	0.561	0.257	6.31E-14	4.74E-13	3.75E-18
ACADVL	4.29E-06	-0.299820072	0.679	0.777	0.144689261	2.30E-18	-0.461527258	0.527	0.842	7.75E-14	4.29E-06	4.60E-18
STXBP1	2.38E-18	0.413645792	0.857	0.515	8.02E-14	3.93E-16	0.432718587	0.628	0.383	1.32E-11	3.93E-16	4.76E-18
EMP3	2.44E-08	-0.273855548	0.098	0.352	0.000822071	2.77E-18	-0.42357569	0.128	0.52	9.33E-14	2.44E-08	5.54E-18
TBCB	3.25E-18	0.372842226	0.991	0.945	1.10E-13	1.74E-14	0.330885725	0.946	0.917	5.85E-10	1.74E-14	6.50E-18
PPP2R5B	1.23E-15	0.328433695	0.732	0.384	4.14E-11	3.25E-18	0.364909705	0.622	0.317	1.10E-13	1.23E-15	6.51E-18
TAOK3	2.16E-14	0.33418791	0.804	0.532	7.28E-10	3.64E-18	0.411148218	0.73	0.477	1.23E-13	2.16E-14	7.28E-18
WSB1	4.12E-18	0.443705737	0.973	0.881	1.39E-13	1.64E-17	0.374638626	0.899	0.801	5.54E-13	1.64E-17	8.24E-18
DACH2	7.83E-15	0.272316069	0.536	0.207	2.64E-10	4.39E-18	0.383187887	0.426	0.149	1.48E-13	7.83E-15	8.78E-18
BRD3	6.85E-11	0.292808912	0.955	0.734	2.31E-06	4.86E-18	0.420030899	0.831	0.643	1.64E-13	6.85E-11	9.71E-18
RNF165	1.05E-13	0.278157284	0.741	0.391	3.53E-09	4.99E-18	0.330296325	0.507	0.215	1.68E-13	1.05E-13	9.97E-18
SULF1	3.75E-05	-0.278836181	0.018	0.166	1	5.21E-18	-0.491167028	0.027	0.394	1.75E-13	3.75E-05	1.04E-17
ACTL6B	1.12E-16	0.382740238	0.777	0.458	3.76E-12	5.33E-18	0.307310214	0.486	0.197	1.80E-13	1.12E-16	1.07E-17
DYNC1LI2	3.56E-10	0.339237169	0.857	0.667	1.20E-05	6.31E-18	0.375019135	0.818	0.607	2.13E-13	3.56E-10	1.26E-17
SERINC1	5.56E-12	0.349159409	0.938	0.769	1.87E-07	7.22E-18	0.430757243	0.905	0.764	2.43E-13	5.56E-12	1.44E-17
CNRIP1	7.56E-18	0.395659459	0.839	0.505	2.55E-13	1.12E-09	0.265152116	0.642	0.465	3.77E-05	1.12E-09	1.51E-17
GRB2	7.66E-10	0.309017374	0.812	0.599	2.58E-05	9.70E-18	0.412728443	0.75	0.528	3.27E-13	7.66E-10	1.94E-17
BSDC1	1.65E-11	0.369216277	0.848	0.703	5.57E-07	1.31E-17	0.395908541	0.77	0.57	4.40E-13	1.65E-11	2.61E-17
PCP4	0.00114759	-0.842171452	0.143	0.27	1	1.32E-17	-1.055240635	0.196	0.538	4.43E-13	0.00114759	2.63E-17
BSG	1.18E-06	-0.272554135	0.955	0.996	0.039705161	1.67E-17	-0.356113404	0.966	0.996	5.64E-13	1.18E-06	3.35E-17
B2M	7.14E-15	-0.626773881	0.741	0.879	2.40E-10	1.69E-17	-0.567365782	0.75	0.938	5.71E-13	7.14E-15	3.39E-17
RSPO2	3.90E-06	-0.289398092	0.08	0.278	0.131369857	1.76E-17	-0.703577687	0.189	0.573	5.92E-13	3.90E-06	3.52E-17
PODXL2	2.56E-15	0.385492133	0.938	0.755	8.62E-11	2.27E-17	0.498983418	0.791	0.59	7.66E-13	2.56E-15	4.55E-17
HADHA	9.96E-09	-0.288981633	0.732	0.894	0.000335738	2.34E-17	-0.379535229	0.662	0.908	7.88E-13	9.96E-09	4.68E-17
MYL12A	8.90E-07	-0.278179122	0.625	0.771	0.029971947	2.88E-17	-0.418263038	0.439	0.759	9.72E-13	8.90E-07	5.77E-17
AUTS2	3.06E-17	0.487748141	0.848	0.564	1.03E-12	4.20E-15	0.41634271	0.554	0.296	1.41E-10	4.20E-15	6.12E-17
SNRPN	3.87E-17	0.359287657	0.991	0.969	1.31E-12	2.88E-13	0.29602453	0.993	0.977	9.70E-09	2.88E-13	7.75E-17
LUC7L3	6.48E-08	0.300519901	0.955	0.863	0.002183246	4.05E-17	0.427986105	0.912	0.851	1.36E-12	6.48E-08	8.10E-17
Sep-03	4.17E-17	0.366912307	0.786	0.479	1.40E-12	6.87E-15	0.364540578	0.588	0.341	2.31E-10	6.87E-15	8.33E-17
GPC2	3.17E-08	0.259678899	0.83	0.603	0.001069542	4.43E-17	0.399246158	0.608	0.292	1.49E-12	3.17E-08	8.87E-17
TCEAL7	1.38E-11	0.362143543	0.839	0.642	4.66E-07	4.51E-17	0.523292516	0.716	0.48	1.52E-12	1.38E-11	9.01E-17
RPS14	4.19E-11	-0.278251338	1	1	1.41E-06	4.61E-17	-0.326940536	1	1	1.55E-12	4.19E-11	9.23E-17
MYCBP2	9.11E-14	0.317441347	0.759	0.472	3.07E-09	5.08E-17	0.364978892	0.642	0.381	1.71E-12	9.11E-14	1.02E-16
MAP2	5.14E-17	0.443840868	0.911	0.683	1.73E-12	1.10E-13	0.37092052	0.777	0.593	3.69E-09	1.10E-13	1.03E-16
KMT2E	1.12E-11	0.310760407	0.973	0.892	3.78E-07	5.37E-17	0.423265185	0.926	0.86	1.81E-12	1.12E-11	1.07E-16
SVBP	7.34E-17	0.395562742	0.955	0.785	2.47E-12	3.12E-11	0.387175139	0.764	0.662	1.05E-06	3.12E-11	1.47E-16
CTNNAL1	1.83E-09	-0.342498506	0.277	0.544	6.18E-05	9.54E-17	-0.376121328	0.196	0.556	3.21E-12	1.83E-09	1.91E-16
SLC38A1	3.98E-09	0.282696978	0.848	0.656	0.000134107	1.06E-16	0.400392387	0.642	0.392	3.56E-12	3.98E-09	2.11E-16
KIFAP3	2.31E-12	0.318991798	0.786	0.505	7.78E-08	1.38E-16	0.403420225	0.655	0.395	4.64E-12	2.31E-12	2.75E-16
YWHAQ	1.43E-16	0.330407417	1	0.984	4.83E-12	1.59E-14	0.34452893	0.993	0.981	5.36E-10	1.59E-14	2.87E-16
FOLR1	5.14E-07	-0.478744844	0.018	0.219	0.01732428	1.44E-16	-0.478696307	0.027	0.376	4.86E-12	5.14E-07	2.89E-16
MAPRE3	1.51E-16	0.409991645	0.848	0.554	5.08E-12	1.89E-16	0.379724766	0.716	0.48	6.37E-12	1.89E-16	3.01E-16
STX1A	3.66E-10	0.26978024	0.545	0.272	1.23E-05	1.54E-16	0.272238957	0.399	0.139	5.19E-12	3.66E-10	3.08E-16
GCSH	1.42E-10	-0.351910455	0.75	0.875	4.77E-06	1.67E-16	-0.387221465	0.662	0.906	5.62E-12	1.42E-10	3.34E-16
DYNLRB1	2.12E-16	0.345571229	1	0.98	7.13E-12	3.60E-09	0.264014286	0.946	0.935	0.000121223	3.60E-09	4.23E-16
KRT18	2.93E-05	-0.471976955	0.054	0.219	0.987699147	2.93E-16	-0.461425833	0.034	0.378	9.88E-12	2.93E-05	5.86E-16
PLPPR2	4.70E-14	0.365824879	0.741	0.446	1.58E-09	3.08E-16	0.393711249	0.676	0.43	1.04E-11	4.70E-14	6.16E-16
NFE2L2	6.63E-08	-0.268633757	0.429	0.658	0.002233972	3.44E-16	-0.343129387	0.284	0.666	1.16E-11	6.63E-08	6.87E-16
OLFM1	1.08E-12	0.393794867	0.812	0.515	3.64E-08	3.54E-16	0.365223471	0.588	0.309	1.19E-11	1.08E-12	7.07E-16
IP6K2	1.57E-09	0.35579259	0.955	0.822	5.29E-05	3.54E-16	0.446486119	0.878	0.739	1.19E-11	1.57E-09	7.09E-16
LAPTM4A	4.53E-08	-0.267995317	0.946	0.961	0.001527045	5.56E-16	-0.398855989	0.824	0.976	1.87E-11	4.53E-08	1.11E-15
PBXIP1	6.34E-08	-0.257286844	0.116	0.366	0.002136148	5.62E-16	-0.296748279	0.068	0.424	1.89E-11	6.34E-08	1.12E-15
LAMP2	2.00E-05	-0.251201939	0.384	0.548	0.674652107	7.43E-16	-0.394161285	0.318	0.678	2.50E-11	2.00E-05	1.49E-15
PON2	3.36E-07	-0.308107554	0.411	0.618	0.011318537	7.98E-16	-0.391499863	0.189	0.555	2.69E-11	3.36E-07	1.60E-15
TMEM179B	5.09E-07	-0.280949878	0.446	0.628	0.01714359	1.05E-15	-0.330463915	0.338	0.69	3.53E-11	5.09E-07	2.10E-15
ATRX	1.18E-15	0.407583463	0.955	0.791	3.96E-11	1.13E-10	0.383075001	0.831	0.756	3.79E-06	1.13E-10	2.35E-15
ZNF91	1.51E-15	0.341636272	0.848	0.554	5.09E-11	1.02E-11	0.311244903	0.642	0.47	3.45E-07	1.02E-11	3.02E-15
DCTN3	1.36E-14	0.331693562	1	0.933	4.57E-10	1.89E-15	0.336589708	0.959	0.931	6.38E-11	1.36E-14	3.79E-15
BZW2	2.94E-15	0.385408343	0.866	0.624	9.89E-11	1.04E-13	0.388404645	0.723	0.559	3.49E-09	1.04E-13	5.87E-15
RPAIN	5.49E-09	0.269511532	0.964	0.877	0.000184928	3.53E-15	0.38487967	0.892	0.863	1.19E-10	5.49E-09	7.06E-15
CDO1	0.005879237	-0.258799404	0.696	0.773	1	3.55E-15	-0.568547843	0.676	0.851	1.20E-10	0.005879237	7.11E-15
DTD1	3.85E-15	0.372253278	0.964	0.873	1.30E-10	1.04E-11	0.360344332	0.818	0.746	3.51E-07	1.04E-11	7.70E-15
EIF4G2	4.81E-15	0.294873649	1	0.994	1.62E-10	1.83E-12	0.305144695	0.986	0.987	6.16E-08	1.83E-12	9.63E-15
SYT13	3.10E-11	0.294699529	0.527	0.249	1.05E-06	5.93E-15	0.304779297	0.432	0.188	2.00E-10	3.10E-11	1.19E-14
FSTL1	1.15E-08	-0.279545658	0.214	0.489	0.000388531	6.78E-15	-0.308161208	0.088	0.424	2.28E-10	1.15E-08	1.36E-14
MAP4	4.47E-08	0.306409977	0.83	0.634	0.001507504	7.71E-15	0.413959825	0.75	0.551	2.60E-10	4.47E-08	1.54E-14
CADM3	1.91E-10	0.256631466	0.705	0.423	6.45E-06	7.87E-15	0.376678502	0.588	0.329	2.65E-10	1.91E-10	1.57E-14
TUBB6	4.19E-10	-0.326833814	0.232	0.528	1.41E-05	1.15E-14	-0.330665608	0.088	0.426	3.86E-10	4.19E-10	2.29E-14
DPYSL3	3.77E-07	0.276224643	0.875	0.722	0.012685957	1.36E-14	0.344557682	0.764	0.54	4.57E-10	3.77E-07	2.72E-14
NPM1	7.11E-10	-0.258940782	1	0.998	2.40E-05	1.44E-14	-0.297033068	1	0.998	4.86E-10	7.11E-10	2.89E-14
EIF3E	7.64E-14	-0.377632244	0.991	0.994	2.58E-09	1.58E-14	-0.353434839	0.986	0.997	5.32E-10	7.64E-14	3.15E-14
APBB1	1.77E-09	0.306335562	0.839	0.667	5.96E-05	1.64E-14	0.340395426	0.77	0.576	5.53E-10	1.77E-09	3.28E-14
SOX11	5.56E-13	0.447800837	0.973	0.83	1.87E-08	1.69E-14	0.512400402	0.838	0.698	5.69E-10	5.56E-13	3.37E-14
MT-ND2	8.00E-06	-0.403189034	0.955	0.957	0.26958378	1.78E-14	-0.633575025	0.946	0.97	5.99E-10	8.00E-06	3.56E-14
BEX5	8.00E-13	0.330568393	0.911	0.652	2.70E-08	2.06E-14	0.382788342	0.811	0.669	6.95E-10	8.00E-13	4.13E-14
GPC4	1.73E-09	-0.259196087	0.036	0.315	5.81E-05	2.49E-14	-0.288715119	0.081	0.415	8.41E-10	1.73E-09	4.99E-14
JPH4	2.55E-14	0.273793735	0.643	0.303	8.60E-10	7.17E-13	0.252969963	0.372	0.149	2.41E-08	7.17E-13	5.10E-14
MAPK8	5.09E-11	0.250311266	0.777	0.505	1.72E-06	2.58E-14	0.273682817	0.642	0.382	8.68E-10	5.09E-11	5.15E-14
PTGDS	0.000399622	-0.376832334	0.134	0.294	1	2.82E-14	-0.781120788	0.155	0.492	9.51E-10	0.000399622	5.65E-14
Sep-02	2.87E-07	-0.269665665	0.929	0.959	0.009665679	2.92E-14	-0.351476172	0.845	0.95	9.84E-10	2.87E-07	5.84E-14
SOX2	8.88E-08	-0.407198648	0.679	0.851	0.002993337	3.06E-14	-0.380405748	0.297	0.654	1.03E-09	8.88E-08	6.12E-14
ENC1	2.07E-05	0.295527583	0.759	0.562	0.696116491	3.28E-14	0.459987416	0.568	0.303	1.10E-09	2.07E-05	6.56E-14
PDIA6	3.44E-14	-0.422515748	0.92	0.961	1.16E-09	3.37E-14	-0.382898377	0.811	0.955	1.14E-09	3.44E-14	6.74E-14
BTG3	4.18E-08	-0.330688657	0.571	0.728	0.001408771	4.36E-14	-0.364922667	0.385	0.72	1.47E-09	4.18E-08	8.73E-14
CALR	4.53E-14	-0.506292499	0.839	0.924	1.53E-09	4.27E-13	-0.389097343	0.818	0.955	1.44E-08	4.27E-13	9.07E-14
JUN	2.08E-08	0.311059753	0.92	0.73	0.000701655	4.54E-14	0.579563345	0.75	0.61	1.53E-09	2.08E-08	9.09E-14
ATCAY	1.81E-12	0.320702941	0.696	0.417	6.11E-08	4.91E-14	0.290172263	0.514	0.257	1.65E-09	1.81E-12	9.82E-14
RPL37	3.97E-12	-0.288127404	1	1	1.34E-07	5.44E-14	-0.320549741	1	1	1.83E-09	3.97E-12	1.09E-13
NAPB	1.85E-12	0.253094185	0.625	0.301	6.22E-08	6.21E-14	0.285913865	0.466	0.209	2.09E-09	1.85E-12	1.24E-13
CIB1	6.16E-09	-0.320769586	0.482	0.693	0.000207606	6.54E-14	-0.35552491	0.5	0.8	2.20E-09	6.16E-09	1.31E-13
CALU	7.10E-11	-0.356533617	0.589	0.791	2.39E-06	6.92E-14	-0.381336921	0.568	0.846	2.33E-09	7.10E-11	1.38E-13
TAC1	1.38E-09	0.285949333	0.634	0.36	4.64E-05	7.40E-14	0.716652259	0.331	0.115	2.49E-09	1.38E-09	1.48E-13
EEF1A1	7.75E-14	-0.324203132	1	1	2.61E-09	5.86E-10	-0.256533166	1	1	1.98E-05	5.86E-10	1.55E-13
KIAA0895L	7.80E-14	0.275497044	0.652	0.321	2.63E-09	3.19E-11	0.270355155	0.432	0.223	1.07E-06	3.19E-11	1.56E-13
ACAT2	7.69E-11	0.437974452	0.893	0.714	2.59E-06	8.04E-14	0.546378197	0.723	0.545	2.71E-09	7.69E-11	1.61E-13
RNF11	1.16E-06	0.253245852	0.902	0.771	0.038971964	8.45E-14	0.359727159	0.838	0.701	2.85E-09	1.16E-06	1.69E-13
STMN3	2.26E-08	0.295769239	0.92	0.728	0.000762393	1.08E-13	0.379796292	0.75	0.579	3.64E-09	2.26E-08	2.16E-13
CDK4	4.14E-12	-0.418538403	0.67	0.863	1.39E-07	1.13E-13	-0.360953672	0.554	0.835	3.80E-09	4.14E-12	2.26E-13
TP53I13	8.15E-11	-0.30203159	0.375	0.661	2.74E-06	1.22E-13	-0.264198839	0.257	0.605	4.11E-09	8.15E-11	2.44E-13
CAMLG	9.92E-09	0.265284753	0.964	0.906	0.00033435	1.60E-13	0.31531078	0.939	0.941	5.40E-09	9.92E-09	3.20E-13
CMTM6	1.57E-07	-0.266698537	0.429	0.661	0.005279804	1.76E-13	-0.307961771	0.338	0.675	5.94E-09	1.57E-07	3.53E-13
AP1S2	2.05E-13	0.367418779	0.946	0.922	6.90E-09	4.81E-10	0.289678855	0.926	0.882	1.62E-05	4.81E-10	4.10E-13
ENO1	2.24E-13	-0.426291973	0.955	0.996	7.56E-09	4.51E-08	-0.338051755	0.926	0.98	0.00151944	4.51E-08	4.49E-13
RP11-660L16.2	2.37E-13	0.285295533	0.679	0.346	7.97E-09	1.17E-05	0.268904928	0.439	0.327	0.392907598	1.17E-05	4.73E-13
VDAC3	1.61E-10	0.317315935	0.982	0.838	5.42E-06	3.71E-13	0.341492436	0.912	0.812	1.25E-08	1.61E-10	7.42E-13
PRDX1	7.53E-07	-0.282677812	0.902	0.965	0.025359932	5.15E-13	-0.381320857	0.845	0.97	1.74E-08	7.53E-07	1.03E-12
HSP90B1	4.69E-09	-0.523516371	0.768	0.883	0.000157981	5.26E-13	-0.445462132	0.716	0.91	1.77E-08	4.69E-09	1.05E-12
AHCY	1.98E-09	-0.305857331	0.509	0.716	6.68E-05	5.89E-13	-0.286194597	0.365	0.664	1.99E-08	1.98E-09	1.18E-12
DLL3	1.41E-10	0.256927225	0.652	0.391	4.75E-06	6.00E-13	0.323880414	0.527	0.302	2.02E-08	1.41E-10	1.20E-12
EEF1B2	1.17E-09	-0.41347235	0.991	1	3.95E-05	6.26E-13	-0.391513245	0.986	0.993	2.11E-08	1.17E-09	1.25E-12
YWHAH	8.35E-13	0.35079726	0.795	0.558	2.81E-08	1.26E-11	0.298408601	0.628	0.435	4.25E-07	1.26E-11	1.67E-12
PWAR6	9.05E-13	0.30596732	0.688	0.401	3.05E-08	3.22E-08	0.271564854	0.5	0.331	0.001084428	3.22E-08	1.81E-12
SPTAN1	3.04E-12	0.377938544	0.75	0.509	1.02E-07	1.04E-12	0.361236386	0.615	0.407	3.51E-08	3.04E-12	2.08E-12
TCEAL4	1.28E-12	0.289019199	0.991	0.973	4.33E-08	4.93E-09	0.259850448	0.986	0.973	0.000166013	4.93E-09	2.57E-12
IGFBP7	3.12E-06	-1.685526269	0.08	0.276	0.105102968	1.84E-12	-0.940714508	0.074	0.362	6.19E-08	3.12E-06	3.68E-12
UBE2E3	9.32E-09	0.289008915	0.946	0.888	0.000313881	2.48E-12	0.37213461	0.905	0.844	8.37E-08	9.32E-09	4.97E-12
ARPC5	1.17E-08	0.255479481	0.973	0.881	0.000395459	2.52E-12	0.292953466	0.892	0.831	8.49E-08	1.17E-08	5.04E-12
LINC01420	2.53E-12	0.298860136	0.991	0.943	8.53E-08	1.39E-09	0.274508995	0.939	0.929	4.67E-05	1.39E-09	5.06E-12
EZR	2.00E-10	-0.354189113	0.339	0.63	6.74E-06	2.57E-12	-0.285427308	0.203	0.512	8.64E-08	2.00E-10	5.13E-12
SUMO2	2.86E-12	0.255669512	1	1	9.64E-08	6.86E-11	0.251216327	0.993	0.996	2.31E-06	6.86E-11	5.72E-12
DLGAP4	3.11E-10	0.278190762	0.857	0.695	1.05E-05	3.07E-12	0.325914959	0.736	0.586	1.03E-07	3.11E-10	6.14E-12
AAK1	6.94E-09	0.255203035	0.75	0.521	0.000233773	3.35E-12	0.307388248	0.622	0.437	1.13E-07	6.94E-09	6.70E-12
SRGAP1	3.70E-12	0.30312526	0.768	0.487	1.25E-07	9.86E-12	0.310796272	0.527	0.311	3.32E-07	9.86E-12	7.41E-12
SNCA	2.52E-08	0.308457959	0.777	0.579	0.00084978	4.14E-12	0.537778466	0.689	0.499	1.40E-07	2.52E-08	8.28E-12
MT-ATP6	0.000688309	-0.272314709	0.955	0.969	1	4.29E-12	-0.521893627	0.953	0.977	1.44E-07	0.000688309	8.57E-12
ELOVL4	2.94E-08	0.255084149	0.661	0.411	0.000991936	5.05E-12	0.357994571	0.574	0.369	1.70E-07	2.94E-08	1.01E-11
ENO2	5.10E-12	0.380928354	0.875	0.695	1.72E-07	1.00E-09	0.355092153	0.777	0.687	3.39E-05	1.00E-09	1.02E-11
TRIM2	9.17E-10	0.290576143	0.804	0.605	3.09E-05	5.20E-12	0.291668907	0.669	0.467	1.75E-07	9.17E-10	1.04E-11
C10orf35	5.26E-12	0.278316419	0.759	0.515	1.77E-07	1.69E-09	0.339311389	0.574	0.413	5.70E-05	1.69E-09	1.05E-11
TNRC6C	6.54E-12	0.310096597	0.688	0.419	2.20E-07	1.35E-11	0.316716302	0.541	0.323	4.56E-07	1.35E-11	1.31E-11
MT-ND4	0.000200687	-0.354184478	0.973	0.969	1	7.94E-12	-0.589652597	0.98	0.978	2.68E-07	0.000200687	1.59E-11
RPS3	5.44E-10	-0.293101153	1	1	1.83E-05	8.22E-12	-0.261648107	1	1	2.77E-07	5.44E-10	1.64E-11
CSNK1E	9.07E-12	0.344230787	0.866	0.726	3.06E-07	8.41E-08	0.271697616	0.716	0.637	0.002832354	8.41E-08	1.81E-11
RFK	4.91E-07	0.255960048	0.804	0.618	0.016545603	9.95E-12	0.301831942	0.804	0.638	3.35E-07	4.91E-07	1.99E-11
THRA	1.06E-11	0.331115635	0.795	0.591	3.56E-07	1.22E-11	0.315046462	0.75	0.587	4.10E-07	1.22E-11	2.11E-11
Mar-06	6.34E-10	0.304786976	0.902	0.761	2.14E-05	1.14E-11	0.331956754	0.831	0.722	3.83E-07	6.34E-10	2.28E-11
TSPAN6	3.59E-08	-0.305104226	0.429	0.65	0.001211126	1.36E-11	-0.277615831	0.345	0.668	4.59E-07	3.59E-08	2.73E-11
PEG10	1.38E-11	0.384800862	0.857	0.675	4.66E-07	6.55E-06	0.262968658	0.696	0.571	0.220648233	6.55E-06	2.77E-11
BEX4	2.02E-09	0.255676851	0.991	0.922	6.80E-05	1.57E-11	0.355730967	0.946	0.907	5.29E-07	2.02E-09	3.14E-11
JAM2	2.63E-11	-0.290244109	0.188	0.505	8.87E-07	5.41E-11	-0.273350026	0.108	0.375	1.82E-06	5.41E-11	5.26E-11
CXCR4	1.55E-07	-0.643651131	0.357	0.552	0.005231747	2.93E-11	-0.678332938	0.23	0.49	9.87E-07	1.55E-07	5.86E-11
TNRC6B	3.20E-08	0.267178131	0.866	0.665	0.001078796	2.96E-11	0.360241436	0.777	0.636	9.97E-07	3.20E-08	5.92E-11
PIFO	3.52E-05	-0.268231557	0.089	0.276	1	3.18E-11	-0.338162806	0.054	0.32	1.07E-06	3.52E-05	6.36E-11
PGRMC1	3.55E-11	0.272765085	0.991	0.933	1.20E-06	3.30E-06	0.278954297	0.959	0.926	0.111150806	3.30E-06	7.10E-11
MESDC2	1.50E-06	-0.253049345	0.554	0.697	0.05062909	3.83E-11	-0.278315962	0.385	0.684	1.29E-06	1.50E-06	7.66E-11
RAC3	1.43E-09	0.306576155	0.804	0.648	4.82E-05	4.11E-11	0.327646824	0.615	0.448	1.38E-06	1.43E-09	8.21E-11
NDUFA5	3.91E-10	0.318058426	0.991	0.92	1.32E-05	4.62E-11	0.283449312	0.973	0.944	1.56E-06	3.91E-10	9.24E-11
CSRNP3	4.63E-11	0.323970681	0.75	0.464	1.56E-06	1.73E-09	0.297187951	0.554	0.373	5.82E-05	1.73E-09	9.26E-11
DDOST	3.62E-08	-0.295029634	0.67	0.834	0.001219777	7.06E-11	-0.296881423	0.608	0.852	2.38E-06	3.62E-08	1.41E-10
TMEM205	0.000214705	-0.319353168	0.714	0.783	1	7.32E-11	-0.32678639	0.676	0.882	2.47E-06	0.000214705	1.46E-10
APOA1BP	4.45E-07	-0.252344217	0.589	0.738	0.014982983	7.41E-11	-0.26595767	0.419	0.699	2.50E-06	4.45E-07	1.48E-10
PRMT2	3.80E-10	0.321196813	0.929	0.806	1.28E-05	8.17E-11	0.350813129	0.851	0.798	2.75E-06	3.80E-10	1.63E-10
OSTC	8.65E-11	-0.352543294	0.812	0.908	2.92E-06	7.59E-09	-0.298682892	0.696	0.879	0.000255898	7.59E-09	1.73E-10
ZNF821	1.76E-10	0.280311272	0.786	0.544	5.93E-06	2.67E-09	0.281067483	0.561	0.382	9.00E-05	2.67E-09	3.52E-10
AKR7A2	7.00E-08	-0.285791049	0.589	0.751	0.002359345	1.82E-10	-0.26037805	0.392	0.689	6.15E-06	7.00E-08	3.65E-10
VBP1	2.36E-10	0.285201346	0.973	0.89	7.94E-06	3.15E-09	0.267274811	0.905	0.853	0.000106304	3.15E-09	4.71E-10
CRYAB	0.000635248	-0.813332931	0.125	0.268	1	2.86E-10	-0.630974449	0.149	0.441	9.64E-06	0.000635248	5.72E-10
STX12	1.32E-07	0.281027743	0.804	0.64	0.004464373	3.93E-10	0.29600314	0.689	0.533	1.32E-05	1.32E-07	7.86E-10
TNFRSF12A	6.39E-05	-0.56852064	0.134	0.305	1	4.79E-10	-0.425821373	0.047	0.287	1.61E-05	6.39E-05	9.58E-10
PHGDH	1.72E-07	-0.483990992	0.821	0.898	0.0057908	4.83E-10	-0.413446833	0.662	0.862	1.63E-05	1.72E-07	9.65E-10
ID2	7.50E-08	-0.601884664	0.509	0.703	0.002525639	5.72E-10	-0.43771604	0.541	0.78	1.93E-05	7.50E-08	1.14E-09
TIPRL	1.96E-07	0.258771096	0.929	0.712	0.006615091	7.07E-10	0.286125024	0.791	0.695	2.38E-05	1.96E-07	1.41E-09
GLO1	2.91E-06	-0.289820632	0.884	0.912	0.09802765	7.46E-10	-0.287760783	0.824	0.95	2.51E-05	2.91E-06	1.49E-09
DUSP26	8.97E-08	0.302321009	0.411	0.192	0.003021598	7.82E-10	0.306362495	0.358	0.174	2.64E-05	8.97E-08	1.56E-09
NTRK2	8.28E-07	-0.449531449	0.277	0.493	0.027897107	9.11E-10	-0.499000393	0.277	0.542	3.07E-05	8.28E-07	1.82E-09
MASP1	0.002803115	-0.288160018	0.33	0.456	1	1.21E-09	-0.715510401	0.203	0.461	4.09E-05	0.002803115	2.43E-09
TSC22D3	1.59E-09	0.283094748	0.884	0.736	5.36E-05	1.75E-09	0.290497864	0.791	0.749	5.90E-05	1.75E-09	3.18E-09
GABPB1-AS1	0.000635728	0.270691859	0.83	0.744	1	2.03E-09	0.339110575	0.804	0.681	6.83E-05	0.000635728	4.05E-09
FDPS	2.26E-09	0.298757235	0.964	0.918	7.63E-05	2.64E-09	0.36122955	0.885	0.83	8.89E-05	2.64E-09	4.53E-09
OLA1	7.74E-09	0.276595496	0.973	0.926	0.000260815	2.29E-09	0.282557824	0.899	0.838	7.70E-05	7.74E-09	4.57E-09
CKS1B	3.42E-09	-0.604767816	0.455	0.669	0.000115368	4.57E-08	-0.387847012	0.311	0.54	0.001539475	4.57E-08	6.85E-09
NCOR1	6.83E-08	0.254832239	0.955	0.883	0.002302354	3.69E-09	0.285401919	0.858	0.851	0.000124182	6.83E-08	7.37E-09
PDIA4	1.21E-08	-0.33382756	0.509	0.708	0.000408323	4.26E-09	-0.275258377	0.5	0.764	0.000143545	1.21E-08	8.52E-09
RPL17	2.09E-07	-0.290893143	0.768	0.861	0.0070581	5.28E-09	-0.264000965	0.818	0.924	0.000177931	2.09E-07	1.06E-08
ITFG1	6.19E-09	0.252567577	0.821	0.64	0.000208556	1.32E-07	0.281503731	0.77	0.699	0.004451462	1.32E-07	1.24E-08
PCSK7	4.87E-07	0.257345613	0.679	0.483	0.016409636	8.12E-09	0.293499271	0.615	0.45	0.000273551	4.87E-07	1.62E-08
RBP1	3.08E-06	-0.505048597	0.143	0.352	0.103893644	1.17E-08	-0.487965663	0.142	0.363	0.000393414	3.08E-06	2.34E-08
PTN	5.46E-08	-1.175078679	0.83	0.863	0.001838008	1.34E-08	-1.289645878	0.689	0.863	0.000452966	5.46E-08	2.69E-08
FGF13	2.96E-08	0.277173034	0.75	0.54	0.000996635	1.40E-08	0.311721701	0.709	0.587	0.000471073	2.96E-08	2.80E-08
ATP6V1H	2.16E-05	0.262387826	0.741	0.634	0.728450067	3.05E-08	0.28429061	0.736	0.652	0.001028939	2.16E-05	6.11E-08
KIAA0101	6.86E-08	-0.62679925	0.196	0.434	0.00231114	0.001699687	-0.297321181	0.095	0.2	1	0.001699687	1.37E-07
SPARCL1	0.000577707	-0.467589287	0.089	0.221	1	7.42E-08	-0.655941422	0.061	0.258	0.002498574	0.000577707	1.48E-07
SQSTM1	0.182994247	-0.479805446	0.812	0.877	1	1.14E-07	-0.536330258	0.73	0.896	0.003825603	0.182994247	2.27E-07
PSAT1	6.50E-06	-0.444410632	0.768	0.812	0.218919735	1.18E-07	-0.511681573	0.554	0.723	0.003989186	6.50E-06	2.37E-07
NEUROD6	7.15E-05	0.337998294	0.259	0.115	1	1.22E-07	0.278618008	0.264	0.112	0.004096555	7.15E-05	2.43E-07
HLA-C	8.79E-06	-0.307211504	0.411	0.601	0.296332923	2.58E-07	-0.308602283	0.385	0.631	0.008696891	8.79E-06	5.16E-07
UBE2B	4.23E-07	0.250663302	0.866	0.732	0.014259974	6.23E-06	0.257639577	0.831	0.739	0.209855184	6.23E-06	8.46E-07
TTYH1	0.009767086	-0.653706619	0.812	0.74	1	5.88E-07	-0.828802677	0.608	0.743	0.019814446	0.009767086	1.18E-06
HMGN2	1.14E-06	-0.497556239	0.991	0.994	0.038337728	0.348837271	-0.262352757	0.986	0.977	1	0.348837271	2.28E-06
CDK1	2.24E-06	-0.537254675	0.214	0.405	0.075613669	0.000457098	-0.319690663	0.088	0.207	1	0.000457098	4.49E-06
TPM1	0.001467715	-0.301148112	0.652	0.759	1	3.26E-06	-0.254871787	0.561	0.751	0.109862684	0.001467715	6.52E-06
ANXA1	0.000135956	-0.311396739	0.027	0.162	1	3.83E-06	-0.478557676	0.041	0.198	0.129206035	0.000135956	7.67E-06
CENPW	0.000324989	-0.266331825	0.357	0.491	1	5.72E-06	-0.274748005	0.155	0.353	0.192672223	0.000324989	1.14E-05
SFRP2	0.00034859	-0.297488413	0.161	0.311	1	1.21E-05	-0.275028346	0.047	0.191	0.407098636	0.00034859	2.42E-05
TOP2A	1.44E-05	-0.636285211	0.232	0.419	0.485201385	0.002731565	-0.454064291	0.074	0.165	1	0.002731565	2.88E-05
MT-ND1	0.005590148	-0.402537409	0.92	0.947	1	3.88E-05	-0.435515475	0.953	0.962	1	0.005590148	7.75E-05
SMC4	3.93E-05	-0.545113328	0.464	0.564	1	0.002751106	-0.257119891	0.243	0.367	1	0.002751106	7.87E-05
MT2A	0.003105807	-0.517460686	0.375	0.472	1	5.35E-05	-0.264661478	0.264	0.46	1	0.003105807	0.00010697
HMGB2	5.71E-05	-0.809964215	0.741	0.83	1	0.951554221	-0.332829528	0.608	0.684	1	0.951554221	0.000114119
CCNB2	6.57E-05	-0.440713855	0.241	0.417	1	6.85E-05	-0.317107405	0.041	0.165	1	6.85E-05	0.000131342
TUBA1B	0.000133584	-0.430887728	0.991	1	1	0.033968591	-0.365343984	0.993	0.999	1	0.033968591	0.00026715
HSPA5	0.00033225	-0.412366945	0.848	0.888	1	0.000161156	-0.432343326	0.845	0.918	1	0.00033225	0.000322286
BIRC5	0.000186496	-0.600735444	0.348	0.456	1	0.031205023	-0.365623237	0.128	0.194	1	0.031205023	0.000372957
NUSAP1	0.000480741	-0.602407697	0.339	0.446	1	0.000372556	-0.402958138	0.088	0.208	1	0.000480741	0.000744974
FTL	0.00121573	-0.319660157	1	0.998	1	0.089372058	-0.45403841	1	1	1	0.089372058	0.002429983
CCNB1	0.001686946	-0.49890399	0.286	0.409	1	0.007718282	-0.360828417	0.162	0.269	1	0.007718282	0.003371047
C1orf61	0.001873605	-0.760725227	0.455	0.558	1	0.261561722	-0.52039548	0.682	0.65	1	0.261561722	0.003743699
UBE2C	0.115609249	-0.849435717	0.527	0.499	1	0.002418593	-0.672942805	0.108	0.213	1	0.115609249	0.004831337
TUBB4B	0.002865303	-0.397939667	0.902	0.898	1	0.00405597	-0.383377048	0.845	0.862	1	0.00405597	0.005722396
CDC20	0.00321288	-0.459842415	0.25	0.354	1	0.009689905	-0.271301658	0.074	0.155	1	0.009689905	0.006415437
CENPF	0.007958249	-0.353760661	0.304	0.393	1	0.024699114	-0.291664991	0.115	0.185	1	0.024699114	0.015853163
GPM6B	0.034559678	-0.401793949	0.955	0.918	1	0.17213124	-0.493116	0.905	0.834	1	0.17213124	0.067924985
PTTG1	0.132188946	-0.489000124	0.598	0.591	1	0.564902585	-0.365754454	0.378	0.4	1	0.564902585	0.246903974
