# Supplementary material for: High-resolution transcriptional landscape of xeno-free human induced pluripotent stem cell-derived cerebellar organoids
Source: Sci Rep. 2021 Jun 21;11:12959. doi: 10.1038/s41598-021-91846-4 (PMC8217544; doi:10.1038/s41598-021-91846-4)
Supplement: Supplementary file 4 — Supplementary Information 4. [file 41598_2021_91846_MOESM4_ESM.csv]

	STIM_p_val	STIM_avg_logFC	STIM_pct.1	STIM_pct.2	STIM_p_val_adj	CTRL_p_val	CTRL_avg_logFC	CTRL_pct.1	CTRL_pct.2	CTRL_p_val_adj	max_pval	minimump_p_val
SPARCL1	9.57E-20	1.194744222	0.587	0.151	3.22E-15	3.95E-38	1.589479256	0.636	0.173	1.33E-33	9.57E-20	7.89E-38	High resolution transcriptional landscape of xeno free human induced pluripotent stem cell derived cerebellar organoids. Samuel Nayler1*, Devika Agarwal3, Fabiola Curion2, Rory Bowden2,4, Esther B.E. Becker1,5*
ANXA2	3.96E-14	0.473094103	0.524	0.151	1.33E-09	3.20E-27	0.708924496	0.705	0.268	1.08E-22	3.96E-14	6.41E-27
TPBG	2.58E-12	0.784781745	0.905	0.643	8.70E-08	1.06E-25	0.856790128	0.992	0.635	3.58E-21	2.58E-12	2.12E-25
IGFBP5	3.67E-23	0.821803401	0.714	0.204	1.24E-18	5.58E-19	0.73069183	0.752	0.386	1.88E-14	5.58E-19	7.35E-23
WNT2B	7.85E-22	0.946936485	0.73	0.234	2.64E-17	1.66E-07	0.28684648	0.457	0.245	0.005588048	1.66E-07	1.57E-21
PGM5-AS1.1	4.94E-07	0.442772483	0.444	0.195	0.016631964	1.44E-20	0.651146746	0.364	0.088	4.85E-16	4.94E-07	2.88E-20
GDPD2	1.96E-18	0.560352282	0.667	0.204	6.61E-14	2.65E-11	0.288996534	0.512	0.237	8.94E-07	2.65E-11	3.92E-18
SLIT2	2.52E-18	0.410965242	0.667	0.203	8.49E-14	4.37E-17	0.292764175	0.628	0.273	1.47E-12	4.37E-17	5.04E-18
ZFHX4	1.97E-05	0.254161522	0.683	0.493	0.663358136	3.78E-17	0.435210318	0.698	0.358	1.27E-12	1.97E-05	7.56E-17
IFITM3	3.80E-17	1.409286975	0.889	0.504	1.28E-12	8.85E-15	0.757500431	0.93	0.636	2.98E-10	8.85E-15	7.60E-17
TM4SF1	1.00E-16	0.268993886	0.254	0.022	3.38E-12	4.11E-10	0.390261574	0.248	0.077	1.39E-05	4.11E-10	2.00E-16
LY6H	2.80E-13	0.925656726	0.841	0.561	9.43E-09	2.56E-16	0.554053718	0.86	0.586	8.62E-12	2.80E-13	5.12E-16
CBLN1	0.00028919	0.4237692	0.381	0.221	1	7.92E-16	0.43831436	0.434	0.155	2.67E-11	0.00028919	1.58E-15
FSTL1	3.55E-13	0.518054232	0.778	0.398	1.20E-08	1.65E-15	0.410129274	0.651	0.338	5.57E-11	3.55E-13	3.30E-15
CST3	8.20E-14	0.686086691	0.952	0.887	2.76E-09	2.21E-15	0.44749455	0.984	0.866	7.43E-11	8.20E-14	4.41E-15
NFIA	2.61E-13	0.576023146	0.921	0.563	8.79E-09	6.31E-15	0.469502801	0.899	0.673	2.13E-10	2.61E-13	1.26E-14
MT-CYB	7.20E-15	0.84311851	1	0.948	2.43E-10	6.14E-09	0.293036256	1	0.958	0.000207028	6.14E-09	1.44E-14
CYP1B1	3.79E-14	1.593862617	0.397	0.086	1.28E-09	1.02E-13	0.968200453	0.248	0.061	3.45E-09	1.02E-13	7.58E-14
PCSK1N	6.04E-06	0.408407761	1	0.955	0.20334616	4.79E-14	0.317577284	0.977	0.846	1.61E-09	6.04E-06	9.58E-14
SPARC	1.17E-11	0.79035733	0.905	0.647	3.94E-07	1.19E-13	0.589538096	1	0.797	4.02E-09	1.17E-11	2.38E-13
ZNF521	4.55E-07	0.266065567	0.571	0.314	0.015319823	1.23E-13	0.30363561	0.674	0.361	4.16E-09	4.55E-07	2.47E-13
LGALS1	1.95E-13	0.439693293	0.413	0.095	6.59E-09	5.72E-09	0.410500475	0.45	0.229	0.000192866	5.72E-09	3.91E-13
MDK	2.30E-10	0.643415813	0.984	0.968	7.75E-06	7.92E-13	0.588918724	1	0.892	2.67E-08	2.30E-10	1.58E-12
KRT8	8.48E-13	0.610993177	0.333	0.063	2.86E-08	4.45E-05	0.315366673	0.426	0.256	1	4.45E-05	1.70E-12
ID1	9.11E-13	0.935294745	0.841	0.474	3.07E-08	1.68E-10	0.500140627	0.891	0.649	5.67E-06	1.68E-10	1.82E-12
SELM	1.15E-11	0.513448122	0.825	0.463	3.89E-07	1.18E-12	0.468632455	0.845	0.593	3.96E-08	1.15E-11	2.35E-12
PLTP	1.42E-12	0.725535696	0.952	0.708	4.79E-08	2.03E-12	0.502080176	0.946	0.767	6.84E-08	2.03E-12	2.85E-12
TIMP1	2.38E-12	0.425395675	0.429	0.115	8.03E-08	3.78E-07	0.337921556	0.558	0.336	0.012735518	3.78E-07	4.77E-12
IFITM2	3.13E-12	0.799572436	0.651	0.273	1.06E-07	2.13E-11	0.27105253	0.667	0.349	7.19E-07	2.13E-11	6.27E-12
CD9	4.04E-12	0.477717287	0.667	0.266	1.36E-07	7.23E-10	0.339793822	0.69	0.431	2.44E-05	7.23E-10	8.07E-12
TUSC3	3.22E-06	0.30902928	0.968	0.862	0.108497424	5.88E-12	0.296219496	0.946	0.836	1.98E-07	3.22E-06	1.18E-11
SDC2	6.82E-08	0.632886775	0.81	0.632	0.002296255	6.74E-12	0.449838531	0.876	0.626	2.27E-07	6.82E-08	1.35E-11
WLS	1.95E-11	0.649553203	1	0.81	6.58E-07	1.56E-09	0.402339291	0.907	0.745	5.24E-05	1.56E-09	3.91E-11
CLU	2.04E-11	0.947432166	0.984	0.901	6.86E-07	4.06E-05	0.303959431	0.992	0.937	1	4.06E-05	4.07E-11
PCDH9	0.000134587	0.260195435	0.556	0.346	1	3.04E-11	0.29733723	0.589	0.321	1.02E-06	0.000134587	6.08E-11
PRCP	3.30E-05	0.309630438	0.81	0.628	1	9.58E-11	0.400636115	0.876	0.664	3.23E-06	3.30E-05	1.92E-10
KRT18	1.63E-10	1.050889683	0.46	0.156	5.48E-06	1.03E-06	0.353192727	0.512	0.304	0.034769597	1.03E-06	3.25E-10
LGALS3BP	2.60E-06	0.414677876	0.746	0.528	0.087739942	4.71E-10	0.363045795	0.899	0.675	1.59E-05	2.60E-06	9.42E-10
CDH2	1.56E-09	0.35990688	0.905	0.729	5.26E-05	8.21E-07	0.267685661	0.837	0.675	0.027663154	8.21E-07	3.12E-09
RBP1	0.000499787	0.285539455	0.476	0.294	1	3.02E-09	0.541629042	0.519	0.306	0.000101649	0.000499787	6.03E-09
PPIC	1.83E-05	0.258154981	0.46	0.229	0.615449361	4.20E-09	0.303383744	0.698	0.431	0.000141399	1.83E-05	8.39E-09
SPATS2L	0.00318156	0.367081883	0.683	0.604	1	4.33E-09	0.493667166	0.713	0.503	0.000146	0.00318156	8.67E-09
SARS	6.01E-09	-0.414957405	0.841	0.948	0.000202577	4.44E-05	-0.297213306	0.845	0.875	1	4.44E-05	1.20E-08
ISYNA1	3.80E-06	0.36156742	0.873	0.74	0.128199891	2.75E-08	0.298121374	0.915	0.743	0.000926644	3.80E-06	5.50E-08
FKBP10	4.15E-08	0.309084983	0.81	0.507	0.00139731	0.000112813	0.252889292	0.814	0.638	1	0.000112813	8.29E-08
SPINT2	1.83E-05	0.402568951	0.73	0.533	0.618079299	4.57E-08	0.309587279	0.798	0.579	0.001540247	1.83E-05	9.14E-08
KCNQ1OT1	1.88E-05	0.338754175	0.762	0.621	0.63378017	7.11E-08	0.281819999	0.86	0.634	0.002396975	1.88E-05	1.42E-07
CPVL	9.71E-08	0.334124691	0.349	0.115	0.003272638	3.19E-07	0.269923884	0.287	0.127	0.010748695	3.19E-07	1.94E-07
LRP10	1.07E-07	0.325595886	0.714	0.405	0.003611422	1.66E-07	0.302033619	0.729	0.507	0.005580283	1.66E-07	2.14E-07
ITM2C	1.09E-07	0.347222412	0.937	0.822	0.003688085	7.38E-06	0.275228856	0.922	0.813	0.248701158	7.38E-06	2.19E-07
ID3	1.26E-07	0.826945778	0.746	0.494	0.004250314	5.85E-07	0.407537485	0.853	0.637	0.019712167	5.85E-07	2.52E-07
PON2	0.00018633	0.290788155	0.746	0.559	1	4.69E-07	0.377487763	0.667	0.481	0.015795186	0.00018633	9.38E-07
ZFP36L1	2.62E-06	0.365335785	0.841	0.61	0.088331146	1.50E-06	0.250564412	0.822	0.667	0.050440465	2.62E-06	2.99E-06
PRNP	2.88E-05	0.353483979	0.794	0.647	0.968990469	2.52E-06	0.302397066	0.837	0.709	0.084898036	2.88E-05	5.04E-06
PTGDS	4.84E-06	0.584316659	0.476	0.24	0.163160846	2.26E-05	0.354684546	0.605	0.423	0.762790187	2.26E-05	9.68E-06
PAX6	0.000489115	0.328026596	0.81	0.675	1	5.78E-06	0.258382599	0.752	0.569	0.194787623	0.000489115	1.16E-05
CLDN5	7.00E-06	0.784959725	0.222	0.067	0.235858603	0.002781513	0.316703494	0.209	0.117	1	0.002781513	1.40E-05
ATP2B1	0.000450114	0.251617833	0.905	0.727	1	7.20E-06	0.257491571	0.837	0.68	0.242556772	0.000450114	1.44E-05
EIF4EBP1	2.45E-05	-0.399809618	0.746	0.846	0.825853356	0.004808898	-0.324887668	0.62	0.672	1	0.004808898	4.90E-05
CD24	3.80E-05	-0.432438158	0.952	0.901	1	0.327140961	-0.256912856	0.845	0.707	1	0.327140961	7.61E-05
CKB	6.23E-05	-0.470995661	0.952	0.952	1	0.110325295	-0.261415273	0.791	0.846	1	0.110325295	0.000124686
IFI6	0.000292302	0.323216723	0.635	0.467	1	9.47E-05	0.31814397	0.76	0.58	1	0.000292302	0.000189464
PMCH	0.000172734	-0.424558972	0.111	0.022	1	0.784230316	-0.50898503	0.295	0.282	1	0.784230316	0.000345438
HSPA9	0.001537464	-0.284087777	0.81	0.898	1	0.000282306	-0.268599307	0.884	0.91	1	0.001537464	0.000564531
TPM1	0.001612255	0.30105462	0.778	0.734	1	0.000356134	0.281904943	0.806	0.713	1	0.001612255	0.000712141
FDPS	0.000371113	-0.355061515	0.889	0.931	1	0.011199132	-0.258959061	0.837	0.837	1	0.011199132	0.000742088
KPNA2	0.000523431	-0.606040033	0.683	0.775	1	0.017964519	-0.430971831	0.659	0.665	1	0.017964519	0.001046589
HMGB2	0.063161595	-0.606149477	0.841	0.81	1	0.0012034	-0.676944283	0.651	0.676	1	0.063161595	0.002405351
TTR	0.001302241	-1.473618238	0.889	0.87	1	0.593144289	-0.657781235	1	0.997	1	0.593144289	0.002602785
TCF7L2	0.429125789	-0.334782974	0.873	0.784	1	0.001639772	-0.250984031	0.543	0.387	1	0.429125789	0.003276856
H2AFZ	0.002079297	-0.339866878	0.968	0.994	1	0.014623791	-0.29683791	0.992	0.988	1	0.014623791	0.004154271
CKS2	0.002433722	-0.453042599	0.571	0.697	1	0.007061106	-0.405269149	0.558	0.625	1	0.007061106	0.004861521
CDK1	0.032778983	-0.351344085	0.27	0.381	1	0.002466704	-0.33816185	0.101	0.203	1	0.032778983	0.004927323
CCNB2	0.067368753	-0.348178423	0.302	0.394	1	0.002728258	-0.297562787	0.062	0.159	1	0.067368753	0.005449072
NFIB	0.028651418	-0.309113283	0.619	0.68	1	0.002751347	-0.344380296	0.434	0.522	1	0.028651418	0.005495125
CDC20	0.088194051	-0.386595772	0.254	0.344	1	0.003115425	-0.294041846	0.062	0.155	1	0.088194051	0.006221145
DDIT3	0.226674893	-0.270748055	0.698	0.703	1	0.003293435	-0.421110437	0.612	0.672	1	0.226674893	0.006576023
TOP2A	0.155298917	-0.419571408	0.333	0.39	1	0.003748966	-0.438564799	0.07	0.164	1	0.155298917	0.007483877
C1orf61	0.00593557	-0.641418016	0.413	0.554	1	0.144966978	-0.477677901	0.651	0.655	1	0.144966978	0.011835908
HTR2C	0.19589373	-0.365302783	0.127	0.18	1	0.006004216	-0.373882752	0.341	0.426	1	0.19589373	0.011972382
PPP1R15A	0.012256039	-0.278022717	0.635	0.743	1	0.068547774	-0.40265686	0.651	0.612	1	0.068547774	0.024361867
SMC4	0.013901595	-0.408234212	0.444	0.558	1	0.020813687	-0.31776105	0.295	0.358	1	0.020813687	0.027609935
UBE2C	0.196274894	-0.779102739	0.476	0.507	1	0.01681817	-0.694083407	0.132	0.208	1	0.196274894	0.033353489
CKS1B	0.206816357	-0.327824288	0.635	0.628	1	0.019222236	-0.291281283	0.45	0.516	1	0.206816357	0.038074978
PTTG1	0.316362718	-0.417781928	0.587	0.593	1	0.022888417	-0.554390423	0.349	0.404	1	0.316362718	0.045252955
BIRC5	0.125121198	-0.407450634	0.397	0.441	1	0.025957948	-0.403899121	0.124	0.193	1	0.125121198	0.051242081
CENPF	0.062990099	-0.399713744	0.302	0.385	1	0.200564035	-0.305416022	0.147	0.179	1	0.200564035	0.122012446
HIST1H4C	0.066253791	-0.511375996	0.746	0.768	1	0.941342772	-0.502235597	0.829	0.74	1	0.941342772	0.128118017
SLC3A2	0.071795221	-0.269635069	0.952	0.944	1	0.072484783	-0.271840212	0.961	0.925	1	0.072484783	0.138435888
CCNB1	0.925773979	-0.336592644	0.413	0.383	1	0.089902979	-0.403919837	0.209	0.26	1	0.925773979	0.171723413
NUSAP1	0.398912994	-0.41030117	0.429	0.426	1	0.127004102	-0.387724362	0.155	0.196	1	0.398912994	0.237878162
FTL	0.24421463	-0.266829393	1	0.998	1	0.954851853	-0.487675815	1	1	1	0.954851853	0.428788474
CXCL14	0.983074511	-0.255058082	0.206	0.204	1	0.244946026	-0.275528589	0.589	0.489	1	0.983074511	0.429893496
SQSTM1	0.796711136	-0.293077384	0.921	0.859	1	0.335864888	-0.264936857	0.953	0.861	1	0.796711136	0.558924553
MT2A	0.892674667	-0.280931479	0.444	0.455	1	0.436849932	-0.370597872	0.45	0.43	1	0.892674667	0.682862001
