# Supplementary material for: High-resolution transcriptional landscape of xeno-free human induced pluripotent stem cell-derived cerebellar organoids
Source: Sci Rep. 2021 Jun 21;11:12959. doi: 10.1038/s41598-021-91846-4 (PMC8217544; doi:10.1038/s41598-021-91846-4)
Supplement: Supplementary file 5 — Supplementary Information 5. [file 41598_2021_91846_MOESM5_ESM.csv]

	STIM_p_val	STIM_avg_logFC	STIM_pct.1	STIM_pct.2	STIM_p_val_adj	CTRL_p_val	CTRL_avg_logFC	CTRL_pct.1	CTRL_pct.2	CTRL_p_val_adj	max_pval	minimump_p_val
PTN	1.31E-15	1.550497558	0.963	0.846	4.41E-11	1.55E-40	2.421350313	1	0.827	5.23E-36	1.31E-15	3.11E-40	High resolution transcriptional landscape of xeno free human induced pluripotent stem cell derived cerebellar organoids. Samuel Nayler1*, Devika Agarwal3, Fabiola Curion2, Rory Bowden2,4, Esther B.E. Becker1,5*
GPM6B	4.14E-23	1.179638856	1	0.918	1.39E-18	4.35E-39	1.942498004	1	0.833	1.46E-34	4.14E-23	8.70E-39
C1orf61	2.09E-15	1.1700821	0.889	0.505	7.03E-11	3.83E-34	1.598236915	1	0.63	1.29E-29	2.09E-15	7.67E-34
VIM	2.11E-21	1.150939196	1	0.969	7.11E-17	4.01E-34	1.521853242	1	0.93	1.35E-29	2.11E-21	8.01E-34
CAV1	3.94E-12	0.258923816	0.296	0.048	1.33E-07	1.60E-30	0.469323262	0.431	0.057	5.38E-26	3.94E-12	3.19E-30
GDF10	2.58E-19	0.324867104	0.481	0.079	8.69E-15	9.03E-29	0.413584047	0.333	0.033	3.04E-24	2.58E-19	1.81E-28
GSN	1.39E-11	0.898129534	0.852	0.605	4.68E-07	1.08E-28	1.205350069	0.931	0.641	3.64E-24	1.39E-11	2.16E-28
PEA15	7.47E-18	1.040877304	0.963	0.682	2.52E-13	6.41E-27	1.066276068	0.944	0.628	2.16E-22	7.47E-18	1.28E-26
LINC00461	3.70E-08	0.458250584	0.796	0.554	0.001248314	3.85E-26	0.848085324	0.917	0.459	1.30E-21	3.70E-08	7.69E-26
PLP1	8.44E-21	0.837402975	0.648	0.174	2.85E-16	7.67E-24	1.364797652	0.667	0.218	2.58E-19	8.44E-21	1.53E-23
GYPC	1.82E-16	0.615401718	0.759	0.285	6.13E-12	1.34E-23	0.795144804	0.639	0.187	4.50E-19	1.82E-16	2.67E-23
DDIT4	4.94E-11	0.544619375	0.944	0.744	1.66E-06	7.74E-23	0.996520977	0.931	0.639	2.61E-18	4.94E-11	1.55E-22
PSAT1	3.50E-07	0.430826177	0.926	0.792	0.011808778	8.58E-23	0.976009571	0.958	0.681	2.89E-18	3.50E-07	1.72E-22
FABP7	6.42E-06	0.885238415	0.87	0.718	0.216308484	2.57E-22	1.286099495	0.944	0.667	8.66E-18	6.42E-06	5.14E-22
NTRK2	1.16E-14	0.734092724	0.852	0.413	3.91E-10	3.44E-22	1.204371387	0.875	0.478	1.16E-17	1.16E-14	6.89E-22
DRAXIN	0.000456594	0.401879621	0.667	0.547	1	3.19E-20	0.818074275	0.736	0.324	1.08E-15	0.000456594	6.38E-20
BOC	3.86E-20	0.784429621	0.741	0.26	1.30E-15	5.70E-17	0.467765282	0.597	0.22	1.92E-12	5.70E-17	7.73E-20
TTYH1	1.88E-17	1.257127926	0.963	0.733	6.34E-13	1.12E-19	1.069823198	0.972	0.706	3.77E-15	1.88E-17	2.24E-19
ENO1	4.27E-08	0.36192668	1	0.987	0.001438473	1.56E-18	0.649432851	0.986	0.971	5.25E-14	4.27E-08	3.12E-18
TTR	5.78E-05	-3.319605826	0.685	0.89	1	3.62E-18	-3.422010514	0.986	0.998	1.22E-13	5.78E-05	7.24E-18
OLFML1	4.21E-18	0.290398933	0.259	0.018	1.42E-13	7.85E-15	0.252784199	0.139	0.01	2.65E-10	7.85E-15	8.42E-18
MEIS1	1.02E-10	0.269945483	0.426	0.113	3.42E-06	4.43E-18	0.458438437	0.542	0.162	1.49E-13	1.02E-10	8.86E-18
SPINT2	1.21E-07	-0.469675153	0.204	0.589	0.004071271	1.93E-17	-0.692856687	0.097	0.643	6.49E-13	1.21E-07	3.85E-17
CD99	1.78E-07	0.395208714	0.944	0.828	0.005987063	2.65E-17	0.578765941	0.958	0.816	8.92E-13	1.78E-07	5.29E-17
RFX4	1.00E-16	0.593382761	0.778	0.335	3.38E-12	4.08E-17	0.551251998	0.653	0.261	1.37E-12	1.00E-16	8.16E-17
CXCR4	1.88E-15	0.946360385	0.87	0.481	6.34E-11	5.86E-17	0.989814234	0.806	0.428	1.97E-12	1.88E-15	1.17E-16
ZFP36L1	6.98E-17	0.79081669	0.981	0.6	2.35E-12	8.50E-16	0.668760381	0.958	0.666	2.86E-11	8.50E-16	1.40E-16
PAX3	3.28E-13	0.357694153	0.5	0.126	1.11E-08	1.16E-16	0.387925215	0.542	0.166	3.92E-12	3.28E-13	2.33E-16
Sep-02	6.88E-09	0.354620078	0.981	0.951	0.000231791	1.47E-16	0.500188522	1	0.931	4.97E-12	6.88E-09	2.95E-16
EMX2	9.68E-05	-0.294096175	0.074	0.342	1	3.40E-16	-0.747519349	0.056	0.591	1.15E-11	9.68E-05	6.81E-16
MDFI	2.26E-06	0.305673126	0.519	0.269	0.076296149	4.43E-16	0.564656117	0.681	0.306	1.49E-11	2.26E-06	8.87E-16
TMEM47	1.88E-09	0.423736605	0.833	0.548	6.32E-05	6.16E-16	0.651765384	0.792	0.47	2.07E-11	1.88E-09	1.23E-15
SFRP2	0.444481455	0.407962642	0.296	0.282	1	7.02E-16	0.851409543	0.5	0.147	2.37E-11	0.444481455	1.40E-15
SERPINF1	0.011555976	-0.684620169	0.185	0.347	1	2.16E-15	-1.292778094	0.194	0.659	7.29E-11	0.011555976	4.32E-15
PKM	0.000796059	-0.299211103	0.981	0.976	1	2.70E-15	-0.805604618	0.944	0.981	9.08E-11	0.000796059	5.39E-15
NES	3.41E-10	0.616077001	0.815	0.528	1.15E-05	1.68E-14	0.519572255	0.639	0.284	5.66E-10	3.41E-10	3.36E-14
TRPM3	0.004747255	-1.034216585	0.148	0.307	1	1.76E-14	-1.478533525	0.111	0.581	5.91E-10	0.004747255	3.51E-14
SEZ6L2	2.56E-08	-0.471026749	0.481	0.83	0.000862996	3.65E-14	-0.584276776	0.375	0.837	1.23E-09	2.56E-08	7.30E-14
QKI	8.62E-07	0.337750173	0.722	0.545	0.029056724	3.78E-14	0.564626188	0.736	0.428	1.27E-09	8.62E-07	7.56E-14
NTM	1.49E-05	0.517513693	0.537	0.336	0.503134774	5.04E-14	0.54691493	0.569	0.222	1.70E-09	1.49E-05	1.01E-13
NFIB	9.66E-07	0.369125809	0.889	0.653	0.032556374	1.11E-13	0.59571156	0.806	0.49	3.73E-09	9.66E-07	2.21E-13
NDFIP1	0.016649181	0.368814694	0.963	0.951	1	2.94E-13	0.530951564	0.986	0.943	9.92E-09	0.016649181	5.89E-13
CXCL14	0.04842928	-0.832512961	0.111	0.214	1	3.49E-13	-1.500914579	0.069	0.533	1.18E-08	0.04842928	6.99E-13
ID2	0.000731409	0.410800538	0.796	0.654	1	7.71E-13	0.982462115	0.903	0.735	2.60E-08	0.000731409	1.54E-12
FGFR1	4.58E-12	0.505076212	0.815	0.517	1.54E-07	9.39E-12	0.462987169	0.694	0.434	3.16E-07	9.39E-12	9.15E-12
KCNQ1OT1	6.44E-05	-0.391280399	0.426	0.656	1	5.37E-12	-0.630782296	0.292	0.689	1.81E-07	6.44E-05	1.07E-11
ATP1A2	1.01E-09	0.433535601	0.463	0.152	3.41E-05	1.32E-11	0.503467922	0.569	0.25	4.46E-07	1.01E-09	2.65E-11
HTR2C	0.062409778	-0.44488211	0.093	0.183	1	1.79E-11	-0.830551409	0.028	0.444	6.04E-07	0.062409778	3.58E-11
APMAP	2.47E-05	0.341660437	0.87	0.759	0.831153687	4.48E-11	0.525100066	0.833	0.72	1.51E-06	2.47E-05	8.96E-11
PCP4	0.00135378	-0.849176485	0.074	0.263	1	6.01E-11	-1.064662224	0.125	0.516	2.03E-06	0.00135378	1.20E-10
SOX2	2.63E-05	0.339475703	0.907	0.81	0.886001944	1.26E-10	0.546814168	0.778	0.591	4.23E-06	2.63E-05	2.51E-10
TMEM123	1.61E-10	0.482958298	0.907	0.698	5.44E-06	2.16E-09	0.446173708	0.792	0.641	7.28E-05	2.16E-09	3.23E-10
NRN1	1.20E-07	-0.448134098	0.259	0.596	0.00405783	2.92E-10	-0.500133756	0.139	0.547	9.83E-06	1.20E-07	5.84E-10
ELAVL4	3.43E-10	-0.578681685	0.185	0.625	1.16E-05	4.57E-05	-0.328336624	0.111	0.344	1	4.57E-05	6.86E-10
PGRMC1	3.99E-10	-0.472245112	0.796	0.958	1.34E-05	2.61E-06	-0.365872226	0.847	0.937	0.088101419	2.61E-06	7.97E-10
TERF2IP	5.07E-10	-0.584025337	0.889	0.936	1.71E-05	1.87E-05	-0.415431041	0.847	0.918	0.630833825	1.87E-05	1.01E-09
SH3BGRL3	0.000113754	0.271742417	0.981	0.945	1	5.10E-10	0.379183631	0.917	0.858	1.72E-05	0.000113754	1.02E-09
OCIAD2	2.33E-06	-0.291109808	0.056	0.371	0.078572601	7.91E-10	-0.455539174	0.083	0.455	2.66E-05	2.33E-06	1.58E-09
RPS19	1.55E-09	0.33963959	1	1	5.22E-05	2.03E-08	0.322434221	1	1	0.000683092	2.03E-08	3.10E-09
GADD45A	1.77E-09	-0.566897962	0.278	0.693	5.95E-05	7.94E-06	-0.295730214	0.208	0.491	0.267556109	7.94E-06	3.53E-09
ATP6V0B	3.19E-07	-0.387224984	0.852	0.984	0.010753349	3.54E-09	-0.393136882	0.917	0.97	0.000119153	3.19E-07	7.07E-09
PHGDH	1.12E-06	0.444671669	0.963	0.876	0.037770285	4.30E-09	0.541104649	0.944	0.826	0.000144771	1.12E-06	8.59E-09
MGST1	0.004061776	0.327456097	0.704	0.558	1	5.37E-09	0.375751541	0.792	0.513	0.000180825	0.004061776	1.07E-08
TLE1	1.70E-08	0.454848397	0.778	0.548	0.000573293	6.51E-09	0.465583262	0.639	0.411	0.00021924	1.70E-08	1.30E-08
KRT18	0.00023666	-0.460472402	0	0.207	1	8.67E-09	-0.442623465	0.014	0.353	0.000292206	0.00023666	1.73E-08
MAPK10	0.000155049	0.317973299	0.704	0.563	1	9.64E-09	0.39109567	0.694	0.445	0.0003249	0.000155049	1.93E-08
NEFM	1.90E-05	-0.359045149	0.204	0.495	0.640492391	1.20E-08	-0.459178021	0.042	0.389	0.000403323	1.90E-05	2.39E-08
SULF1	0.006970561	-0.252497924	0.019	0.15	1	1.90E-08	-0.43061288	0.028	0.365	0.000638774	0.006970561	3.79E-08
FAM57B	3.87E-08	-0.569027359	0.574	0.771	0.001303802	0.000550523	-0.30990675	0.319	0.522	1	0.000550523	7.74E-08
AKAP9	1.94E-05	-0.355962959	0.648	0.848	0.65416155	4.66E-08	-0.396400859	0.556	0.808	0.001569462	1.94E-05	9.32E-08
PFN2	3.20E-07	0.304598462	0.981	0.973	0.010777316	4.96E-08	0.3327904	1	0.952	0.001671025	3.20E-07	9.92E-08
CLNS1A	5.28E-08	0.384536898	0.944	0.894	0.001780043	4.25E-07	0.291417031	0.931	0.863	0.014329673	4.25E-07	1.06E-07
C20orf27	5.51E-08	0.456247217	0.815	0.623	0.001856285	1.92E-07	0.362450394	0.75	0.56	0.00646235	1.92E-07	1.10E-07
MASP1	1.09E-06	0.678710738	0.63	0.413	0.036757124	5.75E-08	0.398046545	0.681	0.406	0.001938625	1.09E-06	1.15E-07
GNAI2	6.01E-08	0.461495382	0.907	0.795	0.002025727	2.02E-07	0.315521285	0.708	0.515	0.006789379	2.02E-07	1.20E-07
SOX4	6.32E-08	-0.995028186	0.944	0.936	0.002131065	0.982345942	-0.431254457	0.944	0.864	1	0.982345942	1.26E-07
TCF7L2	6.62E-08	-1.136189	0.611	0.812	0.002229951	0.17482209	-0.360531313	0.486	0.4	1	0.17482209	1.32E-07
PDLIM7	2.28E-06	0.375259697	0.852	0.676	0.076665103	1.08E-07	0.431989243	0.819	0.688	0.003627176	2.28E-06	2.15E-07
SNRPN	1.17E-07	-0.362587684	0.926	0.978	0.003948421	1.39E-07	-0.32584065	0.931	0.983	0.004680773	1.39E-07	2.34E-07
SYT1	1.72E-07	-0.536818815	0.389	0.693	0.005783715	0.003280887	-0.287446854	0.347	0.539	1	0.003280887	3.43E-07
SH3BGRL	0.000188586	0.261540437	0.907	0.837	1	2.87E-07	0.32278616	0.917	0.846	0.009684589	0.000188586	5.75E-07
NEUROD1	3.08E-07	-0.464335992	0.148	0.494	0.010390109	0.001423084	-0.315435811	0.069	0.23	1	0.001423084	6.17E-07
NEFL	3.31E-07	-0.53056801	0.259	0.598	0.011143121	5.82E-07	-0.494763376	0.194	0.501	0.019597012	5.82E-07	6.61E-07
STMN2	4.31E-07	-0.971515136	0.741	0.885	0.014532009	0.019048628	-0.786793224	0.708	0.799	1	0.019048628	8.63E-07
IGFBP7	0.00454799	-1.575658073	0.093	0.254	1	4.92E-07	-0.912522747	0.056	0.341	0.016579592	0.00454799	9.84E-07
CA2	0.084305117	-0.402771587	0.167	0.252	1	5.31E-07	-0.726841394	0.236	0.507	0.017903382	0.084305117	1.06E-06
VAMP2	5.46E-07	-0.42238997	0.963	0.956	0.018412919	0.00063719	-0.367379407	0.944	0.964	1	0.00063719	1.09E-06
EDNRB	0.000897399	0.5725029	0.389	0.229	1	5.57E-07	1.048015481	0.444	0.224	0.018775983	0.000897399	1.11E-06
SSTR2	5.86E-05	-0.423431545	0.222	0.51	1	6.18E-07	-0.40728789	0.097	0.402	0.020814917	5.86E-05	1.24E-06
INA	6.19E-07	-0.430428096	0.37	0.68	0.020857538	4.88E-05	-0.265691253	0.139	0.366	1	4.88E-05	1.24E-06
HMP19	6.49E-07	-0.579695713	0.37	0.669	0.02187266	7.90E-05	-0.453061373	0.181	0.417	1	7.90E-05	1.30E-06
FKBP1A	7.70E-07	0.36675824	0.944	0.951	0.025947667	1.68E-06	0.276329297	0.958	0.907	0.05650098	1.68E-06	1.54E-06
PRNP	7.98E-07	-0.463889303	0.37	0.691	0.026890159	9.98E-05	-0.270337868	0.528	0.739	1	9.98E-05	1.60E-06
FOLR1	0.001009304	-0.439070432	0.019	0.197	1	1.16E-06	-0.416308698	0.069	0.346	0.039064646	0.001009304	2.32E-06
PDLIM3	1.63E-06	0.266612072	0.5	0.236	0.054921444	0.000589148	0.261847686	0.375	0.237	1	0.000589148	3.26E-06
UBE2T	2.30E-06	-0.568041915	0.296	0.592	0.077430323	3.97E-05	-0.331553125	0.139	0.378	1	3.97E-05	4.60E-06
PPT1	2.85E-06	0.289030038	0.833	0.671	0.095948201	0.000568339	0.281151396	0.736	0.674	1	0.000568339	5.70E-06
MAPT	2.93E-06	-0.425915518	0.315	0.614	0.098763332	0.001055958	-0.367257892	0.333	0.498	1	0.001055958	5.86E-06
GNG3	2.97E-06	-0.624037484	0.537	0.72	0.100044254	0.023486863	-0.288055154	0.389	0.5	1	0.023486863	5.94E-06
TGIF1	7.66E-05	0.355600908	0.759	0.587	1	3.15E-06	0.305289292	0.778	0.586	0.106221718	7.66E-05	6.31E-06
EFNB1	9.60E-06	0.320201615	0.815	0.653	0.323538998	4.31E-06	0.42410372	0.694	0.592	0.14525052	9.60E-06	8.62E-06
KPNA2	4.75E-06	-0.745711762	0.63	0.779	0.160192497	0.297859822	-0.35435607	0.653	0.665	1	0.297859822	9.51E-06
AP1S2	0.000686138	-0.360651554	0.87	0.932	1	5.65E-06	-0.400451404	0.778	0.896	0.190416587	0.000686138	1.13E-05
JAM2	7.17E-06	0.292444454	0.63	0.428	0.241683959	1.31E-05	0.252735844	0.528	0.323	0.43979094	1.31E-05	1.43E-05
CISD2	8.58E-06	-0.284387039	0.537	0.814	0.289192632	3.29E-05	-0.253674866	0.597	0.781	1	3.29E-05	1.72E-05
BAIAP2	1.24E-05	0.287677996	0.685	0.464	0.417165592	0.00086921	0.25545013	0.542	0.43	1	0.00086921	2.48E-05
TSPAN13	8.38E-05	-0.303089192	0.556	0.762	1	1.41E-05	-0.358026135	0.472	0.681	0.476756485	8.38E-05	2.83E-05
PTGDS	0.003099687	-0.358225497	0.093	0.282	1	2.53E-05	-0.495821928	0.208	0.462	0.853191287	0.003099687	5.06E-05
NME4	6.85E-05	0.274327443	0.926	0.804	1	5.22E-05	0.28374607	0.819	0.711	1	6.85E-05	0.000104452
RAB3A	5.57E-05	-0.421223536	0.574	0.713	1	0.000364698	-0.403538111	0.417	0.597	1	0.000364698	0.000111306
MDK	0.000105722	0.321145491	1	0.967	1	6.36E-05	0.273251884	0.986	0.899	1	0.000105722	0.000127096
APLP2	0.001191766	-0.344943672	0.685	0.876	1	6.82E-05	-0.30354451	0.819	0.896	1	0.001191766	0.00013631
CKS1B	7.97E-05	-0.572942956	0.463	0.645	1	0.067483658	-0.282979153	0.417	0.514	1	0.067483658	0.000159306
CELF4	9.61E-05	-0.258240818	0.204	0.481	1	0.001468813	-0.297016846	0.139	0.309	1	0.001468813	0.000192276
BEX2	0.00019614	-0.297300868	0.796	0.932	1	0.000103937	-0.257013588	0.833	0.919	1	0.00019614	0.000207862
DCX	0.000154227	-0.608786356	0.796	0.779	1	0.601859457	-0.414535434	0.681	0.591	1	0.601859457	0.000308431
CTNNB1	0.074677952	0.257126858	0.852	0.775	1	0.000192951	0.377891042	0.792	0.663	1	0.074677952	0.000385865
RBP1	0.001572373	-0.448923357	0.13	0.331	1	0.000278311	-0.290664637	0.125	0.347	1	0.001572373	0.000556545
SNAP25	0.00031489	-0.298287637	0.426	0.627	1	0.004000326	-0.269470406	0.278	0.446	1	0.004000326	0.000629681
AKR1B1	0.004301242	0.342419375	0.907	0.876	1	0.000340287	0.351596924	0.861	0.843	1	0.004301242	0.000680459
NQO1	0.000362979	-0.472536927	0.222	0.475	1	0.00074337	-0.402081211	0.431	0.578	1	0.00074337	0.000725827
CENPW	0.000462256	-0.267115028	0.241	0.488	1	0.003249848	-0.269120109	0.167	0.337	1	0.003249848	0.000924299
TOP2A	0.000476882	-0.713587643	0.185	0.404	1	0.006000804	-0.46399642	0.042	0.16	1	0.006000804	0.000953537
SERF2	0.471503265	-0.254490373	0.981	0.996	1	0.000628517	-0.28433111	1	0.995	1	0.471503265	0.001256638
TUBB4B	0.000959779	-0.418157448	0.833	0.905	1	0.975921025	-0.254111186	0.889	0.857	1	0.975921025	0.001918636
HMGB2	0.000968484	-0.870248312	0.778	0.817	1	0.46026007	-0.570954377	0.708	0.67	1	0.46026007	0.001936031
ALDOA	0.00106634	-0.28971472	0.926	0.987	1	0.001918808	-0.260837213	0.986	0.993	1	0.001918808	0.002131543
CCNB1	0.001079597	-0.491276894	0.185	0.406	1	0.124224639	-0.34495952	0.181	0.259	1	0.124224639	0.002158029
MAD2L1	0.018481572	-0.31523859	0.37	0.49	1	0.001649277	-0.292265368	0.153	0.324	1	0.018481572	0.003295833
RTN1	0.002014187	-0.445520651	0.907	0.931	1	0.002404785	-0.47437526	0.736	0.847	1	0.002404785	0.004024318
FTL	0.002091741	-0.645021219	1	0.998	1	0.007551263	-0.438962673	1	1	1	0.007551263	0.004179107
SLC3A2	0.002278808	-0.445144474	0.944	0.945	1	0.074708605	-0.280494896	0.903	0.932	1	0.074708605	0.004552423
SQSTM1	0.163402116	-0.460150708	0.889	0.863	1	0.003691648	-0.49765543	0.792	0.879	1	0.163402116	0.007369668
HIST1H4C	0.004252252	-0.898232527	0.63	0.779	1	0.169682701	-0.545895147	0.694	0.755	1	0.169682701	0.008486422
VCAM1	0.358382441	0.447143811	0.259	0.247	1	0.005758501	0.352842791	0.153	0.069	1	0.358382441	0.011483841
PPP1R15A	0.008212536	-0.302875183	0.648	0.74	1	0.401853389	-0.306477822	0.597	0.618	1	0.401853389	0.016357626
ANXA1	0.008916841	-0.26046914	0.019	0.148	1	0.015647063	-0.403746224	0.069	0.184	1	0.015647063	0.017754171
DDIT3	0.009107394	-0.299410706	0.519	0.72	1	0.675729143	-0.263135844	0.653	0.665	1	0.675729143	0.018131844
SMC4	0.053402322	-0.425838214	0.481	0.552	1	0.009796394	-0.291900836	0.208	0.36	1	0.053402322	0.019496818
UBE2C	0.018147334	-0.886147799	0.389	0.516	1	0.089867895	-0.618897542	0.125	0.204	1	0.089867895	0.035965343
CKS2	0.193970723	-0.395608833	0.685	0.684	1	0.442246963	-0.313269065	0.597	0.618	1	0.442246963	0.350316804
