# Supplementary material for: High-resolution transcriptional landscape of xeno-free human induced pluripotent stem cell-derived cerebellar organoids
Source: Sci Rep. 2021 Jun 21;11:12959. doi: 10.1038/s41598-021-91846-4 (PMC8217544; doi:10.1038/s41598-021-91846-4)
Supplement: Supplementary file 6 — Supplementary Information 6. [file 41598_2021_91846_MOESM6_ESM.csv]

	STIM_p_val	STIM_avg_logFC	STIM_pct.1	STIM_pct.2	STIM_p_val_adj	CTRL_p_val	CTRL_avg_logFC	CTRL_pct.1	CTRL_pct.2	CTRL_p_val_adj	max_pval	minimump_p_val
PKMYT1	4.87E-34	0.376516367	0.644	0.097	1.64E-29	3.48E-78	0.393083264	0.689	0.029	1.17E-73	4.87E-34	6.95E-78	High resolution transcriptional landscape of xeno free, human induced pluripotent stem cell derived cerebellar organoids. Samuel Nayler1*, Devika Agarwal3, Fabiola Curion2, Rory Bowden2,4, Esther B.E. Becker1,5*
DTL	5.59E-31	0.294391574	0.603	0.093	1.88E-26	6.56E-73	0.439473337	0.578	0.02	2.21E-68	5.59E-31	1.31E-72
TK1	3.45E-40	0.385209922	0.699	0.091	1.16E-35	5.78E-63	0.47475086	0.622	0.033	1.95E-58	3.45E-40	1.16E-62
SPC25	2.59E-38	0.594419459	0.836	0.167	8.71E-34	5.91E-60	0.554920245	0.733	0.053	1.99E-55	2.59E-38	1.18E-59
RRM2	2.58E-41	0.873570443	0.877	0.201	8.68E-37	4.87E-59	0.869784728	0.733	0.058	1.64E-54	2.58E-41	9.74E-59
RAD51	4.96E-30	0.255119095	0.548	0.074	1.67E-25	1.27E-54	0.38236239	0.533	0.028	4.29E-50	4.96E-30	2.55E-54
RAD51AP1	9.67E-40	0.51661404	0.808	0.15	3.26E-35	2.45E-54	0.733556662	0.844	0.091	8.27E-50	9.67E-40	4.91E-54
MND1	1.71E-25	0.359689189	0.726	0.186	5.75E-21	1.58E-53	0.454554318	0.778	0.072	5.31E-49	1.71E-25	3.15E-53
PBK	2.92E-29	0.651134249	0.849	0.242	9.83E-25	1.77E-53	0.75191641	0.822	0.081	5.96E-49	2.92E-29	3.54E-53
CCNA2	7.81E-31	0.545920862	0.849	0.205	2.63E-26	1.39E-52	0.640129188	0.8	0.075	4.69E-48	7.81E-31	2.78E-52
ASF1B	7.31E-47	0.616295621	0.795	0.114	2.46E-42	1.21E-51	0.608323052	0.644	0.05	4.09E-47	7.31E-47	2.43E-51
CDC45	1.51E-42	0.507314278	0.712	0.091	5.10E-38	1.48E-51	0.382632689	0.533	0.03	5.00E-47	1.51E-42	2.97E-51
AURKB	7.47E-33	0.577959839	0.836	0.197	2.52E-28	1.56E-51	0.601648347	0.733	0.065	5.26E-47	7.47E-33	3.12E-51
SGOL1	6.34E-23	0.315261908	0.753	0.203	2.14E-18	3.87E-51	0.611747176	0.8	0.081	1.31E-46	6.34E-23	7.75E-51
MCM10	8.85E-30	0.343740163	0.589	0.095	2.98E-25	6.46E-51	0.340937924	0.489	0.024	2.18E-46	8.85E-30	1.29E-50
ZWINT	1.27E-34	0.694948467	0.932	0.303	4.29E-30	1.61E-50	0.90518969	0.911	0.125	5.44E-46	1.27E-34	3.23E-50
CLSPN	5.04E-32	0.595790737	0.795	0.205	1.70E-27	2.45E-50	0.660301838	0.711	0.066	8.24E-46	5.04E-32	4.89E-50
CDCA5	3.56E-38	0.555091959	0.781	0.144	1.20E-33	9.88E-50	0.501821869	0.733	0.071	3.33E-45	3.56E-38	1.98E-49
TYMS	1.34E-41	1.171921076	1	0.356	4.52E-37	1.96E-47	1.051052041	0.911	0.144	6.59E-43	1.34E-41	3.91E-47
CENPU	7.01E-39	0.777442694	0.973	0.299	2.36E-34	4.18E-47	0.966713091	0.911	0.147	1.41E-42	7.01E-39	8.37E-47
NDC80	3.16E-25	0.317381736	0.74	0.174	1.06E-20	5.17E-47	0.46310346	0.689	0.063	1.74E-42	3.16E-25	1.03E-46
KIAA0101	6.05E-42	1.297112755	0.973	0.309	2.04E-37	5.18E-47	1.559473243	0.911	0.153	1.75E-42	6.05E-42	1.04E-46
CDC6	3.63E-36	0.417629162	0.699	0.11	1.22E-31	1.99E-46	0.493583208	0.622	0.053	6.69E-42	3.63E-36	3.97E-46
TACC3	2.52E-28	0.401594563	0.808	0.193	8.50E-24	1.09E-45	0.547301993	0.756	0.078	3.67E-41	2.52E-28	2.18E-45
TOP2A	7.32E-27	0.697757773	0.932	0.309	2.47E-22	8.97E-45	0.989970119	0.867	0.12	3.02E-40	7.32E-27	1.79E-44
MELK	7.01E-36	0.481501448	0.836	0.178	2.36E-31	3.27E-44	0.559357845	0.689	0.073	1.10E-39	7.01E-36	6.54E-44
MKI67	1.50E-26	0.417845775	0.849	0.208	5.06E-22	4.43E-44	0.595885787	0.689	0.066	1.49E-39	1.50E-26	8.85E-44
FAM64A	2.48E-24	0.313945921	0.781	0.193	8.35E-20	2.98E-42	0.47315149	0.711	0.074	1.01E-37	2.48E-24	5.97E-42
NUF2	1.36E-22	0.366074336	0.781	0.21	4.57E-18	7.17E-42	0.542511038	0.733	0.083	2.41E-37	1.36E-22	1.43E-41
HELLS	7.13E-34	0.483132087	0.863	0.227	2.40E-29	7.50E-42	0.63982731	0.867	0.134	2.53E-37	7.13E-34	1.50E-41
NUSAP1	8.07E-30	0.855138678	0.945	0.354	2.72E-25	5.90E-41	1.073497873	0.911	0.159	1.99E-36	8.07E-30	1.18E-40
RAD54L	1.24E-23	0.295554651	0.466	0.072	4.17E-19	1.39E-40	0.284397376	0.422	0.024	4.69E-36	1.24E-23	2.78E-40
HJURP	2.07E-19	0.252215262	0.575	0.138	6.97E-15	1.58E-40	0.315110733	0.556	0.045	5.33E-36	2.07E-19	3.16E-40
MCM5	2.01E-17	0.404821772	0.685	0.235	6.76E-13	1.69E-40	0.592316832	0.756	0.096	5.68E-36	2.01E-17	3.37E-40
KIFC1	8.29E-25	0.382620829	0.74	0.191	2.79E-20	4.47E-39	0.494660942	0.711	0.084	1.50E-34	8.29E-25	8.93E-39
CENPM	1.44E-37	0.680689694	0.849	0.205	4.85E-33	3.98E-38	0.673126526	0.756	0.114	1.34E-33	1.44E-37	7.96E-38
UBE2C	4.69E-20	0.424584947	0.932	0.445	1.58E-15	6.19E-38	0.713142747	0.911	0.167	2.09E-33	4.69E-20	1.24E-37
CDK1	4.77E-32	0.64033977	0.945	0.29	1.61E-27	1.14E-37	0.800231266	0.889	0.159	3.84E-33	4.77E-32	2.28E-37
CHAF1B	5.42E-24	0.25874919	0.589	0.117	1.83E-19	3.68E-37	0.375418139	0.667	0.08	1.24E-32	5.42E-24	7.36E-37
UHRF1	7.38E-35	0.605972605	0.795	0.17	2.49E-30	1.09E-36	0.537116384	0.667	0.082	3.67E-32	7.38E-35	2.18E-36
POC1A	2.74E-22	0.302407628	0.671	0.169	9.22E-18	1.17E-36	0.410866829	0.689	0.088	3.96E-32	2.74E-22	2.35E-36
CCNE2	8.23E-29	0.400263106	0.603	0.104	2.77E-24	1.67E-36	0.282228453	0.333	0.015	5.64E-32	8.23E-29	3.35E-36
UBE2T	2.15E-36	0.956017542	1	0.506	7.26E-32	5.12E-28	1.032950557	0.956	0.335	1.73E-23	5.12E-28	4.31E-36
BRCA1	2.65E-34	0.341594026	0.658	0.102	8.94E-30	2.33E-36	0.433149869	0.578	0.06	7.84E-32	2.65E-34	4.66E-36
FBXO5	4.95E-36	0.542017509	0.918	0.252	1.67E-31	7.73E-24	0.530946613	0.778	0.195	2.60E-19	7.73E-24	9.90E-36
CENPN	2.18E-21	0.425262061	0.767	0.252	7.35E-17	6.49E-36	0.65373998	0.822	0.142	2.19E-31	2.18E-21	1.30E-35
ATAD2	2.55E-23	0.330214288	0.603	0.136	8.58E-19	1.49E-35	0.416398406	0.578	0.063	5.03E-31	2.55E-23	2.99E-35
DHFR	2.07E-35	0.830140825	0.945	0.311	6.97E-31	1.76E-32	0.815370973	0.822	0.17	5.93E-28	1.76E-32	4.14E-35
BIRC5	8.45E-26	0.607396642	0.945	0.366	2.85E-21	5.67E-35	1.006662759	0.844	0.155	1.91E-30	8.45E-26	1.13E-34
FANCI	1.46E-34	0.315680385	0.644	0.095	4.93E-30	7.08E-35	0.351673553	0.556	0.057	2.38E-30	1.46E-34	1.42E-34
GTSE1	2.81E-19	0.338614714	0.685	0.193	9.45E-15	7.09E-33	0.392543048	0.644	0.078	2.39E-28	2.81E-19	1.42E-32
CENPK	3.74E-31	0.527229776	0.822	0.223	1.26E-26	6.16E-27	0.530838535	0.733	0.145	2.08E-22	6.16E-27	7.48E-31
CENPH	2.12E-30	0.711393971	0.959	0.466	7.16E-26	3.23E-27	1.039750576	0.911	0.339	1.09E-22	3.23E-27	4.25E-30
CHEK1	4.71E-18	0.322268693	0.753	0.271	1.59E-13	2.13E-30	0.573952357	0.8	0.163	7.18E-26	4.71E-18	4.26E-30
PCNA	2.88E-30	1.089093559	0.986	0.638	9.70E-26	5.84E-25	1.347020442	0.978	0.484	1.97E-20	5.84E-25	5.76E-30
MXD3	3.03E-30	0.484628121	0.795	0.184	1.02E-25	5.20E-25	0.363461562	0.6	0.096	1.75E-20	5.20E-25	6.06E-30
SMC4	1.79E-29	0.784976134	1	0.483	6.03E-25	8.37E-27	0.837857515	0.933	0.324	2.82E-22	8.37E-27	3.58E-29
FANCD2	3.49E-23	0.284809585	0.521	0.093	1.17E-18	3.74E-29	0.328662541	0.511	0.059	1.26E-24	3.49E-23	7.48E-29
HIST1H4C	6.37E-29	1.712335644	0.986	0.735	2.15E-24	7.08E-17	1.843215802	0.956	0.742	2.39E-12	7.08E-17	1.27E-28
H2AFZ	6.56E-29	0.837515492	1	0.991	2.21E-24	1.38E-24	1.069490808	1	0.988	4.64E-20	1.38E-24	1.31E-28
GMNN	1.71E-27	0.597246529	0.89	0.345	5.75E-23	6.68E-29	0.730115801	0.933	0.267	2.25E-24	1.71E-27	1.34E-28
ORC6	7.06E-29	0.645546601	0.904	0.345	2.38E-24	4.59E-24	0.547232425	0.822	0.214	1.55E-19	4.59E-24	1.41E-28
RNASEH2A	6.50E-25	0.679494823	0.89	0.441	2.19E-20	9.36E-29	0.780336203	0.978	0.337	3.15E-24	6.50E-25	1.87E-28
MCM7	1.62E-28	0.934018737	0.986	0.617	5.46E-24	7.16E-27	0.962511446	1	0.382	2.41E-22	7.16E-27	3.24E-28
TUBA1B	3.54E-28	0.831801593	1	0.998	1.19E-23	7.63E-21	1.146760467	1	0.998	2.57E-16	7.63E-21	7.09E-28
CCNB2	6.93E-17	0.274390585	0.836	0.322	2.33E-12	3.63E-28	0.28691121	0.733	0.121	1.22E-23	6.93E-17	7.25E-28
GINS2	4.84E-28	0.780229592	0.89	0.35	1.63E-23	5.00E-27	0.834129179	0.844	0.223	1.68E-22	5.00E-27	9.68E-28
HMGB2	4.93E-28	0.977714368	1	0.788	1.66E-23	8.50E-23	1.191423065	1	0.658	2.86E-18	8.50E-23	9.87E-28
DEK	6.50E-28	0.834240733	0.986	0.862	2.19E-23	4.43E-21	0.888869981	1	0.801	1.49E-16	4.43E-21	1.30E-27
MAD2L1	6.74E-28	0.673142305	0.973	0.411	2.27E-23	4.64E-26	0.787553645	0.911	0.286	1.56E-21	4.64E-26	1.35E-27
SKA3	5.01E-23	0.255939605	0.534	0.097	1.69E-18	7.41E-28	0.270640617	0.467	0.05	2.50E-23	5.01E-23	1.48E-27
SMC2	1.07E-27	0.534465393	0.904	0.322	3.59E-23	7.63E-25	0.60955418	0.844	0.219	2.57E-20	7.63E-25	2.13E-27
FOXM1	1.67E-24	0.350102742	0.658	0.155	5.63E-20	1.83E-27	0.291074151	0.489	0.055	6.16E-23	1.67E-24	3.65E-27
CHAF1A	1.55E-26	0.448121101	0.795	0.227	5.21E-22	1.05E-26	0.468798644	0.667	0.12	3.54E-22	1.55E-26	2.10E-26
PMAIP1	3.00E-26	0.530577261	0.808	0.267	1.01E-21	3.16E-17	0.362011783	0.6	0.143	1.07E-12	3.16E-17	6.00E-26
CDCA3	2.17E-17	0.266996874	0.616	0.178	7.32E-13	3.20E-26	0.416462934	0.533	0.071	1.08E-21	2.17E-17	6.39E-26
NCAPG	5.03E-26	0.309968465	0.712	0.155	1.69E-21	8.63E-19	0.30416346	0.422	0.063	2.91E-14	8.63E-19	1.01E-25
DNAJC9	7.28E-26	0.631210733	0.959	0.551	2.45E-21	4.03E-20	0.683836712	0.933	0.408	1.36E-15	4.03E-20	1.46E-25
HMGB1	3.28E-25	0.635684498	1	0.998	1.11E-20	2.86E-18	0.848927428	1	0.993	9.65E-14	2.86E-18	6.56E-25
CDCA4	3.59E-25	0.508801682	0.822	0.275	1.21E-20	1.95E-22	0.545331441	0.778	0.211	6.59E-18	1.95E-22	7.17E-25
HMGN2	4.74E-25	0.815762146	1	0.992	1.60E-20	2.36E-22	1.046150398	1	0.977	7.96E-18	2.36E-22	9.49E-25
MCM4	6.63E-25	0.378237574	0.74	0.193	2.23E-20	2.07E-16	0.393842479	0.578	0.146	6.97E-12	2.07E-16	1.33E-24
CKS1B	2.58E-22	0.644849013	0.959	0.583	8.68E-18	1.17E-24	0.87360335	1	0.486	3.95E-20	2.58E-22	2.34E-24
FEN1	1.30E-24	0.701589129	1	0.564	4.39E-20	7.09E-21	0.776164578	0.978	0.442	2.39E-16	7.09E-21	2.60E-24
TPX2	3.83E-16	0.307843797	0.712	0.235	1.29E-11	1.37E-24	0.413245299	0.644	0.114	4.60E-20	3.83E-16	2.73E-24
CDKN3	2.07E-13	0.257258953	0.74	0.303	6.97E-09	4.76E-24	0.495570947	0.844	0.222	1.60E-19	2.07E-13	9.51E-24
C21orf58	8.57E-24	0.311710804	0.658	0.155	2.89E-19	1.27E-19	0.403724224	0.556	0.109	4.28E-15	1.27E-19	1.71E-23
RANBP1	8.85E-24	0.614250018	1	0.97	2.98E-19	1.14E-17	0.726163318	1	0.947	3.82E-13	1.14E-17	1.77E-23
MMS22L	3.68E-23	0.255289704	0.63	0.14	1.24E-18	7.93E-19	0.265455944	0.533	0.099	2.67E-14	7.93E-19	7.36E-23
RRM1	3.72E-23	0.612548245	0.973	0.589	1.25E-18	1.91E-20	0.817490231	0.978	0.475	6.43E-16	1.91E-20	7.44E-23
PRC1	3.33E-17	0.358438815	0.726	0.25	1.12E-12	1.54E-22	0.402519764	0.689	0.144	5.19E-18	3.33E-17	3.08E-22
EIF4EBP1	1.56E-22	0.673258961	1	0.812	5.24E-18	1.62E-10	0.665358689	0.978	0.651	5.45E-06	1.62E-10	3.11E-22
CENPF	6.12E-22	0.387830551	0.89	0.305	2.06E-17	4.10E-22	0.583735928	0.689	0.152	1.38E-17	6.12E-22	8.20E-22
MCM3	6.00E-22	0.64430692	0.863	0.377	2.02E-17	3.04E-19	0.666626262	0.867	0.309	1.02E-14	3.04E-19	1.20E-21
RFC3	6.64E-22	0.359716165	0.74	0.225	2.24E-17	1.50E-15	0.36630828	0.622	0.173	5.05E-11	1.50E-15	1.33E-21
HNRNPD	7.21E-22	0.55885731	0.986	0.892	2.43E-17	2.24E-08	0.526801719	0.956	0.773	0.000755799	2.24E-08	1.44E-21
MCM2	7.84E-22	0.474361953	0.753	0.237	2.64E-17	2.96E-21	0.445471397	0.578	0.111	9.99E-17	2.96E-21	1.57E-21
WDR34	2.01E-21	0.541023422	0.973	0.616	6.78E-17	4.86E-16	0.668194373	0.956	0.491	1.64E-11	4.86E-16	4.02E-21
RFC2	1.27E-17	0.382550106	0.849	0.377	4.27E-13	2.40E-21	0.634994497	0.867	0.311	8.09E-17	1.27E-17	4.80E-21
RPA3	2.89E-21	0.582039522	0.959	0.595	9.72E-17	1.15E-18	0.791352515	0.978	0.577	3.86E-14	1.15E-18	5.77E-21
H2AFX	3.03E-21	0.584225301	0.89	0.392	1.02E-16	4.85E-12	0.396893333	0.622	0.21	1.63E-07	4.85E-12	6.06E-21
PSMC3IP	4.21E-21	0.341858735	0.658	0.184	1.42E-16	9.93E-14	0.348680049	0.533	0.137	3.35E-09	9.93E-14	8.42E-21
POLA2	8.29E-21	0.279771865	0.644	0.167	2.79E-16	3.20E-14	0.252714725	0.444	0.094	1.08E-09	3.20E-14	1.66E-20
LIG1	8.60E-21	0.463163404	0.74	0.241	2.90E-16	1.35E-20	0.467223668	0.756	0.196	4.55E-16	1.35E-20	1.72E-20
ARL6IP6	1.10E-20	0.61397537	0.945	0.617	3.70E-16	5.41E-15	0.569575332	0.911	0.456	1.82E-10	5.41E-15	2.20E-20
CENPW	1.77E-15	0.314342367	0.89	0.407	5.95E-11	1.40E-20	0.844176706	0.889	0.3	4.73E-16	1.77E-15	2.81E-20
POLD3	4.56E-13	0.297109478	0.63	0.246	1.54E-08	2.12E-20	0.362227438	0.733	0.179	7.13E-16	4.56E-13	4.23E-20
GAPDH	4.60E-20	0.358892234	1	1	1.55E-15	1.35E-10	0.3537381	1	1	4.56E-06	1.35E-10	9.20E-20
DUT	6.01E-20	0.670664589	0.986	0.867	2.02E-15	8.61E-18	0.828105281	1	0.826	2.90E-13	8.61E-18	1.20E-19
CDK2	6.52E-16	0.292909908	0.658	0.227	2.20E-11	7.75E-20	0.383061508	0.667	0.155	2.61E-15	6.52E-16	1.55E-19
SNRPB	9.23E-20	0.493209168	1	0.966	3.11E-15	1.14E-10	0.458214186	1	0.938	3.83E-06	1.14E-10	1.85E-19
SRSF2	1.29E-19	0.58651664	1	0.924	4.34E-15	5.86E-11	0.66432985	1	0.862	1.97E-06	5.86E-11	2.57E-19
CDCA7	3.05E-15	0.369676229	0.836	0.358	1.03E-10	1.49E-19	0.468329799	0.644	0.143	5.01E-15	3.05E-15	2.97E-19
ANP32B	1.96E-19	0.50021537	1	0.875	6.59E-15	2.67E-07	0.482758134	0.933	0.796	0.009010516	2.67E-07	3.91E-19
PRIM1	2.19E-12	0.345534317	0.616	0.25	7.37E-08	2.14E-19	0.364482592	0.622	0.135	7.21E-15	2.19E-12	4.28E-19
VRK1	7.78E-19	0.454168373	0.89	0.394	2.62E-14	1.71E-15	0.476336225	0.8	0.298	5.77E-11	1.71E-15	1.56E-18
RFC4	3.29E-15	0.465239665	0.904	0.5	1.11E-10	9.03E-19	0.608548446	0.956	0.382	3.04E-14	3.29E-15	1.81E-18
GINS4	1.73E-14	0.250084033	0.534	0.165	5.82E-10	9.09E-19	0.30616656	0.467	0.079	3.06E-14	1.73E-14	1.82E-18
HIRIP3	2.61E-18	0.43161938	0.863	0.413	8.78E-14	3.03E-09	0.418918696	0.711	0.341	0.000102195	3.03E-09	5.21E-18
BARD1	5.40E-16	0.369411377	0.74	0.288	1.82E-11	2.77E-18	0.432396671	0.689	0.19	9.33E-14	5.40E-16	5.54E-18
IDH2	3.63E-18	0.53750455	0.973	0.778	1.22E-13	7.30E-14	0.624314126	1	0.695	2.46E-09	7.30E-14	7.27E-18
RBBP7	4.40E-18	0.489197218	1	0.883	1.48E-13	3.29E-08	0.371712515	0.978	0.892	0.001107137	3.29E-08	8.80E-18
KIF22	5.63E-18	0.46305483	0.863	0.417	1.90E-13	2.22E-14	0.569172539	0.8	0.339	7.47E-10	2.22E-14	1.13E-17
TMPO	6.55E-18	0.435368656	0.932	0.464	2.21E-13	1.68E-10	0.388727782	0.8	0.385	5.67E-06	1.68E-10	1.31E-17
HAUS1	1.04E-17	0.476343499	0.973	0.663	3.49E-13	3.56E-15	0.516273981	0.956	0.551	1.20E-10	3.56E-15	2.07E-17
EZH2	1.06E-17	0.464157002	0.904	0.494	3.56E-13	3.87E-16	0.456523263	0.822	0.303	1.31E-11	3.87E-16	2.12E-17
C19orf48	1.30E-17	0.544060133	0.904	0.491	4.36E-13	1.62E-11	0.438495116	0.911	0.444	5.46E-07	1.62E-11	2.59E-17
PTTG1	1.75E-12	0.325177483	0.904	0.549	5.90E-08	1.67E-17	0.655050239	0.889	0.375	5.62E-13	1.75E-12	3.34E-17
USP1	1.82E-17	0.508152528	0.918	0.502	6.14E-13	2.07E-15	0.538119618	0.911	0.447	6.97E-11	2.07E-15	3.64E-17
SRSF7	2.15E-17	0.505263623	1	0.881	7.25E-13	7.44E-09	0.45049987	0.978	0.862	0.000250755	7.44E-09	4.30E-17
LSM4	3.41E-17	0.440772201	1	0.966	1.15E-12	2.54E-11	0.52899279	0.978	0.949	8.57E-07	2.54E-11	6.81E-17
RACGAP1	1.12E-15	0.29925165	0.699	0.248	3.76E-11	3.54E-17	0.31309075	0.667	0.171	1.19E-12	1.12E-15	7.08E-17
H2AFY	3.57E-17	0.44482965	1	0.949	1.20E-12	1.03E-13	0.486368044	1	0.926	3.46E-09	1.03E-13	7.14E-17
H2AFV	5.31E-17	0.443106777	0.986	0.824	1.79E-12	7.44E-14	0.523378582	0.956	0.699	2.51E-09	7.44E-14	1.06E-16
DTYMK	6.04E-17	0.41936235	0.973	0.636	2.03E-12	1.34E-10	0.430207111	0.889	0.558	4.50E-06	1.34E-10	1.21E-16
NUDT1	4.42E-12	0.378647527	0.904	0.574	1.49E-07	7.58E-17	0.545576256	0.867	0.388	2.55E-12	4.42E-12	1.52E-16
RFC5	8.01E-17	0.330767627	0.726	0.273	2.70E-12	5.89E-14	0.407074639	0.711	0.258	1.99E-09	5.89E-14	1.60E-16
SSRP1	9.50E-17	0.506754144	0.986	0.848	3.20E-12	2.49E-09	0.527109375	0.978	0.773	8.38E-05	2.49E-09	1.90E-16
TUBG1	1.06E-16	0.518622384	0.945	0.665	3.57E-12	6.53E-11	0.505844384	0.933	0.618	2.20E-06	6.53E-11	2.12E-16
EXOSC8	1.35E-16	0.499442216	0.973	0.68	4.54E-12	5.36E-07	0.375671126	0.867	0.608	0.018061075	5.36E-07	2.70E-16
SHMT2	2.67E-16	0.51093478	0.945	0.733	9.01E-12	0.00013075	0.373304128	0.756	0.593	1	0.00013075	5.35E-16
SIVA1	2.78E-16	0.478464432	0.973	0.759	9.38E-12	6.42E-08	0.458855556	0.933	0.719	0.002163501	6.42E-08	5.57E-16
NUCKS1	5.43E-16	0.422513786	1	0.975	1.83E-11	7.69E-11	0.53138006	1	0.957	2.59E-06	7.69E-11	1.09E-15
UBE2S	1.08E-15	0.542134766	0.973	0.758	3.63E-11	8.70E-06	0.428563486	0.778	0.557	0.293004954	8.70E-06	2.15E-15
TUBB	3.67E-13	0.427969181	1	0.998	1.24E-08	1.76E-15	0.741811697	1	0.999	5.91E-11	3.67E-13	3.51E-15
MCM6	1.79E-15	0.414046046	0.671	0.258	6.03E-11	5.45E-15	0.428527303	0.6	0.163	1.84E-10	5.45E-15	3.58E-15
PARP1	2.42E-15	0.434674748	1	0.799	8.14E-11	8.84E-07	0.434512853	1	0.765	0.029780297	8.84E-07	4.83E-15
TUBB6	3.02E-15	0.33001706	0.904	0.413	1.02E-10	8.71E-11	0.446924759	0.8	0.359	2.93E-06	8.71E-11	6.04E-15
MTHFD2	3.85E-15	0.417241997	0.986	0.657	1.30E-10	7.62E-08	0.365314166	0.8	0.469	0.002565959	7.62E-08	7.70E-15
HSPB11	4.99E-15	0.476198633	0.932	0.718	1.68E-10	7.39E-09	0.533207564	0.867	0.622	0.000248846	7.39E-09	9.99E-15
PHGDH	7.48E-15	0.615177548	1	0.867	2.52E-10	2.01E-12	0.709414357	0.978	0.827	6.76E-08	2.01E-12	1.50E-14
NASP	2.29E-14	0.512222983	1	0.799	7.70E-10	7.63E-11	0.676250043	0.956	0.643	2.57E-06	7.63E-11	4.57E-14
TMEM237	2.73E-14	0.326093624	0.89	0.489	9.20E-10	5.10E-14	0.470278639	0.822	0.363	1.72E-09	5.10E-14	5.46E-14
KPNB1	3.71E-14	0.428127894	0.986	0.845	1.25E-09	2.22E-07	0.474965193	0.933	0.825	0.007464311	2.22E-07	7.43E-14
DNMT1	4.58E-14	0.367008772	0.822	0.432	1.54E-09	9.58E-09	0.325631992	0.756	0.389	0.000322692	9.58E-09	9.15E-14
PPIA	7.84E-14	0.398426166	1	0.987	2.64E-09	4.61E-12	0.453376386	1	0.983	1.55E-07	4.61E-12	1.57E-13
CTNNAL1	8.99E-14	0.340085326	0.863	0.443	3.03E-09	8.14E-08	0.368014848	0.889	0.489	0.002743615	8.14E-08	1.80E-13
BAZ1A	9.28E-14	0.315352778	0.89	0.462	3.13E-09	4.04E-09	0.304201234	0.756	0.338	0.00013622	4.04E-09	1.86E-13
SAE1	1.01E-13	0.427823943	0.959	0.652	3.40E-09	3.16E-11	0.540770882	0.889	0.607	1.06E-06	3.16E-11	2.02E-13
RBBP4	1.28E-13	0.381359355	0.986	0.896	4.30E-09	1.35E-09	0.434850913	0.978	0.853	4.56E-05	1.35E-09	2.55E-13
SNRNP25	1.48E-13	0.406360527	0.986	0.657	4.99E-09	1.98E-07	0.412700222	0.867	0.6	0.006658557	1.98E-07	2.96E-13
BTG3	1.84E-13	0.397563318	0.945	0.665	6.19E-09	4.91E-07	0.390212103	0.933	0.661	0.016541946	4.91E-07	3.67E-13
MFGE8	3.49E-13	0.458320826	0.836	0.453	1.18E-08	9.05E-07	0.454468585	0.8	0.49	0.030498909	9.05E-07	6.99E-13
GGCT	5.22E-09	0.335322067	0.89	0.574	0.000176006	3.50E-13	0.553248113	0.978	0.596	1.18E-08	5.22E-09	7.01E-13
RPA1	3.67E-13	0.336728488	0.89	0.472	1.24E-08	2.32E-09	0.39028974	0.867	0.473	7.81E-05	2.32E-09	7.33E-13
CTPS1	4.42E-13	0.33026065	0.767	0.375	1.49E-08	9.95E-13	0.277406403	0.689	0.218	3.35E-08	9.95E-13	8.84E-13
RAN	4.68E-13	0.311175029	1	0.979	1.58E-08	1.03E-07	0.316740193	1	0.983	0.00346306	1.03E-07	9.36E-13
HAT1	2.22E-11	0.340684509	0.904	0.578	7.49E-07	1.01E-12	0.626021228	0.933	0.557	3.41E-08	2.22E-11	2.03E-12
SNRPD1	2.68E-10	0.348856477	0.973	0.955	9.04E-06	1.02E-12	0.534213685	0.978	0.884	3.42E-08	2.68E-10	2.03E-12
TMEM97	1.35E-12	0.404331791	0.945	0.617	4.54E-08	7.51E-10	0.430481611	0.8	0.418	2.53E-05	7.51E-10	2.70E-12
EXOSC9	1.42E-12	0.367745261	0.74	0.352	4.79E-08	1.04E-10	0.290929548	0.711	0.282	3.49E-06	1.04E-10	2.84E-12
LRR1	2.03E-12	0.261141433	0.603	0.242	6.84E-08	7.40E-10	0.32852767	0.578	0.208	2.49E-05	7.40E-10	4.06E-12
CKS2	2.67E-12	0.309656985	0.918	0.652	9.01E-08	1.08E-05	0.300548032	0.822	0.608	0.365437088	1.08E-05	5.35E-12
SMC3	3.42E-12	0.364598313	0.986	0.78	1.15E-07	2.17E-07	0.368536138	0.911	0.71	0.007319059	2.17E-07	6.84E-12
CKB	3.89E-12	0.628735573	1	0.945	1.31E-07	3.63E-05	0.501354323	0.933	0.835	1	3.63E-05	7.78E-12
CDK4	2.08E-09	0.444192719	0.959	0.809	7.00E-05	4.30E-12	0.569729365	0.978	0.787	1.45E-07	2.08E-09	8.60E-12
MTHFD1	5.75E-12	0.35350481	0.74	0.375	1.94E-07	1.02E-11	0.454329957	0.733	0.314	3.42E-07	1.02E-11	1.15E-11
ACYP1	2.72E-11	0.320960984	0.89	0.587	9.16E-07	6.71E-12	0.461482013	0.844	0.494	2.26E-07	2.72E-11	1.34E-11
NAP1L1	7.56E-12	0.325240554	1	0.998	2.55E-07	2.84E-08	0.32101378	1	0.994	0.000957559	2.84E-08	1.51E-11
RPA2	8.65E-12	0.358721993	0.904	0.538	2.91E-07	7.59E-12	0.457839854	0.978	0.585	2.56E-07	8.65E-12	1.52E-11
HNRNPA2B1	1.17E-11	0.305370716	0.986	0.989	3.93E-07	2.40E-06	0.329548508	1	0.983	0.080864311	2.40E-06	2.33E-11
PXMP2	5.42E-11	0.365009613	0.795	0.466	1.83E-06	1.19E-11	0.432887015	0.756	0.312	4.01E-07	5.42E-11	2.38E-11
ANP32E	1.43E-11	0.356449601	0.945	0.665	4.82E-07	1.62E-09	0.41554411	0.867	0.582	5.45E-05	1.62E-09	2.86E-11
TPI1	1.96E-11	0.311305557	1	0.981	6.61E-07	7.02E-05	0.261835403	1	0.978	1	7.02E-05	3.92E-11
CSRP2	2.60E-11	0.393093261	0.945	0.72	8.75E-07	2.49E-05	0.36433605	0.867	0.631	0.839334017	2.49E-05	5.20E-11
CKAP2	2.90E-11	0.27258647	0.74	0.352	9.77E-07	5.79E-10	0.310686963	0.667	0.257	1.95E-05	5.79E-10	5.80E-11
PAICS	3.54E-11	0.425807095	0.945	0.742	1.19E-06	1.27E-05	0.424038319	0.889	0.663	0.426507399	1.27E-05	7.08E-11
SRSF3	5.06E-11	0.320991232	1	0.934	1.70E-06	2.47E-10	0.469117822	1	0.943	8.33E-06	2.47E-10	1.01E-10
HNRNPDL	7.16E-11	0.332202459	1	0.987	2.41E-06	0.000153283	0.2508824	1	0.995	1	0.000153283	1.43E-10
BUB3	8.53E-11	0.293618134	0.932	0.733	2.87E-06	7.52E-09	0.420546571	0.978	0.673	0.000253269	7.52E-09	1.71E-10
TUBB4B	9.55E-11	0.35080195	1	0.884	3.22E-06	1.50E-10	0.590167805	1	0.853	5.06E-06	1.50E-10	1.91E-10
SYNE2	9.96E-10	0.262603445	0.945	0.562	3.35E-05	9.68E-11	0.453934414	0.889	0.441	3.26E-06	9.96E-10	1.94E-10
RALY	2.54E-10	0.314546047	0.945	0.856	8.55E-06	2.81E-05	0.295836876	0.978	0.796	0.945779342	2.81E-05	5.07E-10
CARHSP1	2.59E-10	0.336188464	1	0.862	8.73E-06	2.17E-08	0.48488567	0.978	0.768	0.000729599	2.17E-08	5.18E-10
DAXX	2.71E-10	0.290301842	0.781	0.447	9.13E-06	4.92E-07	0.267530011	0.756	0.418	0.016574582	4.92E-07	5.42E-10
PSAT1	5.66E-10	0.499651708	0.986	0.778	1.91E-05	1.60E-08	0.448361937	0.978	0.687	0.000539619	1.60E-08	1.13E-09
CSE1L	6.18E-10	0.340077731	0.877	0.574	2.08E-05	1.63E-05	0.277968901	0.733	0.47	0.548896571	1.63E-05	1.24E-09
SRSF10	6.82E-10	0.329470563	1	0.82	2.30E-05	6.98E-06	0.287085638	0.911	0.73	0.235319282	6.98E-06	1.36E-09
UBE2I	7.52E-10	0.312523089	1	0.928	2.53E-05	4.52E-06	0.304112459	0.933	0.918	0.152197104	4.52E-06	1.50E-09
HNRNPA0	7.73E-10	0.26797729	1	0.981	2.60E-05	1.98E-07	0.357666512	1	0.974	0.00668202	1.98E-07	1.55E-09
GLO1	1.25E-09	0.327943742	1	0.894	4.23E-05	6.29E-06	0.327218008	0.978	0.93	0.211793851	6.29E-06	2.51E-09
TPM4	1.40E-09	0.327893382	0.932	0.67	4.73E-05	4.71E-06	0.300725139	0.822	0.509	0.158662225	4.71E-06	2.81E-09
CBX5	1.47E-09	0.298527914	1	0.833	4.94E-05	1.10E-07	0.365397353	0.978	0.755	0.00371962	1.10E-07	2.93E-09
XRCC5	4.27E-09	0.293857889	0.986	0.939	0.000143899	0.004280137	0.254444454	0.978	0.907	1	0.004280137	8.54E-09
PIN1	8.08E-09	0.317881714	0.973	0.896	0.000272324	2.52E-06	0.320814361	0.978	0.858	0.085044319	2.52E-06	1.62E-08
FUS	8.57E-09	0.316799313	1	0.941	0.000288908	1.17E-05	0.472577413	1	0.903	0.393101762	1.17E-05	1.71E-08
XRCC6	9.09E-09	0.279553304	1	0.934	0.000306328	5.85E-05	0.299870619	1	0.921	1	5.85E-05	1.82E-08
CMC2	1.23E-08	0.25948903	0.863	0.553	0.000414445	1.33E-07	0.328827075	0.844	0.53	0.004482976	1.33E-07	2.46E-08
TMEM106C	2.64E-08	0.33562926	0.932	0.722	0.000889022	1.69E-08	0.454928203	0.889	0.724	0.000570701	2.64E-08	3.39E-08
SNRNP40	1.72E-08	0.251261112	0.959	0.663	0.000578667	1.86E-06	0.317922323	0.911	0.597	0.062709238	1.86E-06	3.43E-08
HDAC2	2.43E-08	0.273766021	1	0.943	0.000818065	3.58E-07	0.390756569	1	0.898	0.012069364	3.58E-07	4.86E-08
YEATS4	3.26E-08	0.287029778	0.89	0.617	0.001096846	2.10E-06	0.316860055	0.822	0.547	0.070603655	2.10E-06	6.51E-08
FDPS	4.75E-08	0.276657823	0.986	0.919	0.001600414	9.16E-08	0.645801589	0.956	0.832	0.003084732	9.16E-08	9.50E-08
MAD2L2	5.35E-08	0.367822497	0.959	0.754	0.0018024	5.45E-07	0.392840773	0.933	0.693	0.018374508	5.45E-07	1.07E-07
PSMC3	5.48E-08	0.280523609	0.986	0.892	0.001848043	6.65E-08	0.404019551	0.956	0.802	0.002242016	6.65E-08	1.10E-07
EIF4A3	5.80E-08	0.299604081	0.973	0.777	0.001953831	9.74E-08	0.354156666	1	0.704	0.003281638	9.74E-08	1.16E-07
TMSB15A	1.17E-07	0.347365375	0.973	0.867	0.003933784	1.37E-07	0.676573488	0.889	0.647	0.004624086	1.37E-07	2.34E-07
LSM3	1.43E-07	0.251038591	1	0.939	0.004820332	4.72E-06	0.367541704	0.956	0.923	0.158908434	4.72E-06	2.86E-07
SRSF1	1.58E-07	0.269685244	0.973	0.777	0.005335093	1.07E-06	0.250754777	0.956	0.661	0.036165546	1.07E-06	3.17E-07
SKA2	1.62E-07	0.294384904	0.932	0.765	0.005471339	8.95E-06	0.304434655	0.889	0.623	0.301693984	8.95E-06	3.25E-07
UBA2	3.30E-07	0.258040742	0.986	0.809	0.011119358	9.72E-07	0.28788874	0.956	0.774	0.032737167	9.72E-07	6.60E-07
NME4	6.17E-07	0.25217118	0.973	0.794	0.020800704	3.85E-07	0.384570593	0.956	0.708	0.012974847	6.17E-07	7.70E-07
RDX	5.28E-07	0.272712144	1	0.879	0.017794849	3.54E-05	0.29451429	0.956	0.867	1	3.54E-05	1.06E-06
TTR	1.02E-06	-2.801996896	0.822	0.879	0.034241018	0.16671487	-0.459740904	1	0.997	1	0.16671487	2.03E-06
SVIP	1.58E-05	0.251913898	0.808	0.557	0.531590583	1.15E-06	0.255173865	0.889	0.531	0.038669071	1.58E-05	2.30E-06
EIF4A2	1.16E-06	-0.333356555	1	0.987	0.039202644	2.21E-06	-0.399794157	1	0.99	0.074359284	2.21E-06	2.33E-06
ACAT2	1.32E-06	0.322540476	0.932	0.722	0.04448719	0.001633068	0.488805873	0.756	0.562	1	0.001633068	2.64E-06
UQCRB	1.52E-06	-0.301905982	0.986	0.998	0.051136278	0.000509384	-0.255038793	1	0.999	1	0.000509384	3.04E-06
ITM2B	2.50E-06	-0.452413705	0.973	0.981	0.084340515	0.001374468	-0.349676624	1	0.988	1	0.001374468	5.01E-06
SPINT2	4.39E-06	-0.431582374	0.397	0.576	0.148045982	0.002897601	-0.364652561	0.511	0.61	1	0.002897601	8.79E-06
SERPINF1	7.86E-05	-0.82273345	0.151	0.358	1	0.013841453	-0.669879447	0.578	0.63	1	0.013841453	0.000157259
PCP4	0.000668063	-0.740390062	0.096	0.267	1	0.186997603	-0.27232436	0.422	0.493	1	0.186997603	0.00133568
MALAT1	0.000837633	-0.34361821	1	1	1	0.002093812	-0.357631577	1	1	1	0.002093812	0.001674565
IGFBP5	0.001472109	-0.283117744	0.123	0.277	1	0.00754434	-0.379506711	0.311	0.436	1	0.00754434	0.00294205
AKAP9	0.001592902	-0.252302624	0.849	0.828	1	0.021345227	-0.259687171	0.689	0.795	1	0.021345227	0.003183266
TMEM205	0.012062857	-0.275856197	0.795	0.767	1	0.00160024	-0.266007149	0.778	0.856	1	0.012062857	0.003197919
MT-CYB	0.048488421	-0.377163015	1	0.947	1	0.00377189	-0.487767372	0.956	0.963	1	0.048488421	0.007529553
CA2	0.004113708	-0.445210806	0.123	0.261	1	0.417883789	-0.326513833	0.489	0.489	1	0.417883789	0.008210494
KCNQ1OT1	0.007699648	-0.283595331	0.63	0.636	1	0.027595389	-0.349862283	0.644	0.662	1	0.027595389	0.015340011
CXCL14	0.008246951	-0.616782225	0.096	0.22	1	0.788742051	-0.475155105	0.6	0.497	1	0.788742051	0.016425889
MT-CO1	0.791004094	-0.29526554	1	0.966	1	0.010510422	-0.510133434	0.978	0.983	1	0.791004094	0.020910376
MT-ND3	0.031770333	-0.374722813	1	0.926	1	0.011812872	-0.419473571	0.956	0.941	1	0.031770333	0.023486201
IGFBP7	0.172201196	-1.528173977	0.205	0.244	1	0.013465794	-0.758462359	0.178	0.328	1	0.172201196	0.02675026
MT-CO3	0.599343185	-0.257767134	1	0.958	1	0.014315652	-0.490045551	0.978	0.984	1	0.599343185	0.028426366
HSPA5	0.183835903	-0.250108515	0.932	0.873	1	0.015559174	-0.425582506	0.933	0.907	1	0.183835903	0.030876261
PTGDS	0.019432867	-0.366510504	0.164	0.278	1	0.347102211	-0.409011936	0.422	0.446	1	0.347102211	0.038488098
RTN1	0.019669097	-0.336750308	0.945	0.926	1	0.258401055	-0.474694283	0.844	0.839	1	0.258401055	0.038951321
STMN2	0.066876849	-0.454929315	0.932	0.864	1	0.140709661	-0.6346975	0.8	0.792	1	0.140709661	0.129281185
SPARCL1	0.192588609	-0.34265217	0.151	0.203	1	0.107460701	-0.357034294	0.133	0.234	1	0.192588609	0.203373601
HMP19	0.332081209	-0.265517001	0.74	0.629	1	0.143028001	-0.324819777	0.333	0.404	1	0.332081209	0.265598993
CRYAB	0.365938749	-0.585497062	0.205	0.246	1	0.185318081	-0.370775209	0.311	0.404	1	0.365938749	0.336293372
STMN4	0.216405751	-0.264669745	0.822	0.718	1	0.268432554	-0.411839141	0.6	0.605	1	0.268432554	0.385980052
ID1	0.235683445	-0.445240159	0.521	0.511	1	0.586667344	-0.373094508	0.756	0.675	1	0.586667344	0.415820204
