# Supplementary material for: High-resolution transcriptional landscape of xeno-free human induced pluripotent stem cell-derived cerebellar organoids
Source: Sci Rep. 2021 Jun 21;11:12959. doi: 10.1038/s41598-021-91846-4 (PMC8217544; doi:10.1038/s41598-021-91846-4)
Supplement: Supplementary file 7 — Supplementary Information 7. [file 41598_2021_91846_MOESM7_ESM.csv]

	STIM_p_val	STIM_avg_logFC	STIM_pct.1	STIM_pct.2	STIM_p_val_adj	CTRL_p_val	CTRL_avg_logFC	CTRL_pct.1	CTRL_pct.2	CTRL_p_val_adj	max_pval	minimump_p_val
NHLH1	1.44E-18	0.917348298	0.889	0.453	4.84E-14	4.22E-37	1.088865339	0.705	0.131	1.42E-32	1.44E-18	8.44E-37	High resolution transcriptional landscape of xeno free human induced pluripotent stem cell derived cerebellar organoids. Samuel Nayler1*, Devika Agarwal3, Fabiola Curion2, Rory Bowden2,4, Esther B.E. Becker1,5*
CNTN2	0.001193887	0.372689461	0.389	0.241	1	4.29E-37	0.877781005	0.459	0.045	1.44E-32	0.001193887	8.57E-37
DAPL1	2.31E-32	1.341420622	0.611	0.082	7.77E-28	9.62E-09	0.477202825	0.328	0.105	0.000324062	9.62E-09	4.61E-32
ATOH1	9.91E-32	0.647292146	0.352	0.013	3.34E-27	1.21E-11	0.479343833	0.164	0.019	4.09E-07	1.21E-11	1.98E-31
TCF4	5.06E-18	0.892372989	0.926	0.62	1.70E-13	4.53E-31	1.213719334	0.984	0.495	1.53E-26	5.06E-18	9.06E-31
MIAT	1.01E-07	0.521982771	1	0.717	0.003398321	1.18E-30	1.438255241	0.984	0.447	3.97E-26	1.01E-07	2.36E-30
NHLH2	9.44E-09	0.567094308	0.407	0.143	0.000318216	7.28E-29	0.898103915	0.508	0.082	2.45E-24	9.44E-09	1.46E-28
TAGLN3	8.98E-17	1.26106531	1	0.839	3.03E-12	1.48E-28	1.15119345	0.984	0.573	4.98E-24	8.98E-17	2.96E-28
NNAT	1.54E-28	1.997901564	0.87	0.285	5.21E-24	0.01635096	0.774248544	0.541	0.441	1	0.01635096	3.09E-28
KLHL35	5.46E-17	0.482381589	0.426	0.077	1.84E-12	1.71E-27	0.344493174	0.361	0.038	5.76E-23	5.46E-17	3.42E-27
MLLT11	4.51E-14	0.66268563	1	0.949	1.52E-09	5.67E-27	1.11151609	1	0.914	1.91E-22	4.51E-14	1.13E-26
CD24	2.80E-10	0.480158576	1	0.898	9.43E-06	2.02E-25	0.983240837	1	0.707	6.81E-21	2.80E-10	4.04E-25
MARCKSL1	1.15E-09	0.386870751	1	0.991	3.86E-05	2.86E-25	0.886504394	1	0.971	9.65E-21	1.15E-09	5.73E-25
TUBA1A	1.93E-05	0.363159087	1	1	0.649894295	1.50E-24	0.893203406	1	0.998	5.07E-20	1.93E-05	3.01E-24
TFAP2A	2.42E-24	0.935863805	0.481	0.064	8.16E-20	5.04E-11	0.661176199	0.377	0.113	1.70E-06	5.04E-11	4.84E-24
NEUROD6	3.34E-06	0.804195677	0.333	0.122	0.11270231	3.94E-23	0.756608487	0.525	0.109	1.33E-18	3.34E-06	7.87E-23
TUBB2B	2.35E-05	0.376222023	1	0.974	0.790721522	4.17E-23	0.979756251	1	0.959	1.41E-18	2.35E-05	8.35E-23
EBF2	8.90E-15	0.310404911	0.278	0.031	3.00E-10	1.06E-22	0.325212921	0.311	0.034	3.58E-18	8.90E-15	2.12E-22
PTMA	6.80E-16	0.604587142	1	0.998	2.29E-11	3.22E-22	0.75701457	1	0.999	1.09E-17	6.80E-16	6.45E-22
ELAVL3	1.58E-06	0.340865659	0.926	0.735	0.05309941	3.40E-22	0.767054446	0.967	0.488	1.14E-17	1.58E-06	6.80E-22
SPARC	1.10E-07	-0.948094597	0.37	0.704	0.003690052	7.90E-22	-1.386533768	0.377	0.85	2.66E-17	1.10E-07	1.58E-21
NEUROD2	1.27E-06	0.491996023	0.444	0.207	0.042845533	7.35E-21	0.582158801	0.492	0.106	2.47E-16	1.27E-06	1.47E-20
CHST8	1.99E-20	0.472204734	0.444	0.066	6.70E-16	9.80E-13	0.278547159	0.328	0.072	3.30E-08	9.80E-13	3.98E-20
SOX11	0.000360808	0.317751279	0.981	0.845	1	2.62E-20	1.100626513	0.967	0.702	8.81E-16	0.000360808	5.23E-20
CLU	1.92E-19	-1.612668504	0.611	0.94	6.49E-15	2.67E-20	-1.427943673	0.787	0.954	8.98E-16	1.92E-19	5.33E-20
NPC2	1.32E-09	-0.79406717	0.63	0.874	4.46E-05	4.44E-20	-1.012707013	0.623	0.898	1.50E-15	1.32E-09	8.88E-20
STMN2	0.000295068	0.44997282	0.926	0.867	1	4.45E-20	1.012457348	1	0.78	1.50E-15	0.000295068	8.90E-20
TFAP2B	9.12E-20	0.875092926	0.426	0.06	3.07E-15	4.49E-11	0.829210449	0.41	0.134	1.51E-06	4.49E-11	1.82E-19
RND3	0.001138048	0.398157076	0.741	0.662	1	1.32E-18	0.567796051	0.885	0.393	4.43E-14	0.001138048	2.63E-18
ELAVL4	0.00053479	0.372695565	0.704	0.574	1	3.53E-18	0.733081121	0.77	0.301	1.19E-13	0.00053479	7.05E-18
HN1	1.38E-06	0.38799571	1	0.945	0.046518881	4.14E-18	0.727956834	1	0.886	1.40E-13	1.38E-06	8.29E-18
CFL1	2.24E-14	0.469103201	1	1	7.54E-10	1.81E-17	0.457670036	1	0.998	6.08E-13	2.24E-14	3.61E-17
H3F3A	2.94E-09	0.29619308	1	1	9.91E-05	4.09E-17	0.413243368	1	0.997	1.38E-12	2.94E-09	8.17E-17
GDAP1L1	5.49E-07	0.430574084	0.907	0.773	0.018493929	6.26E-17	0.602851938	0.934	0.578	2.11E-12	5.49E-07	1.25E-16
NFIB	2.29E-16	0.927527158	0.907	0.651	7.73E-12	8.53E-14	1.066966976	0.787	0.494	2.88E-09	8.53E-14	4.59E-16
CHD7	3.30E-07	0.425963384	0.833	0.737	0.011114035	4.01E-16	0.702252339	0.836	0.529	1.35E-11	3.30E-07	8.01E-16
TMSB10	3.80E-15	0.634275321	1	1	1.28E-10	4.35E-16	0.637525061	1	0.996	1.47E-11	3.80E-15	8.70E-16
RHOC	3.38E-08	-0.453167781	0.315	0.711	0.001138162	5.54E-16	-0.680361781	0.23	0.765	1.87E-11	3.38E-08	1.11E-15
ACTG1	7.04E-08	0.308790876	1	1	0.002371346	6.00E-16	0.458037911	1	1	2.02E-11	7.04E-08	1.20E-15
DBN1	3.77E-06	0.30928079	0.907	0.863	0.127160675	9.48E-16	0.600525298	0.934	0.747	3.19E-11	3.77E-06	1.90E-15
PRDX6	1.31E-11	-0.588364479	0.685	0.947	4.42E-07	9.70E-16	-0.665921344	0.672	0.924	3.27E-11	1.31E-11	1.94E-15
GAP43	0.003440065	0.384245549	0.889	0.872	1	1.53E-15	0.861521416	1	0.668	5.15E-11	0.003440065	3.05E-15
RTN1	7.97E-07	0.44469172	0.944	0.927	0.026867994	2.51E-15	0.91110917	0.967	0.831	8.47E-11	7.97E-07	5.03E-15
WLS	1.91E-12	-0.761692589	0.519	0.861	6.45E-08	3.60E-15	-0.848603158	0.328	0.792	1.21E-10	1.91E-12	7.20E-15
IFITM3	1.53E-10	-0.951028941	0.093	0.589	5.16E-06	4.74E-15	-1.19554177	0.23	0.699	1.60E-10	1.53E-10	9.48E-15
SERF2	1.36E-07	-0.571311824	0.981	0.996	0.004590054	6.90E-15	-0.67973841	0.967	0.997	2.33E-10	1.36E-07	1.38E-14
CELF3	2.56E-06	0.346265172	0.685	0.468	0.086297423	8.02E-15	0.409386787	0.639	0.223	2.70E-10	2.56E-06	1.60E-14
CRABP2	7.41E-06	-0.436208482	0.185	0.521	0.249823061	1.46E-14	-1.000476513	0.344	0.788	4.93E-10	7.41E-06	2.92E-14
SSTR2	5.08E-12	0.950884308	0.741	0.459	1.71E-07	1.77E-14	0.935991559	0.705	0.361	5.96E-10	5.08E-12	3.54E-14
GDI1	8.59E-05	0.309632259	0.963	0.881	1	2.56E-14	0.566814523	0.951	0.806	8.61E-10	8.59E-05	5.11E-14
DPYSL4	0.001404244	0.26588015	0.759	0.704	1	3.42E-14	0.460295085	0.836	0.446	1.15E-09	0.001404244	6.84E-14
PKM	7.29E-14	-0.680428751	0.889	0.985	2.46E-09	1.36E-11	-0.763194868	0.902	0.983	4.58E-07	1.36E-11	1.46E-13
SERPINF1	5.39E-05	-0.864877938	0.093	0.356	1	1.03E-13	-1.250564817	0.148	0.657	3.47E-09	5.39E-05	2.06E-13
DCC	9.76E-09	0.287921141	0.389	0.126	0.000328859	1.07E-13	0.319377649	0.344	0.076	3.60E-09	9.76E-09	2.14E-13
HES6	1.83E-13	1.682796359	0.907	0.627	6.17E-09	5.02E-12	1.362187694	0.557	0.24	1.69E-07	5.02E-12	3.66E-13
SNAP25	3.13E-05	0.326950801	0.741	0.596	1	2.24E-13	0.436605187	0.82	0.411	7.56E-09	3.13E-05	4.49E-13
PAX3	2.39E-13	0.438645781	0.5	0.126	8.07E-09	1.29E-09	0.333971513	0.475	0.175	4.36E-05	1.29E-09	4.79E-13
PCBP4	2.69E-13	0.576278408	0.944	0.748	9.08E-09	4.69E-10	0.547479543	0.787	0.609	1.58E-05	4.69E-10	5.39E-13
MEST	7.50E-13	-0.657546243	0.463	0.859	2.53E-08	0.000104577	-0.337976484	0.525	0.72	1	0.000104577	1.50E-12
TCF12	0.000175858	0.270714882	0.593	0.417	1	1.20E-12	0.541611972	0.689	0.353	4.05E-08	0.000175858	2.41E-12
FKBP10	1.65E-07	-0.364421137	0.204	0.572	0.005561115	1.55E-12	-0.537513732	0.213	0.687	5.23E-08	1.65E-07	3.10E-12
TUBA1C	6.58E-10	0.373933026	0.444	0.146	2.22E-05	1.61E-12	0.350153947	0.492	0.158	5.43E-08	6.58E-10	3.22E-12
DDAH2	4.30E-11	0.439528003	0.981	0.973	1.45E-06	1.74E-12	0.470737143	1	0.913	5.85E-08	4.30E-11	3.47E-12
SERPINH1	2.98E-05	-0.281485889	0.259	0.623	1	1.87E-12	-0.658772795	0.311	0.738	6.30E-08	2.98E-05	3.74E-12
C3orf14	2.28E-12	0.582885885	0.944	0.757	7.69E-08	5.49E-09	0.358264139	0.803	0.535	0.000185076	5.49E-09	4.57E-12
PCBD1	1.45E-08	-0.313862929	0.074	0.497	0.000489773	2.44E-12	-0.513686426	0.164	0.603	8.21E-08	1.45E-08	4.87E-12
TRPM3	1.54E-05	-1.099502808	0.037	0.318	0.519424852	2.51E-12	-1.459279402	0.098	0.576	8.46E-08	1.54E-05	5.02E-12
RGMB	0.001482437	0.393141838	0.5	0.384	1	3.07E-12	0.772085866	0.492	0.175	1.03E-07	0.001482437	6.13E-12
PON2	3.68E-12	-0.485623917	0.074	0.629	1.24E-07	1.14E-07	-0.397377122	0.18	0.524	0.003841422	1.14E-07	7.35E-12
RGS16	3.43E-07	0.833849516	0.556	0.307	0.011570261	4.08E-12	0.763475185	0.541	0.209	1.37E-07	3.43E-07	8.15E-12
ITM2B	1.70E-10	-0.625026431	0.889	0.989	5.74E-06	4.96E-12	-0.669670381	0.967	0.99	1.67E-07	1.70E-10	9.91E-12
CD63	1.22E-05	-0.417445813	0.981	0.996	0.409453311	5.53E-12	-0.611345732	0.967	0.988	1.86E-07	1.22E-05	1.11E-11
PLS3	2.98E-07	-0.403484273	0.185	0.592	0.010043113	6.81E-12	-0.97313396	0.246	0.696	2.30E-07	2.98E-07	1.36E-11
DYNC1I2	0.000138928	0.287474806	0.963	0.909	1	7.12E-12	0.431045412	0.967	0.835	2.40E-07	0.000138928	1.42E-11
ALDOA	3.03E-07	-0.413247447	0.963	0.984	0.010208282	7.76E-12	-0.559847758	0.951	0.995	2.61E-07	3.03E-07	1.55E-11
C1orf61	7.02E-11	0.373178266	0.889	0.505	2.37E-06	1.22E-11	0.481001798	0.934	0.638	4.10E-07	7.02E-11	2.43E-11
NREP	2.47E-05	0.279178503	0.981	0.909	0.832028269	1.29E-11	0.584104541	0.967	0.862	4.34E-07	2.47E-05	2.58E-11
CYSTM1	8.69E-06	-0.417242716	0.519	0.755	0.292865725	1.74E-11	-0.61863558	0.525	0.822	5.87E-07	8.69E-06	3.48E-11
OTX2	1.88E-08	-0.377703539	0.148	0.559	0.000632177	2.35E-11	-0.508937326	0.115	0.562	7.93E-07	1.88E-08	4.71E-11
KLHDC8B	1.03E-06	-0.407762072	0.111	0.475	0.034631654	3.28E-11	-0.636425227	0.23	0.651	1.11E-06	1.03E-06	6.57E-11
MEIS1	4.38E-11	0.282786787	0.426	0.113	1.48E-06	1.92E-09	0.32198982	0.459	0.172	6.47E-05	1.92E-09	8.76E-11
RUNX1T1	0.000191845	-0.403634864	0.352	0.574	1	4.41E-11	0.438389861	0.656	0.295	1.49E-06	0.000191845	8.83E-11
CRABP1	5.63E-11	1.041593662	0.611	0.283	1.90E-06	7.04E-10	1.487818197	0.639	0.371	2.37E-05	7.04E-10	1.13E-10
C14orf132	0.001100654	0.310308718	0.63	0.519	1	6.70E-11	0.464726631	0.672	0.376	2.26E-06	0.001100654	1.34E-10
MFAP2	7.26E-05	-0.289217605	0.204	0.463	1	8.79E-11	-0.548053352	0.164	0.56	2.96E-06	7.26E-05	1.76E-10
TCF7L2	1.03E-10	-1.102987272	0.481	0.824	3.48E-06	0.001390604	-0.711613908	0.23	0.417	1	0.001390604	2.07E-10
RP11-445F12.1	5.64E-06	0.316046792	0.333	0.126	0.189906478	1.06E-10	0.2703178	0.328	0.085	3.57E-06	5.64E-06	2.12E-10
CIB1	0.000115493	-0.279090822	0.426	0.676	1	1.08E-10	-0.493010089	0.443	0.777	3.65E-06	0.000115493	2.17E-10
TTR	0.44562234	-3.631294599	0.852	0.874	1	1.11E-10	-2.492873301	1	0.997	3.74E-06	0.44562234	2.22E-10
NQO1	1.79E-07	-0.591232531	0.111	0.486	0.006037056	1.47E-10	-0.717056483	0.18	0.591	4.94E-06	1.79E-07	2.93E-10
PRCP	7.35E-06	-0.343337868	0.333	0.678	0.247560125	1.50E-10	-0.511695836	0.328	0.712	5.04E-06	7.35E-06	2.99E-10
BSG	1.60E-05	-0.29759739	1	0.987	0.538069946	1.67E-10	-0.422169441	0.967	0.993	5.64E-06	1.60E-05	3.35E-10
LRPAP1	6.92E-05	-0.308212957	0.556	0.814	1	1.94E-10	-0.494138898	0.541	0.834	6.53E-06	6.92E-05	3.88E-10
ENC1	8.65E-10	0.577238334	0.833	0.576	2.91E-05	1.96E-10	0.617525941	0.607	0.324	6.59E-06	8.65E-10	3.91E-10
HMP19	0.000392484	0.408910414	0.759	0.631	1	2.06E-10	0.598404988	0.705	0.382	6.96E-06	0.000392484	4.13E-10
AP1S2	0.006374299	0.412996551	0.907	0.929	1	2.11E-10	0.592170559	0.951	0.884	7.10E-06	0.006374299	4.21E-10
BLVRB	0.000404172	-0.296790852	0.407	0.676	1	2.91E-10	-0.522319831	0.492	0.797	9.82E-06	0.000404172	5.83E-10
PHLDA1	6.64E-06	0.450388787	0.63	0.415	0.223853097	3.11E-10	0.584450177	0.639	0.318	1.05E-05	6.64E-06	6.22E-10
GPX4	3.65E-10	-0.395392295	0.981	0.989	1.23E-05	1.38E-06	-0.297760526	1	0.981	0.046483403	1.38E-06	7.30E-10
ZBTB20	0.010640192	0.323922625	0.519	0.47	1	3.91E-10	0.371107088	0.689	0.359	1.32E-05	0.010640192	7.81E-10
LY6E	2.75E-06	-0.284244031	0.222	0.581	0.092693181	4.43E-10	-0.420350145	0.164	0.594	1.49E-05	2.75E-06	8.86E-10
UBXN1	5.25E-09	0.368659299	1	0.958	0.000177053	4.59E-10	0.407899987	0.984	0.928	1.55E-05	5.25E-09	9.17E-10
CORO1C	1.59E-05	0.323711894	0.778	0.647	0.535473771	4.82E-10	0.418690363	0.738	0.425	1.62E-05	1.59E-05	9.64E-10
RNF24	2.60E-06	0.314910189	0.722	0.492	0.087526531	5.84E-10	0.359744295	0.607	0.285	1.97E-05	2.60E-06	1.17E-09
NR2F1	0.001150419	-0.313030877	0.722	0.828	1	6.07E-10	0.435575883	0.951	0.747	2.04E-05	0.001150419	1.21E-09
DUSP26	0.000108867	0.252790714	0.407	0.216	1	7.08E-10	0.277969524	0.492	0.182	2.39E-05	0.000108867	1.42E-09
PLTP	0.007270521	-0.42245001	0.593	0.748	1	7.21E-10	-0.673764605	0.541	0.804	2.43E-05	0.007270521	1.44E-09
SDC2	2.80E-05	-0.421522799	0.37	0.678	0.943437486	7.61E-10	-0.489382645	0.246	0.682	2.56E-05	2.80E-05	1.52E-09
SH3BGRL3	7.72E-10	0.579900612	0.981	0.945	2.60E-05	3.07E-07	0.505860781	0.902	0.86	0.010360494	3.07E-07	1.54E-09
HEXB	8.48E-09	-0.33369587	0.13	0.574	0.000285888	9.48E-10	-0.433377579	0.246	0.657	3.20E-05	8.48E-09	1.90E-09
ADGRG1	9.12E-05	0.330519601	0.648	0.543	1	1.04E-09	0.414765116	0.738	0.415	3.49E-05	9.12E-05	2.07E-09
SPATS2L	1.15E-09	-0.435894474	0.222	0.651	3.88E-05	7.54E-05	-0.362226403	0.311	0.542	1	7.54E-05	2.30E-09
CA2	1.55E-05	-0.513505252	0	0.269	0.520691347	1.27E-09	-0.800077417	0.098	0.513	4.26E-05	1.55E-05	2.53E-09
CARHSP1	0.000232599	0.307832831	0.907	0.876	1	1.30E-09	0.429980001	0.918	0.768	4.36E-05	0.000232599	2.59E-09
PCP4	0.000567699	-0.833514108	0.056	0.265	1	1.35E-09	-1.046090295	0.115	0.513	4.53E-05	0.000567699	2.69E-09
NRXN1	0.022645975	0.285228015	0.463	0.364	1	1.38E-09	0.435009575	0.525	0.224	4.65E-05	0.022645975	2.76E-09
MGST1	1.54E-09	-0.588401346	0.148	0.612	5.20E-05	7.00E-05	-0.397315421	0.279	0.548	1	7.00E-05	3.09E-09
SELM	0.000157521	-0.308794471	0.259	0.525	1	1.62E-09	-0.614153295	0.279	0.645	5.47E-05	0.000157521	3.25E-09
HSP90B1	1.63E-09	-0.626828327	0.593	0.888	5.50E-05	1.44E-07	-0.536183989	0.689	0.895	0.004842003	1.44E-07	3.27E-09
CXCL14	0.000108985	-0.911076726	0	0.225	1	1.88E-09	-1.45799247	0.131	0.524	6.33E-05	0.000108985	3.76E-09
FXYD6	7.69E-05	0.323314213	0.963	0.931	1	1.89E-09	0.428704968	0.951	0.849	6.38E-05	7.69E-05	3.79E-09
TTYH1	4.63E-09	-1.018798548	0.426	0.786	0.000155901	2.31E-07	-1.04024874	0.492	0.739	0.007767919	2.31E-07	9.25E-09
TPBG	0.000139789	-0.613417586	0.444	0.693	1	5.24E-09	-0.982869747	0.377	0.697	0.000176613	0.000139789	1.05E-08
KLF7	4.08E-05	0.344564254	0.648	0.468	1	5.37E-09	0.32539991	0.574	0.261	0.00018082	4.08E-05	1.07E-08
MT-CO1	0.000762399	-0.664459524	0.963	0.971	1	6.02E-09	-1.023455469	0.984	0.983	0.000202914	0.000762399	1.20E-08
HTR2C	0.00043349	-0.528101544	0	0.192	1	6.62E-09	-0.808563619	0.066	0.437	0.000223209	0.00043349	1.32E-08
LRP10	4.88E-05	-0.263827312	0.185	0.463	1	6.84E-09	-0.383641979	0.148	0.558	0.00023054	4.88E-05	1.37E-08
TMEM205	2.55E-05	-0.403084392	0.574	0.79	0.859580279	6.96E-09	-0.449930333	0.689	0.863	0.000234406	2.55E-05	1.39E-08
RTN3	2.51E-07	0.316841334	1	0.98	0.008440453	7.39E-09	0.346790106	1	0.966	0.00024916	2.51E-07	1.48E-08
TSPAN4	8.57E-08	-0.287608124	0.074	0.472	0.00288742	8.60E-09	-0.352195805	0.131	0.532	0.000289753	8.57E-08	1.72E-08
B2M	1.48E-08	-0.569743782	0.611	0.878	0.000498202	0.029847444	-0.315978926	0.885	0.913	1	0.029847444	2.96E-08
LY6H	0.003046522	-0.38773994	0.426	0.607	1	1.54E-08	-0.509833782	0.246	0.643	0.00051747	0.003046522	3.07E-08
CTSD	0.005435861	-0.263883263	0.537	0.729	1	1.81E-08	-0.416480345	0.492	0.782	0.00061127	0.005435861	3.63E-08
TMED9	2.10E-08	-0.440860837	0.815	0.952	0.000709196	4.47E-06	-0.309969293	0.869	0.958	0.150584366	4.47E-06	4.21E-08
GRN	1.31E-05	-0.389097805	0.444	0.744	0.440791799	2.52E-08	-0.503446545	0.541	0.804	0.000850226	1.31E-05	5.05E-08
PRPS1	2.69E-08	-0.372949358	0.259	0.644	0.00090576	1.36E-05	-0.315043534	0.41	0.655	0.458355907	1.36E-05	5.38E-08
LGALS3BP	2.45E-05	-0.390715894	0.278	0.578	0.825020594	3.11E-08	-0.49413145	0.377	0.723	0.001048724	2.45E-05	6.22E-08
LHFP	3.62E-08	-0.425978213	0.185	0.581	0.001219613	2.30E-05	-0.306315258	0.295	0.584	0.776328537	2.30E-05	7.24E-08
KIRREL2	4.19E-08	0.386661119	0.352	0.108	0.001410148	0.002235	0.362131147	0.23	0.113	1	0.002235	8.37E-08
TTC3	3.05E-06	0.296497817	1	0.989	0.10283211	4.37E-08	0.348954206	0.984	0.976	0.001473252	3.05E-06	8.74E-08
PRNP	6.73E-08	-0.475939899	0.296	0.698	0.002266788	4.57E-07	-0.441746128	0.459	0.741	0.015391018	4.57E-07	1.35E-07
PDLIM2	7.25E-08	-0.2851458	0.037	0.417	0.002441736	8.50E-07	-0.30084741	0.148	0.48	0.028654678	8.50E-07	1.45E-07
ID3	0.00010103	-0.731388962	0.278	0.545	1	8.75E-08	-0.901354879	0.377	0.681	0.002948405	0.00010103	1.75E-07
CNTNAP2	9.60E-08	-0.561797111	0.519	0.781	0.003235254	6.53E-06	-0.494454747	0.377	0.706	0.220111241	6.53E-06	1.92E-07
ACTR1A	4.37E-06	0.276118043	0.944	0.826	0.147176695	1.21E-07	0.393230188	0.902	0.733	0.004064121	4.37E-06	2.41E-07
ZFHX4	1.37E-07	-0.32994804	0.148	0.548	0.0046092	8.92E-06	-0.313587185	0.131	0.416	0.300554367	8.92E-06	2.74E-07
CCND1	2.60E-06	-0.317479458	0.167	0.547	0.087713993	1.39E-07	-0.307070162	0.197	0.57	0.004683657	2.60E-06	2.78E-07
HES1	0.000637059	-0.267241914	0.111	0.34	1	1.44E-07	-0.405136048	0.066	0.413	0.004856026	0.000637059	2.88E-07
POLR1D	1.52E-07	0.297974425	0.963	0.839	0.005115555	1.69E-06	0.331664736	0.869	0.792	0.057011348	1.69E-06	3.04E-07
APLP2	2.65E-05	-0.423972967	0.685	0.876	0.892604511	1.65E-07	-0.454222592	0.803	0.896	0.005561598	2.65E-05	3.30E-07
KRT18	0.00023666	-0.460472402	0	0.207	1	1.73E-07	-0.435851892	0.016	0.349	0.005842396	0.00023666	3.47E-07
FOLR1	0.000320819	-0.444847463	0	0.199	1	1.80E-07	-0.454088536	0.016	0.346	0.006063219	0.000320819	3.60E-07
ZFYVE16	6.29E-05	-0.262883495	0.093	0.364	1	1.82E-07	-0.476990171	0.279	0.582	0.006145006	6.29E-05	3.65E-07
CDO1	0.000246918	-0.344325772	0.556	0.779	1	2.27E-07	-0.535062432	0.59	0.841	0.007651982	0.000246918	4.54E-07
FTL	3.14E-07	-0.803480833	1	0.998	0.010571059	2.35E-05	-0.783547854	1	1	0.792573162	2.35E-05	6.27E-07
CSDE1	3.18E-07	0.352779353	0.963	0.962	0.010701844	9.31E-07	0.308787274	0.967	0.955	0.031377006	9.31E-07	6.35E-07
TMEM147	3.66E-07	-0.374275304	0.796	0.956	0.012326206	6.25E-06	-0.283730149	0.852	0.95	0.210679801	6.25E-06	7.32E-07
INA	2.30E-05	0.298716347	0.815	0.636	0.776457423	3.86E-07	0.331735716	0.623	0.334	0.013008736	2.30E-05	7.72E-07
CST3	0.015314405	-0.287523268	0.87	0.896	1	5.21E-07	-0.44412189	0.738	0.889	0.017566777	0.015314405	1.04E-06
S100A13	1.66E-06	-0.28895707	0.111	0.446	0.055782877	5.43E-07	-0.337377715	0.18	0.519	0.018304906	1.66E-06	1.09E-06
CTNNAL1	5.21E-06	-0.29451032	0.167	0.527	0.175463638	5.95E-07	-0.35546094	0.197	0.525	0.020052652	5.21E-06	1.19E-06
ASAH1	8.94E-05	-0.26927235	0.593	0.804	1	9.51E-07	-0.359439363	0.541	0.834	0.032050046	8.94E-05	1.90E-06
MRPS6	0.038856831	-0.251286419	0.722	0.879	1	1.20E-06	-0.517567304	0.803	0.914	0.040517727	0.038856831	2.41E-06
CCDC109B	1.90E-06	-0.265806005	0.13	0.481	0.064009175	1.22E-06	-0.316688854	0.148	0.46	0.040983232	1.90E-06	2.43E-06
SQSTM1	0.027911149	-0.507473241	0.87	0.865	1	1.35E-06	-0.715454972	0.689	0.884	0.045582859	0.027911149	2.71E-06
CNN3	1.67E-06	-0.348205199	0.852	0.952	0.056275141	0.000292939	-0.317881228	0.902	0.933	1	0.000292939	3.34E-06
PDIA3	4.04E-06	-0.46497659	0.741	0.909	0.136143517	1.76E-06	-0.401338606	0.787	0.916	0.059441772	4.04E-06	3.53E-06
HMGN3	1.85E-06	-0.356802877	0.87	0.963	0.062267111	2.22E-06	-0.393935487	0.918	0.952	0.074729693	2.22E-06	3.70E-06
TMEM38B	3.19E-06	-0.275025559	0.167	0.499	0.107390273	1.88E-06	-0.290120796	0.246	0.575	0.06335794	3.19E-06	3.76E-06
NUCB2	4.73E-05	-0.316196318	0.722	0.874	1	1.89E-06	-0.377390224	0.672	0.868	0.063680272	4.73E-05	3.78E-06
TUBB4B	1.90E-06	-0.616271424	0.759	0.912	0.063868607	0.000509079	-0.493403989	0.77	0.865	1	0.000509079	3.79E-06
PTTG1	2.08E-06	-0.726977317	0.278	0.623	0.069964712	0.007769376	-0.511192419	0.23	0.408	1	0.007769376	4.15E-06
G6PC3	2.17E-06	-0.356889353	0.463	0.768	0.072998824	0.000310537	-0.265585243	0.607	0.786	1	0.000310537	4.33E-06
POLR2L	2.18E-06	-0.380022075	0.87	0.962	0.073400369	6.78E-06	-0.324540753	0.902	0.946	0.228395856	6.78E-06	4.36E-06
P4HB	2.81E-06	-0.426444724	0.611	0.868	0.094702994	3.00E-06	-0.413941848	0.705	0.893	0.101052749	3.00E-06	5.62E-06
MID1	2.82E-06	-0.303194646	0.241	0.611	0.094953739	0.000354113	-0.263024617	0.279	0.523	1	0.000354113	5.64E-06
IFITM2	0.000916727	-0.284794268	0.111	0.333	1	3.54E-06	-0.338654425	0.115	0.405	0.119414062	0.000916727	7.09E-06
QPRT	3.58E-06	-0.296921025	0.389	0.755	0.120672728	1.24E-05	-0.310318988	0.574	0.767	0.416291879	1.24E-05	7.16E-06
TMEM230	0.00011755	-0.268329158	0.722	0.901	1	3.70E-06	-0.327347233	0.689	0.868	0.124558061	0.00011755	7.39E-06
GSN	3.80E-06	-0.401863113	0.315	0.658	0.127943043	4.78E-05	-0.433006185	0.426	0.675	1	4.78E-05	7.59E-06
TNFRSF1A	9.83E-05	-0.265703915	0.296	0.574	1	4.57E-06	-0.286018831	0.311	0.613	0.154086635	9.83E-05	9.15E-06
SULF1	0.002149615	-0.264260149	0	0.152	1	5.34E-06	-0.416008025	0.082	0.358	0.180083749	0.002149615	1.07E-05
CTSL	6.39E-06	-0.289888559	0.222	0.55	0.2154619	4.78E-05	-0.273775122	0.361	0.645	1	4.78E-05	1.28E-05
HLA-C	6.48E-06	-0.376115423	0.278	0.594	0.218347599	0.000597593	-0.349857234	0.393	0.608	1	0.000597593	1.30E-05
PHYHIPL	0.000310001	0.495249957	0.593	0.457	1	6.60E-06	0.290425376	0.574	0.339	0.222234273	0.000310001	1.32E-05
GGH	0.000103105	-0.290048729	0.63	0.843	1	6.63E-06	-0.320224957	0.541	0.812	0.223408689	0.000103105	1.33E-05
PTN	6.88E-06	-1.183825728	0.667	0.876	0.231928633	0.263102971	-0.735898072	0.902	0.835	1	0.263102971	1.38E-05
SPTSSA	7.39E-06	-0.29506506	0.407	0.68	0.248982889	0.000100437	-0.260509022	0.443	0.728	1	0.000100437	1.48E-05
ID1	0.003987394	-0.561658298	0.333	0.53	1	7.62E-06	-0.815445992	0.492	0.69	0.256827933	0.003987394	1.52E-05
NMU	8.25E-06	-0.278692739	0.13	0.446	0.278002426	0.207505464	-0.429997894	0.295	0.346	1	0.207505464	1.65E-05
ANXA5	8.96E-06	-0.398078572	0.481	0.808	0.301891635	1.34E-05	-0.382028403	0.623	0.821	0.449936616	1.34E-05	1.79E-05
DPYSL3	0.26956207	-0.260190854	0.815	0.744	1	9.56E-06	0.354269095	0.754	0.56	0.322085125	0.26956207	1.91E-05
NUSAP1	9.89E-06	-0.669097819	0.148	0.453	0.333170946	0.146546674	-0.384801184	0.131	0.195	1	0.146546674	1.98E-05
IGFBP7	0.000243239	-1.607069365	0.037	0.26	1	1.34E-05	-0.820464711	0.066	0.337	0.450848325	0.000243239	2.68E-05
CRYAB	0.02857855	-0.792205688	0.13	0.252	1	1.42E-05	-0.755760571	0.148	0.416	0.478763	0.02857855	2.84E-05
TRAM1	2.50E-05	-0.270568706	0.333	0.642	0.843719162	1.45E-05	-0.301013733	0.459	0.694	0.489382737	2.50E-05	2.90E-05
TOP2A	1.46E-05	-0.742370367	0.111	0.411	0.493248289	0.006469974	-0.474234908	0.033	0.159	1	0.006469974	2.93E-05
ARL1	1.89E-05	-0.257063713	0.352	0.709	0.638489107	0.000210503	-0.30519801	0.59	0.765	1	0.000210503	3.79E-05
CDH2	0.000134273	-0.294229064	0.519	0.77	1	1.98E-05	-0.322889567	0.443	0.71	0.668209684	0.000134273	3.97E-05
UBE2C	2.15E-05	-1.018065253	0.259	0.528	0.724367685	0.55196664	-0.579095208	0.18	0.2	1	0.55196664	4.30E-05
SVBP	0.001718657	0.296596434	0.815	0.817	1	2.41E-05	0.273037196	0.803	0.668	0.811010913	0.001718657	4.81E-05
EIF1B	3.79E-05	0.264263408	1	0.963	1	2.42E-05	0.274886316	1	0.952	0.815105036	3.79E-05	4.84E-05
ACADVL	7.68E-05	-0.299617698	0.481	0.786	1	2.91E-05	-0.333364855	0.639	0.807	0.978823948	7.68E-05	5.81E-05
CD164	0.000362669	-0.274286601	0.352	0.58	1	2.93E-05	-0.307435467	0.443	0.673	0.987249794	0.000362669	5.86E-05
MT-CO2	3.30E-05	-0.589506289	0.963	0.974	1	0.000245287	-0.588372155	1	0.985	1	0.000245287	6.61E-05
ISYNA1	0.008963621	-0.269473103	0.63	0.766	1	3.38E-05	-0.360296187	0.574	0.776	1	0.008963621	6.76E-05
MFGE8	0.00012682	-0.277280551	0.241	0.525	1	3.83E-05	-0.255125131	0.246	0.519	1	0.00012682	7.67E-05
JUN	4.05E-05	-0.291588711	0.444	0.797	1	0.282375847	0.254194717	0.623	0.63	1	0.282375847	8.09E-05
DDOST	0.000336525	-0.270853693	0.611	0.823	1	4.20E-05	-0.279023774	0.639	0.828	1	0.000336525	8.41E-05
TGIF1	6.50E-05	-0.328952417	0.315	0.631	1	9.13E-05	-0.27814561	0.344	0.615	1	9.13E-05	0.000129952
MT-CO3	0.001632273	-0.59467107	0.963	0.963	1	7.08E-05	-0.685159812	0.967	0.985	1	0.001632273	0.000141543
BIRC5	7.38E-05	-0.567521221	0.185	0.461	1	0.095240951	-0.397050727	0.115	0.189	1	0.095240951	0.000147685
CALU	0.00029612	-0.280869811	0.556	0.773	1	7.60E-05	-0.362509746	0.607	0.819	1	0.00029612	0.000152018
LINC00998	7.97E-05	-0.295708364	0.5	0.79	1	0.000186109	-0.285530753	0.705	0.819	1	0.000186109	0.000159308
DRAXIN	8.13E-05	0.54560413	0.648	0.548	1	0.000211169	0.316321957	0.508	0.343	1	0.000211169	0.000162689
MT-ND1	0.09397919	-0.366886211	0.926	0.943	1	0.00011439	-0.547464379	0.951	0.962	1	0.09397919	0.000228768
HIST1H4C	0.000114873	-0.782227127	0.574	0.784	1	0.249982529	-0.254129686	0.754	0.751	1	0.249982529	0.000229732
HLA-B	0.000116231	-0.251863068	0.093	0.366	1	0.002026535	-0.310409468	0.164	0.352	1	0.002026535	0.000232448
EFHC1	0.000140609	-0.266139576	0.426	0.704	1	0.000249128	-0.263784629	0.377	0.602	1	0.000249128	0.000281198
VIM	0.00014917	-0.591806863	0.963	0.973	1	0.002410986	-0.479217136	0.803	0.942	1	0.002410986	0.000298317
C21orf59	0.009413714	0.301689083	0.741	0.786	1	0.000150141	0.358893731	0.787	0.7	1	0.009413714	0.000300259
PTGDS	0.001966202	-0.415633318	0.093	0.282	1	0.000164783	-0.679395119	0.23	0.458	1	0.001966202	0.000329539
HSPA5	0.000190004	-0.556325312	0.685	0.899	1	0.000569499	-0.302303588	0.77	0.916	1	0.000569499	0.000379972
PSAP	0.000422804	-0.313621372	0.963	0.989	1	0.000193569	-0.290417733	0.984	0.986	1	0.000422804	0.0003871
YIF1A	0.0002668	-0.267577712	0.574	0.824	1	0.005804434	-0.291091124	0.738	0.828	1	0.005804434	0.00053353
CD59	0.000299049	-0.282954669	0.463	0.766	1	0.000324901	-0.251267928	0.623	0.79	1	0.000324901	0.000598009
HMGB2	0.000306407	-0.825952794	0.759	0.819	1	0.050467011	-0.569451041	0.557	0.68	1	0.050467011	0.000612721
PIFO	0.001509905	-0.300530355	0.074	0.258	1	0.000365308	-0.284010024	0.082	0.295	1	0.001509905	0.000730482
CDK1	0.000381105	-0.484851634	0.167	0.389	1	0.018229613	-0.32889577	0.082	0.197	1	0.018229613	0.000762065
EZR	0.000429474	0.397482788	0.667	0.567	1	0.016619905	0.302128184	0.525	0.465	1	0.016619905	0.000858763
DUSP4	0.011215383	0.307679231	0.574	0.463	1	0.000611249	0.276099079	0.475	0.312	1	0.011215383	0.001222124
MASP1	0.000688077	-0.339453765	0.222	0.453	1	0.000875595	-0.662678031	0.246	0.436	1	0.000875595	0.00137568
TNFRSF12A	0.031796573	-0.305047281	0.148	0.285	1	0.000765716	-0.395267322	0.082	0.263	1	0.031796573	0.001530847
MT-ND4	0.053186865	-0.37859343	0.963	0.971	1	0.000812646	-0.476446563	0.984	0.978	1	0.053186865	0.001624631
PSAT1	0.000863958	-0.384969781	0.648	0.819	1	0.00109334	-0.486591049	0.574	0.707	1	0.00109334	0.00172717
SLC3A2	0.01577216	-0.352918585	0.87	0.952	1	0.000924533	-0.354466073	0.803	0.937	1	0.01577216	0.001848212
SMC4	0.000925223	-0.42638292	0.352	0.565	1	0.125414999	-0.282948041	0.279	0.354	1	0.125414999	0.00184959
CCNB1	0.001097611	-0.448686377	0.185	0.406	1	0.010792544	-0.448838545	0.131	0.261	1	0.010792544	0.002194017
CKS1B	0.001374539	-0.477219588	0.519	0.64	1	0.001134098	-0.339717122	0.311	0.52	1	0.001374539	0.00226691
CENPF	0.001257001	-0.474820611	0.167	0.397	1	0.083205132	-0.305430337	0.098	0.18	1	0.083205132	0.002512422
SPARCL1	0.002648698	-0.310917749	0.037	0.212	1	0.003377789	-0.594176307	0.082	0.239	1	0.003377789	0.00529038
MT2A	0.003901075	-0.437396974	0.241	0.475	1	0.07869238	-0.377795246	0.328	0.439	1	0.07869238	0.007786932
NTRK2	0.008176652	-0.305613963	0.278	0.47	1	0.07626536	-0.281974608	0.393	0.512	1	0.07626536	0.016286447
ROBO3	0.015049467	0.359180978	0.389	0.289	1	0.030252631	0.515975722	0.344	0.253	1	0.030252631	0.029872447
MT-CYB	0.298885902	-0.353434326	0.926	0.956	1	0.036132823	-0.331420968	0.984	0.962	1	0.298885902	0.070960065
CKS2	0.523349096	-0.293548807	0.704	0.682	1	0.136384439	-0.359713877	0.541	0.622	1	0.523349096	0.254168162
