# Supplementary material for: High-resolution transcriptional landscape of xeno-free human induced pluripotent stem cell-derived cerebellar organoids
Source: Sci Rep. 2021 Jun 21;11:12959. doi: 10.1038/s41598-021-91846-4 (PMC8217544; doi:10.1038/s41598-021-91846-4)
Supplement: Supplementary file 8 — Supplementary Information 8. [file 41598_2021_91846_MOESM8_ESM.csv]

	STIM_p_val	STIM_avg_logFC	STIM_pct.1	STIM_pct.2	STIM_p_val_adj	CTRL_p_val	CTRL_avg_logFC	CTRL_pct.1	CTRL_pct.2	CTRL_p_val_adj	max_pval	minimump_p_val
TRIB3	1.05E-10	0.524329438	0.864	0.485	3.54E-06	4.01E-28	1.055243095	0.905	0.423	1.35E-23	1.05E-10	8.02E-28	High resolution transcriptional landscape of xeno free human induced pluripotent stem cell derived cerebellar organoids. Samuel Nayler1*, Devika Agarwal3, Fabiola Curion2, Rory Bowden2,4, Esther B.E. Becker1,5*
HSPA9	8.85E-12	0.545764958	1	0.88	2.98E-07	6.57E-26	0.767531352	0.984	0.902	2.21E-21	8.85E-12	1.31E-25
DDIT3	2.00E-12	0.795014885	0.932	0.684	6.73E-08	1.89E-23	0.938286963	0.968	0.645	6.37E-19	2.00E-12	3.78E-23
NUPR1	1.26E-05	0.469249899	0.386	0.144	0.423010481	3.00E-23	0.920163769	0.698	0.212	1.01E-18	1.26E-05	6.01E-23
EIF1	2.20E-11	0.429921592	1	1	7.41E-07	4.76E-22	0.580161993	1	1	1.60E-17	2.20E-11	9.52E-22
KCNG1	1.23E-10	0.302522919	0.818	0.341	4.16E-06	3.72E-21	0.623037821	0.714	0.237	1.25E-16	1.23E-10	7.43E-21
ATF3	9.94E-08	0.36311809	0.659	0.294	0.003349663	6.45E-21	0.554973463	0.683	0.201	2.17E-16	9.94E-08	1.29E-20
ATF5	5.00E-05	0.315817771	0.841	0.553	1	7.51E-21	0.792329834	0.857	0.382	2.53E-16	5.00E-05	1.50E-20
EIF4EBP1	7.73E-07	0.354394703	1	0.822	0.026058265	1.03E-20	0.861197	0.921	0.649	3.46E-16	7.73E-07	2.06E-20
CCPG1	6.84E-10	0.520543546	0.818	0.456	2.30E-05	2.84E-20	0.701839908	0.921	0.574	9.57E-16	6.84E-10	5.68E-20
LARP6	2.20E-10	0.451197455	0.932	0.627	7.41E-06	6.81E-20	0.635415879	0.937	0.587	2.30E-15	2.20E-10	1.36E-19
H3F3A	4.06E-07	-0.340672245	1	1	0.013674899	8.11E-19	-0.604473201	0.984	0.998	2.73E-14	4.06E-07	1.62E-18
HSPA5	1.57E-09	1.042236943	0.977	0.873	5.30E-05	9.99E-19	1.477754515	0.952	0.905	3.36E-14	1.57E-09	2.00E-18
TCEA1	6.38E-06	0.406507828	0.977	0.912	0.215059621	2.00E-18	0.587281167	0.984	0.912	6.73E-14	6.38E-06	4.00E-18
MAP1LC3B	3.66E-11	0.660849931	1	0.93	1.23E-06	4.67E-18	0.756921461	0.984	0.916	1.57E-13	3.66E-11	9.33E-18
GARS	3.49E-08	0.444679386	0.977	0.84	0.001174419	2.31E-17	0.625150488	0.921	0.747	7.78E-13	3.49E-08	4.62E-17
MT-ATP6	0.001303605	-0.417738774	0.977	0.966	1	3.51E-17	-1.076802749	0.905	0.978	1.18E-12	0.001303605	7.02E-17
HERPUD1	1.49E-10	0.551947666	0.977	0.882	5.02E-06	3.53E-17	0.761258968	1	0.863	1.19E-12	1.49E-10	7.06E-17
EIF2S2	2.51E-06	0.342281487	1	0.964	0.084562932	4.39E-17	0.527304999	1	0.947	1.48E-12	2.51E-06	8.77E-17
SGCG	4.58E-17	0.312094427	0.636	0.147	1.54E-12	6.04E-14	0.276178917	0.349	0.076	2.04E-09	6.04E-14	9.16E-17
MT-CO2	0.011862479	-0.379100288	0.977	0.973	1	6.67E-17	-1.306615411	0.952	0.988	2.25E-12	0.011862479	1.33E-16
SLC1A5	1.13E-09	0.400980139	0.886	0.485	3.80E-05	3.90E-16	0.557202969	0.762	0.337	1.31E-11	1.13E-09	7.80E-16
MT-CYB	0.000809073	-0.640023986	0.977	0.952	1	4.50E-16	-1.212512629	0.857	0.97	1.52E-11	0.000809073	9.01E-16
ZFAS1	8.28E-05	0.274409731	1	0.984	1	5.35E-16	0.534654938	1	0.987	1.80E-11	8.28E-05	1.07E-15
NUCB2	5.92E-08	0.41238824	0.977	0.851	0.001994003	6.90E-16	0.632321383	0.984	0.848	2.33E-11	5.92E-08	1.38E-15
SHMT2	0.000101536	0.297260832	0.955	0.743	1	9.25E-16	0.650377251	0.905	0.58	3.12E-11	0.000101536	1.85E-15
MT-CO3	0.000548242	-0.637483183	0.977	0.962	1	9.58E-16	-1.24152466	0.952	0.986	3.23E-11	0.000548242	1.92E-15
MT-ND3	0.003891907	-0.475863945	0.932	0.935	1	1.23E-15	-1.107309919	0.889	0.945	4.15E-11	0.003891907	2.46E-15
FTL	7.29E-12	0.806818417	1	0.998	2.46E-07	6.43E-15	0.640531768	1	1	2.17E-10	7.29E-12	1.29E-14
PCSK1N	0.035290882	-0.265230256	0.932	0.962	1	7.83E-15	-0.671074111	0.571	0.881	2.64E-10	0.035290882	1.57E-14
TPT1	5.18E-08	0.364729554	1	1	0.001745813	9.91E-15	0.470690119	1	0.998	3.34E-10	5.18E-08	1.98E-14
MT-ND4	0.013760336	-0.380770751	1	0.968	1	1.02E-14	-0.997837936	0.921	0.982	3.43E-10	0.013760336	2.04E-14
MT-CO1	0.001797336	-0.619104467	0.955	0.971	1	1.19E-14	-1.32603121	0.952	0.985	4.01E-10	0.001797336	2.38E-14
SERP1	7.82E-06	0.358525159	0.955	0.867	0.263462065	1.49E-14	0.506329883	0.984	0.907	5.02E-10	7.82E-06	2.98E-14
FTH1	1.01E-06	0.526623814	1	1	0.03391908	1.80E-14	0.734382924	1	1	6.08E-10	1.01E-06	3.61E-14
YIF1A	3.39E-08	0.549428514	0.955	0.79	0.001141589	1.19E-13	0.62773102	0.968	0.814	4.00E-09	3.39E-08	2.38E-13
SLC3A2	6.49E-09	0.493270905	0.977	0.943	0.000218839	1.60E-13	0.516635663	0.968	0.927	5.39E-09	6.49E-09	3.20E-13
MPC1	7.28E-08	0.75599559	0.886	0.777	0.002452139	2.18E-13	0.732397186	0.968	0.771	7.34E-09	7.28E-08	4.36E-13
PCK2	2.32E-07	0.2899042	0.614	0.287	0.007808369	2.87E-13	0.378278989	0.508	0.164	9.68E-09	2.32E-07	5.75E-13
SESN2	9.01E-08	0.409597776	0.75	0.397	0.003035502	3.68E-13	0.519137518	0.683	0.327	1.24E-08	9.01E-08	7.36E-13
WARS	1.13E-12	0.561655868	0.841	0.445	3.81E-08	5.34E-13	0.392713316	0.651	0.26	1.80E-08	1.13E-12	1.07E-12
AARS	0.000160347	0.250608489	0.864	0.668	1	1.21E-12	0.520567088	0.857	0.588	4.08E-08	0.000160347	2.42E-12
TTR	1.69E-05	-3.013608256	0.795	0.878	0.569459866	5.14E-12	-2.152832739	1	0.997	1.73E-07	1.69E-05	1.03E-11
PSAP	3.46E-07	0.409859819	1	0.986	0.011663411	9.83E-12	0.492646817	1	0.985	3.31E-07	3.46E-07	1.97E-11
NDUFV3	2.26E-07	0.431529402	0.886	0.813	0.007623992	1.02E-11	0.452584706	0.968	0.824	3.44E-07	2.26E-07	2.04E-11
XBP1	6.17E-06	0.341305537	0.864	0.684	0.207725956	2.34E-11	0.517685278	0.937	0.716	7.87E-07	6.17E-06	4.67E-11
LONP1	4.55E-07	0.311824095	0.773	0.449	0.015343032	2.69E-11	0.317803487	0.73	0.379	9.05E-07	4.55E-07	5.37E-11
HNRNPA1	7.69E-06	-0.323214253	1	1	0.259068313	3.58E-11	-0.514850518	1	0.996	1.21E-06	7.69E-06	7.17E-11
NAMPT	5.24E-06	0.25935721	0.75	0.418	0.176553209	4.94E-11	0.3403445	0.714	0.368	1.66E-06	5.24E-06	9.88E-11
SSSCA1	0.000883588	0.335082266	0.636	0.513	1	1.24E-10	0.48379161	0.794	0.515	4.16E-06	0.000883588	2.47E-10
NOL7	1.39E-10	0.426572942	0.977	0.797	4.68E-06	1.51E-07	0.365803271	0.905	0.783	0.00509866	1.51E-07	2.78E-10
REXO2	4.72E-06	0.345567739	0.773	0.553	0.159112453	1.89E-10	0.416477671	0.857	0.558	6.36E-06	4.72E-06	3.77E-10
SQSTM1	3.33E-07	0.346965389	0.955	0.858	0.011231288	2.14E-10	0.402846155	0.952	0.868	7.20E-06	3.33E-07	4.27E-10
C6orf48	4.31E-10	0.459535189	1	0.966	1.45E-05	2.28E-10	0.470725788	1	0.973	7.69E-06	4.31E-10	4.56E-10
TRPM3	0.003768476	-0.96813047	0.114	0.307	1	3.54E-10	-0.960546089	0.127	0.575	1.19E-05	0.003768476	7.07E-10
IFRD1	8.15E-06	0.253450752	1	0.741	0.274654952	3.77E-10	0.380152076	0.857	0.63	1.27E-05	8.15E-06	7.54E-10
VIMP	4.18E-10	0.448989576	1	0.81	1.41E-05	4.35E-10	0.424372854	0.984	0.804	1.46E-05	4.35E-10	8.36E-10
DLK1	1.17E-06	1.030561481	0.545	0.262	0.039395462	4.54E-10	1.46149664	0.381	0.12	1.53E-05	1.17E-06	9.07E-10
NKAP	1.84E-07	0.377815406	0.795	0.598	0.006193673	6.30E-10	0.460732124	0.81	0.64	2.12E-05	1.84E-07	1.26E-09
TNC	9.94E-05	0.45464967	0.477	0.237	1	7.40E-10	0.351601081	0.302	0.077	2.49E-05	9.94E-05	1.48E-09
YARS	0.000191047	0.278871174	0.886	0.727	1	8.57E-10	0.358169458	0.905	0.606	2.89E-05	0.000191047	1.71E-09
MT-ND1	0.178542959	-0.370799103	0.955	0.941	1	8.72E-10	-0.777885955	0.905	0.965	2.94E-05	0.178542959	1.74E-09
PTMA	8.83E-06	-0.392738216	1	0.998	0.297650531	9.47E-10	-0.50363339	1	0.999	3.19E-05	8.83E-06	1.89E-09
NARS	2.25E-09	0.49764292	0.955	0.84	7.59E-05	1.16E-09	0.376666305	0.952	0.828	3.91E-05	2.25E-09	2.32E-09
HLA-C	5.59E-07	0.469707167	0.841	0.544	0.01882523	3.15E-09	0.606255489	0.825	0.581	0.000105975	5.59E-07	6.29E-09
MTHFD2	6.48E-06	0.363659687	0.955	0.677	0.218297138	4.03E-09	0.437692053	0.81	0.462	0.000135762	6.48E-06	8.06E-09
CARS	1.79E-05	0.308429899	0.932	0.671	0.602796526	4.43E-09	0.367162198	0.794	0.508	0.000149394	1.79E-05	8.87E-09
MARCKSL1	0.000406638	-0.259850881	1	0.991	1	4.90E-09	-0.622693691	0.984	0.972	0.000165058	0.000406638	9.80E-09
SEC61A1	1.53E-05	0.348947291	0.864	0.711	0.516988288	5.24E-09	0.480007046	0.841	0.615	0.000176461	1.53E-05	1.05E-08
GHITM	2.25E-06	0.280777611	0.977	0.962	0.075850291	5.89E-09	0.307685911	1	0.952	0.000198556	2.25E-06	1.18E-08
PLA2G12A	1.15E-05	0.251877816	0.727	0.485	0.386494049	7.43E-09	0.337360271	0.762	0.481	0.000250258	1.15E-05	1.49E-08
MT-ND2	0.088947862	-0.326985715	0.977	0.955	1	7.51E-09	-0.688670057	0.984	0.966	0.000252895	0.088947862	1.50E-08
PGM3	9.56E-05	0.332809339	0.682	0.474	1	8.15E-09	0.446403189	0.762	0.57	0.000274441	9.56E-05	1.63E-08
NELFE	6.79E-05	0.314264242	0.955	0.768	1	1.07E-08	0.36156991	0.937	0.767	0.000361221	6.79E-05	2.14E-08
NREP	0.023971187	-0.25522297	0.909	0.916	1	1.40E-08	-0.583958248	0.714	0.878	0.000470567	0.023971187	2.79E-08
P4HB	1.56E-08	0.695227843	0.932	0.838	0.00052444	2.81E-08	0.541471942	0.952	0.878	0.000945454	2.81E-08	3.11E-08
CANX	1.71E-08	0.409248558	0.955	0.856	0.000576905	1.10E-05	0.270082057	0.937	0.875	0.36985014	1.10E-05	3.42E-08
PSMD8	5.40E-06	0.31871419	0.977	0.961	0.181916723	1.86E-08	0.344437124	1	0.972	0.000628254	5.40E-06	3.73E-08
BLVRB	1.94E-08	0.478521001	0.886	0.634	0.000652524	1.00E-04	0.292584347	0.873	0.774	1	1.00E-04	3.87E-08
PYCR1	2.08E-08	0.369857674	0.909	0.614	0.000700674	4.06E-05	0.276699702	0.746	0.571	1	4.06E-05	4.16E-08
MGST1	7.28E-08	0.653853572	0.841	0.549	0.002453155	2.53E-08	0.371697313	0.841	0.513	0.000852732	7.28E-08	5.06E-08
SDCBP	1.59E-06	0.613299622	0.977	0.892	0.053475146	3.20E-08	0.419066661	0.968	0.885	0.001077363	1.59E-06	6.39E-08
CXCL14	0.788180438	-0.690255218	0.25	0.201	1	4.83E-08	-1.435532781	0.206	0.52	0.001625801	0.788180438	9.65E-08
DCAF13	2.31E-05	0.331592869	0.795	0.619	0.776852866	5.49E-08	0.471674449	0.794	0.622	0.001851077	2.31E-05	1.10E-07
STMN1	0.022005659	-0.290681284	1	0.993	1	5.52E-08	-0.850297308	0.984	0.983	0.00186137	0.022005659	1.10E-07
LY6H	0.004750273	-0.362372356	0.455	0.601	1	5.63E-08	-0.508925169	0.286	0.641	0.001895623	0.004750273	1.13E-07
SRP54	6.63E-05	0.287974888	0.818	0.634	1	5.76E-08	0.360382759	0.857	0.669	0.001941715	6.63E-05	1.15E-07
HM13	1.05E-06	0.429804591	0.886	0.754	0.035538711	6.94E-08	0.373082054	0.889	0.714	0.002339943	1.05E-06	1.39E-07
CREB3	1.57E-05	0.370510092	0.886	0.715	0.530508326	6.95E-08	0.435609295	0.857	0.706	0.002341084	1.57E-05	1.39E-07
PSAT1	0.012169082	0.268884431	0.955	0.792	1	7.36E-08	0.596625376	0.905	0.687	0.002480704	0.012169082	1.47E-07
MRPL55	2.27E-05	0.316086173	0.932	0.831	0.765379509	7.55E-08	0.311383985	0.984	0.851	0.002544524	2.27E-05	1.51E-07
WIPI1	3.49E-06	0.282465315	0.545	0.262	0.117718779	7.81E-08	0.274762908	0.587	0.321	0.002631687	3.49E-06	1.56E-07
HMGB1	0.010469456	-0.278936777	1	0.998	1	8.23E-08	-0.512238673	0.984	0.994	0.002771394	0.010469456	1.65E-07
DDX18	9.16E-07	0.299427925	0.932	0.806	0.030848656	1.06E-07	0.324299977	0.921	0.759	0.00355576	9.16E-07	2.11E-07
RCN1	4.23E-07	0.340662798	1	0.917	0.014252483	1.25E-07	0.378305058	0.984	0.908	0.004211292	4.23E-07	2.50E-07
SEC63	1.78E-05	0.304309164	0.932	0.799	0.598722585	1.45E-07	0.334414561	0.841	0.757	0.004898498	1.78E-05	2.91E-07
LACTB2	1.06E-06	0.286660485	0.636	0.318	0.035852293	1.53E-07	0.347457891	0.619	0.371	0.005167646	1.06E-06	3.07E-07
KRT10	3.92E-05	0.281294765	0.955	0.912	1	1.62E-07	0.437646637	0.952	0.868	0.005445627	3.92E-05	3.23E-07
NEU1	7.61E-05	0.462029034	0.727	0.506	1	2.54E-07	0.368451899	0.81	0.615	0.008571776	7.61E-05	5.09E-07
TMBIM6	3.84E-06	0.272190204	1	0.964	0.129387415	2.55E-07	0.309320972	0.984	0.977	0.008587601	3.84E-06	5.10E-07
ASNS	0.000109712	0.30736532	0.932	0.736	1	3.14E-07	0.261805327	0.794	0.533	0.010568989	0.000109712	6.27E-07
IARS	3.75E-06	0.320296926	0.909	0.603	0.126467344	4.78E-07	0.316166422	0.746	0.521	0.016117234	3.75E-06	9.57E-07
IFITM2	0.044577309	-0.315895716	0.205	0.321	1	5.04E-07	-0.330771606	0.079	0.407	0.01697595	0.044577309	1.01E-06
SULF1	0.049641589	-0.253446941	0.045	0.145	1	5.19E-07	-0.427422642	0.048	0.361	0.017503453	0.049641589	1.04E-06
KRT18	0.06561937	-0.39390285	0.091	0.196	1	5.29E-07	-0.440049751	0.048	0.348	0.017830495	0.06561937	1.06E-06
CALU	9.18E-05	0.32083498	0.841	0.747	1	6.16E-07	0.378932008	0.937	0.799	0.020750483	9.18E-05	1.23E-06
EEF1E1	1.10E-05	0.293316676	0.909	0.715	0.369989106	7.80E-07	0.265407923	0.873	0.665	0.026297979	1.10E-05	1.56E-06
ISCU	8.24E-07	0.35319375	1	0.873	0.027768155	2.49E-06	0.257404398	0.952	0.892	0.083885024	2.49E-06	1.65E-06
MAGOH	2.66E-05	0.289327115	0.932	0.777	0.895845819	8.87E-07	0.252097701	0.889	0.728	0.029900267	2.66E-05	1.77E-06
TPBG	0.12978573	-0.352747025	0.682	0.67	1	1.34E-06	-0.746740694	0.476	0.692	0.045049194	0.12978573	2.67E-06
RHEB	4.38E-05	0.26843815	1	0.941	1	1.50E-06	0.285812347	0.968	0.914	0.050672843	4.38E-05	3.01E-06
IGFBP7	0.022247767	-1.562749784	0.114	0.25	1	1.62E-06	-0.913164173	0.048	0.339	0.054598728	0.022247767	3.24E-06
HTR2C	0.005296247	-0.507474961	0.023	0.187	1	1.70E-06	-0.674593444	0.143	0.433	0.057427487	0.005296247	3.41E-06
DCX	0.112277332	-0.283517536	0.773	0.781	1	1.74E-06	-0.798487266	0.381	0.611	0.058519096	0.112277332	3.47E-06
ARF4	4.53E-05	0.4786667	0.955	0.964	1	1.75E-06	0.571871131	0.984	0.94	0.058979206	4.53E-05	3.50E-06
MLLT11	0.008944475	-0.402633515	0.955	0.953	1	2.92E-06	-0.819327541	0.937	0.918	0.09831682	0.008944475	5.84E-06
EBNA1BP2	3.06E-06	0.342428885	0.932	0.749	0.103160029	0.000514672	0.258023991	0.762	0.65	1	0.000514672	6.12E-06
TTYH1	3.21E-06	0.467968673	0.977	0.736	0.108145865	0.000242157	0.549919799	0.921	0.712	1	0.000242157	6.42E-06
HADHB	3.46E-06	0.333869073	0.909	0.695	0.116680436	6.44E-06	0.262147734	0.968	0.757	0.216951485	6.44E-06	6.93E-06
TSC22D1	9.99E-05	0.276569804	0.977	0.89	1	3.74E-06	0.396650152	0.937	0.828	0.1259404	9.99E-05	7.48E-06
CA2	0.513480662	-0.342788989	0.227	0.246	1	3.98E-06	-0.738534769	0.254	0.504	0.134069752	0.513480662	7.96E-06
NOP10	0.001035794	0.254978718	0.955	0.928	1	4.82E-06	0.262678956	0.968	0.902	0.162290997	0.001035794	9.63E-06
TUBB4B	0.016345824	-0.425468001	0.909	0.898	1	5.01E-06	-0.533227456	0.746	0.867	0.168907493	0.016345824	1.00E-05
STMN2	0.341549307	-0.412586754	0.977	0.864	1	5.82E-06	-1.293211446	0.698	0.799	0.195956098	0.341549307	1.16E-05
SEC61G	7.85E-06	0.330539092	1	0.986	0.264583403	0.000997823	0.296530104	0.984	0.981	1	0.000997823	1.57E-05
KDELR2	9.57E-06	0.385310731	0.909	0.871	0.322341872	2.13E-05	0.36553316	0.937	0.887	0.717425151	2.13E-05	1.91E-05
TAGLN3	0.00789474	-0.513910806	0.886	0.851	1	1.26E-05	-0.615338135	0.381	0.611	0.423341722	0.00789474	2.51E-05
SOX4	0.366353186	-0.251163027	1	0.932	1	1.28E-05	-0.869221872	0.841	0.872	0.431872439	0.366353186	2.56E-05
SEC13	4.28E-05	0.270491826	0.909	0.776	1	1.32E-05	0.295013002	0.889	0.785	0.443483653	4.28E-05	2.63E-05
CYCS	1.41E-05	0.434645837	1	0.948	0.475207251	2.52E-05	0.406212596	0.984	0.958	0.84946975	2.52E-05	2.82E-05
TMEM14A	0.002801823	-0.259822936	0.659	0.786	1	1.49E-05	-0.270854976	0.619	0.743	0.501221998	0.002801823	2.98E-05
FOLR1	0.001289556	-0.438379951	0	0.196	1	1.92E-05	-0.415469717	0.095	0.342	0.646855384	0.001289556	3.84E-05
PCP4	0.065112487	-0.833203675	0.159	0.253	1	3.12E-05	-0.721425631	0.27	0.504	1	0.065112487	6.24E-05
SNRPE	9.80E-05	-0.260628637	1	0.989	1	3.33E-05	-0.253158588	0.952	0.967	1	9.80E-05	6.66E-05
EPRS	3.34E-05	0.27045519	0.841	0.643	1	3.53E-05	0.295521174	0.73	0.597	1	3.53E-05	6.68E-05
HMP19	0.023445789	-0.399727847	0.614	0.645	1	4.15E-05	-0.554668384	0.19	0.415	1	0.023445789	8.29E-05
CBX5	7.47E-05	-0.302241856	0.773	0.86	1	6.58E-05	-0.289731051	0.667	0.77	1	7.47E-05	0.000131621
SAMM50	0.000131273	0.259902752	0.773	0.632	1	7.16E-05	0.25234144	0.778	0.621	1	0.000131273	0.000143255
TMSB15A	8.80E-05	-0.480604214	0.909	0.878	1	7.29E-05	-0.596615059	0.54	0.665	1	8.80E-05	0.000145721
CRYAB	9.38E-05	1.755007776	0.455	0.224	1	0.088687345	0.669668008	0.492	0.394	1	0.088687345	0.000187523
GPM6B	0.000493685	0.409798815	1	0.919	1	0.000110646	0.477052187	0.889	0.841	1	0.000493685	0.00022128
HES6	0.03544908	-0.792409846	0.659	0.652	1	0.00011155	-0.384708027	0.048	0.272	1	0.03544908	0.000223088
TMSB4X	0.00440477	-0.314437937	1	1	1	0.000166416	-0.406647185	1	1	1	0.00440477	0.000332804
CD59	0.083888503	-0.265400569	0.795	0.734	1	0.000199951	-0.276727074	0.714	0.785	1	0.083888503	0.000399862
CALM2	0.00042218	-0.281326165	1	0.998	1	0.000281254	-0.310837162	0.984	0.997	1	0.00042218	0.000562428
FXYD6	0.010444534	-0.261162147	0.977	0.93	1	0.000296293	-0.341023836	0.73	0.862	1	0.010444534	0.000592498
NSG1	0.007573029	-0.340560135	0.682	0.758	1	0.000419275	-0.5031613	0.397	0.553	1	0.007573029	0.000838373
ENC1	0.001181021	-0.283700216	0.432	0.612	1	0.000514815	-0.325047856	0.159	0.352	1	0.001181021	0.001029365
CCNB1	0.638629579	-0.271902061	0.386	0.386	1	0.000793067	-0.462754045	0.079	0.265	1	0.638629579	0.001585506
IFITM3	0.936914465	-0.497632406	0.636	0.537	1	0.000844126	-0.669321545	0.571	0.678	1	0.936914465	0.00168754
SPARC	0.832792779	-0.398362856	0.795	0.664	1	0.000944259	-0.407697146	0.794	0.824	1	0.832792779	0.001887627
CSRP2	0.008324356	-0.286033433	0.75	0.747	1	0.001884226	-0.272193957	0.508	0.649	1	0.008324356	0.003764902
TUBB	0.001969936	-0.299973548	1	0.998	1	0.003444077	-0.404079981	1	0.999	1	0.003444077	0.003935992
SCG3	0.018027696	-0.265596195	0.659	0.718	1	0.002028566	-0.360645574	0.27	0.417	1	0.018027696	0.004053016
SSTR2	0.083939767	-0.326195616	0.386	0.492	1	0.00203592	-0.319901481	0.206	0.392	1	0.083939767	0.004067696
RBP1	0.002126922	-0.428800122	0.114	0.329	1	0.005812493	-0.3989484	0.19	0.341	1	0.005812493	0.004249321
C1orf194	0.019968926	-0.342578836	0.091	0.232	1	0.002352362	-0.250840643	0.032	0.18	1	0.019968926	0.004699189
HMGB3	0.006415097	-0.300270887	0.932	0.822	1	0.003139349	-0.33138401	0.603	0.68	1	0.006415097	0.006268842
TUBA1A	0.06980303	-0.26385448	1	1	1	0.003318416	-0.497920997	0.984	0.999	1	0.06980303	0.00662582
RTN1	0.008077987	-0.39966266	0.909	0.93	1	0.003657662	-0.57501498	0.81	0.841	1	0.008077987	0.007301946
TMSB10	0.005084614	-0.336363195	1	1	1	0.019108183	-0.274542847	1	0.996	1	0.019108183	0.010143375
CDK1	0.058405144	-0.375296354	0.273	0.377	1	0.008475989	-0.315561189	0.063	0.198	1	0.058405144	0.016880136
CD24	0.008896734	-0.319506127	0.955	0.903	1	0.109628904	-0.465160872	0.746	0.723	1	0.109628904	0.017714317
HMGN2	0.219830571	-0.297212642	1	0.993	1	0.010427392	-0.347137112	0.968	0.979	1	0.219830571	0.020746053
SERPINF1	0.677994323	-0.378552793	0.409	0.327	1	0.010587246	-0.489020879	0.54	0.633	1	0.677994323	0.021062403
NFIA	0.089832722	-0.267863631	0.591	0.601	1	0.012398661	-0.276704565	0.635	0.705	1	0.089832722	0.024643595
TOP2A	0.414050186	-0.459099116	0.386	0.384	1	0.012526695	-0.475420205	0.048	0.159	1	0.414050186	0.024896471
NUSAP1	0.531665392	-0.398880221	0.432	0.425	1	0.013098423	-0.424258343	0.079	0.198	1	0.531665392	0.026025277
KIAA0101	0.087035525	-0.377994856	0.295	0.397	1	0.016410227	-0.329997099	0.079	0.192	1	0.087035525	0.032551158
ID3	0.405032599	0.280546206	0.614	0.513	1	0.016767105	-0.369585744	0.619	0.666	1	0.405032599	0.033253075
CENPF	0.093633402	-0.353282214	0.295	0.382	1	0.029336849	-0.32448249	0.079	0.181	1	0.093633402	0.057813047
TUBA1B	0.043226377	-0.347106818	1	0.998	1	0.049770323	-0.314563632	0.984	0.999	1	0.049770323	0.084584234
UBE2C	0.168737964	-0.803668158	0.477	0.506	1	0.046591045	-0.674731614	0.111	0.204	1	0.168737964	0.091011364
NNAT	0.077756505	-1.035385632	0.273	0.343	1	0.065992986	-0.556822506	0.365	0.452	1	0.077756505	0.127630897
PTTG1	0.41136254	-0.38545079	0.591	0.592	1	0.280333888	-0.46207123	0.365	0.399	1	0.41136254	0.482080687
HIST1H4C	0.998913595	-0.662303893	0.841	0.759	1	0.433287592	-0.504404502	0.714	0.753	1	0.998913595	0.678837047
KPNA2	0.543065019	-0.440105724	0.841	0.759	1	0.446910963	-0.317386293	0.683	0.663	1	0.543065019	0.694092517
