# Supplementary material for: High-resolution transcriptional landscape of xeno-free human induced pluripotent stem cell-derived cerebellar organoids
Source: Sci Rep. 2021 Jun 21;11:12959. doi: 10.1038/s41598-021-91846-4 (PMC8217544; doi:10.1038/s41598-021-91846-4)
Supplement: Supplementary file 9 — Supplementary Information 9. [file 41598_2021_91846_MOESM9_ESM.csv]

	STIM_p_val	STIM_avg_logFC	STIM_pct.1	STIM_pct.2	STIM_p_val_adj	CTRL_p_val	CTRL_avg_logFC	CTRL_pct.1	CTRL_pct.2	CTRL_p_val_adj	max_pval	minimump_p_val
RSPO3	5.09E-09	0.684805243	0.727	0.131	0.000171462	1.72E-54	0.816556944	0.766	0.138	5.81E-50	5.09E-09	3.45E-54	High resolution transcriptional landscape of xeno free human induced pluripotent stem cell derived cerebellar organoids. Samuel Nayler1*, Devika Agarwal3, Fabiola Curion2, Rory Bowden2,4, Esther B.E. Becker1,5*
RSPO1	7.57E-05	0.42502222	0.636	0.192	1	5.25E-49	0.882729865	0.894	0.266	1.77E-44	7.57E-05	1.05E-48
RSPO2	2.57E-13	1.464889711	1	0.227	8.66E-09	1.13E-44	1.27426167	0.989	0.473	3.79E-40	2.57E-13	2.25E-44
CNTNAP2	0.032396858	0.55420552	0.909	0.754	1	1.95E-44	1.290170661	0.979	0.659	6.58E-40	0.032396858	3.90E-44
MASP1	0.006476323	0.536209535	0.727	0.427	1	1.26E-43	1.465757607	0.915	0.377	4.26E-39	0.006476323	2.53E-43
PLS3	0.000488287	1.240373582	0.818	0.551	1	2.31E-43	1.441831786	0.989	0.639	7.79E-39	0.000488287	4.63E-43
GCNT1	6.71E-13	0.475849584	0.545	0.049	2.26E-08	5.08E-41	0.556834798	0.596	0.109	1.71E-36	6.71E-13	1.02E-40
GSTP1	4.34E-06	0.704688619	1	0.995	0.146296532	3.29E-36	0.681068111	1	0.987	1.11E-31	4.34E-06	6.58E-36
PKM	1.06E-05	1.03747378	1	0.976	0.356332538	4.90E-35	0.969232832	1	0.976	1.65E-30	1.06E-05	9.80E-35
OLFM3	0.001616672	0.440984681	0.455	0.142	1	5.58E-34	0.851658764	0.766	0.248	1.88E-29	0.001616672	1.12E-33
TTYH1	0.825308305	-0.391377511	0.727	0.754	1	2.97E-32	1.113416856	0.979	0.699	9.99E-28	0.825308305	5.93E-32
C1orf168	1.66E-15	0.414994279	0.636	0.054	5.58E-11	3.90E-31	0.476995871	0.628	0.162	1.32E-26	1.66E-15	7.81E-31
CDO1	5.66E-06	0.905823158	1	0.754	0.190751946	5.92E-30	0.890445028	0.989	0.81	2.00E-25	5.66E-06	1.18E-29
CRABP2	6.63E-06	0.815976913	0.909	0.483	0.223439196	1.19E-28	0.905107545	0.989	0.74	4.01E-24	6.63E-06	2.38E-28
CLU	0.033089521	0.323049276	1	0.908	1	1.25E-25	0.822770155	1	0.938	4.21E-21	0.033089521	2.50E-25
IFITM3	4.91E-05	1.270265164	0.909	0.537	1	1.30E-25	0.998349224	0.957	0.644	4.38E-21	4.91E-05	2.60E-25
HES1	0.011625177	0.348764143	0.636	0.314	1	2.15E-25	0.653758147	0.83	0.35	7.25E-21	0.011625177	4.30E-25
CCDC109B	0.788793771	0.267047889	0.364	0.451	1	3.17E-25	0.652678264	0.798	0.407	1.07E-20	0.788793771	6.33E-25
TPBG	7.57E-06	1.155273459	1	0.664	0.255013936	4.89E-22	0.808871754	0.968	0.65	1.65E-17	7.57E-06	9.78E-22
TRIM67	7.26E-07	0.612318189	0.455	0.075	0.024457333	1.36E-21	0.638647686	0.415	0.098	4.59E-17	7.26E-07	2.72E-21
MGST1	0.632305776	0.295865891	0.545	0.571	1	5.61E-20	0.687640514	0.84	0.502	1.89E-15	0.632305776	1.12E-19
PDLIM5	0.177701045	0.308108463	0.545	0.473	1	1.70E-19	0.487032849	0.809	0.5	5.72E-15	0.177701045	3.40E-19
LAMB1	2.04E-07	0.371632054	0.545	0.09	0.006882979	2.79E-19	0.481564828	0.649	0.276	9.40E-15	2.04E-07	5.58E-19
KLHDC8B	0.007029776	0.652377413	0.727	0.437	1	4.41E-19	0.608830319	0.926	0.597	1.48E-14	0.007029776	8.81E-19
LMX1A	4.02E-12	0.35179786	0.636	0.069	1.36E-07	9.42E-18	0.382746179	0.521	0.177	3.17E-13	4.02E-12	1.88E-17
PRTG	0.025110611	0.253386901	0.364	0.147	1	1.26E-17	0.419780972	0.585	0.241	4.24E-13	0.025110611	2.51E-17
HMGN3	0.034768857	0.258981074	1	0.954	1	1.43E-17	0.546369884	0.989	0.946	4.82E-13	0.034768857	2.86E-17
MRPS6	8.20E-05	0.98914396	1	0.863	1	1.62E-17	0.508393793	1	0.899	5.45E-13	8.20E-05	3.23E-17
CYSTM1	0.005547246	0.414695519	0.909	0.731	1	4.37E-17	0.515005628	0.968	0.789	1.47E-12	0.005547246	8.74E-17
ABHD6	0.001147894	0.385810803	0.636	0.308	1	4.65E-17	0.423408699	0.681	0.332	1.57E-12	0.001147894	9.30E-17
LGI1	1.14E-09	0.559743382	0.545	0.068	3.83E-05	6.48E-17	0.636673427	0.532	0.201	2.18E-12	1.14E-09	1.30E-16
ZNF503	0.000748278	0.559408157	0.727	0.342	1	6.71E-17	0.50846732	0.777	0.434	2.26E-12	0.000748278	1.34E-16
ITM2B	0.008371201	0.50667638	1	0.98	1	8.60E-17	0.469608891	1	0.987	2.90E-12	0.008371201	1.72E-16
EMX2	0.000104014	0.5325162	0.818	0.308	1	1.70E-16	0.523662146	0.904	0.52	5.74E-12	0.000104014	3.41E-16
LY6H	0.007785593	0.449612968	0.818	0.586	1	2.92E-16	0.511300331	0.904	0.592	9.84E-12	0.007785593	5.84E-16
RHOC	0.014101464	0.301684896	0.909	0.671	1	6.74E-16	0.433560214	0.979	0.71	2.27E-11	0.014101464	1.35E-15
CD24	5.20E-05	-1.198567238	0.364	0.917	1	1.01E-15	-1.119842336	0.457	0.751	3.40E-11	5.20E-05	2.02E-15
GULP1	0.00143058	0.350635798	0.727	0.371	1	3.68E-15	0.451871395	0.755	0.46	1.24E-10	0.00143058	7.35E-15
SMS	0.058510984	0.291086079	0.909	0.903	1	5.33E-15	0.628288558	0.957	0.91	1.80E-10	0.058510984	1.07E-14
FABP7	0.010262296	0.44324824	1	0.727	1	1.73E-14	0.722370333	0.926	0.663	5.82E-10	0.010262296	3.45E-14
PDLIM7	0.101759078	0.255551142	0.818	0.69	1	2.09E-14	0.462099905	0.862	0.681	7.05E-10	0.101759078	4.18E-14
ATP11C	2.42E-05	0.554378178	0.818	0.346	0.816704855	3.34E-14	0.39289358	0.809	0.453	1.12E-09	2.42E-05	6.68E-14
EPHX1	0.001668965	0.404118865	0.727	0.38	1	4.33E-14	0.54051828	0.777	0.519	1.46E-09	0.001668965	8.66E-14
MFAP2	0.000531713	0.537833069	0.818	0.432	1	6.84E-14	0.432212175	0.809	0.51	2.31E-09	0.000531713	1.37E-13
FAM89A	1.69E-09	0.836672372	0.545	0.075	5.71E-05	7.62E-14	0.692596177	0.468	0.189	2.57E-09	1.69E-09	1.52E-13
MEST	0.001593329	0.784424198	1	0.82	1	7.70E-14	0.450364935	0.894	0.691	2.59E-09	0.001593329	1.54E-13
S100B	0.049565433	0.500863566	0.455	0.247	1	2.16E-13	0.431822684	0.574	0.258	7.27E-09	0.049565433	4.31E-13
NPC2	0.000372163	0.571235307	1	0.849	1	2.61E-13	0.401828368	0.979	0.873	8.78E-09	0.000372163	5.21E-13
C1orf61	0.167805499	0.583725659	0.636	0.537	1	2.77E-13	0.337357925	0.936	0.627	9.33E-09	0.167805499	5.54E-13
CST3	0.004524234	0.586254804	0.909	0.893	1	4.01E-13	0.457485845	0.957	0.873	1.35E-08	0.004524234	8.03E-13
LGALS3BP	0.001627192	0.52013766	0.818	0.546	1	4.69E-13	0.43451838	0.926	0.681	1.58E-08	0.001627192	9.37E-13
SPARC	0.002926978	0.554805942	0.909	0.669	1	7.10E-13	0.418790056	1	0.805	2.39E-08	0.002926978	1.42E-12
CDH6	0.00016191	0.534713756	0.636	0.239	1	1.98E-12	0.427061073	0.532	0.24	6.67E-08	0.00016191	3.96E-12
PALLD	0.021937063	0.270161558	0.636	0.392	1	2.38E-12	0.379710541	0.606	0.315	8.02E-08	0.021937063	4.76E-12
BLVRB	0.000431015	0.520978549	1	0.646	1	2.58E-12	0.362846658	0.947	0.763	8.69E-08	0.000431015	5.16E-12
CD63	0.001742549	0.512468606	1	0.995	1	2.63E-12	0.348409894	1	0.985	8.88E-08	0.001742549	5.27E-12
LINC00998	0.003207362	0.440797789	1	0.759	1	4.22E-12	0.373701202	0.904	0.804	1.42E-07	0.003207362	8.44E-12
TMEM205	0.027088611	0.498736636	0.818	0.769	1	7.67E-12	0.394516762	0.947	0.843	2.59E-07	0.027088611	1.53E-11
BSG	0.000198012	0.51479594	1	0.988	1	1.60E-11	0.301475413	1	0.991	5.39E-07	0.000198012	3.20E-11
TKT	0.058868146	0.348798552	0.909	0.905	1	1.66E-11	0.496775997	0.957	0.896	5.60E-07	0.058868146	3.33E-11
PLTP	0.170305575	0.360174942	0.727	0.734	1	2.72E-11	0.376100552	0.947	0.773	9.18E-07	0.170305575	5.45E-11
ZFYVE16	0.001088578	0.327892208	0.727	0.332	1	2.94E-11	0.342591704	0.83	0.539	9.90E-07	0.001088578	5.88E-11
GJA1	0.001445963	0.563553522	0.455	0.146	1	3.55E-11	0.43766002	0.606	0.312	1.19E-06	0.001445963	7.09E-11
ELAVL3	0.001023522	-0.721881055	0.364	0.759	1	4.58E-11	-0.583665459	0.213	0.546	1.54E-06	0.001023522	9.16E-11
TSC22D1	0.016726467	-0.439434779	0.909	0.897	1	4.96E-11	-0.636007227	0.713	0.847	1.67E-06	0.016726467	9.92E-11
ATP1A2	0.019312696	0.260983617	0.455	0.175	1	5.04E-11	0.328193843	0.543	0.245	1.70E-06	0.019312696	1.01E-10
OTX2	0.000484138	0.508599431	0.909	0.515	1	5.06E-11	0.341771642	0.787	0.511	1.70E-06	0.000484138	1.01E-10
GCSH	0.002411663	0.442972379	1	0.849	1	8.43E-11	0.320386955	0.968	0.862	2.84E-06	0.002411663	1.69E-10
CENPW	0.618638994	0.403994202	0.455	0.466	1	9.27E-11	0.375780621	0.585	0.3	3.12E-06	0.618638994	1.85E-10
PTMA	0.001893854	-0.586673988	1	0.998	1	1.21E-10	-0.482548326	1	0.999	4.08E-06	0.001893854	2.42E-10
PRDX3	0.002762299	0.53770365	1	0.802	1	1.27E-10	0.352406209	0.915	0.846	4.29E-06	0.002762299	2.55E-10
BMP7	5.96E-06	0.48699217	0.818	0.295	0.200911068	1.87E-10	0.343315192	0.702	0.422	6.31E-06	5.96E-06	3.74E-10
TTR	2.17E-05	1.361381427	1	0.869	0.731583371	3.61E-10	0.451285746	1	0.997	1.22E-05	2.17E-05	7.22E-10
C21orf62	7.57E-10	0.485085776	0.636	0.09	2.55E-05	3.78E-10	0.298680308	0.426	0.185	1.27E-05	7.57E-10	7.55E-10
COL18A1	0.004494115	0.250700367	0.545	0.202	1	4.82E-10	0.277703429	0.66	0.357	1.63E-05	0.004494115	9.65E-10
DNASE2	0.414493432	0.337391226	0.364	0.334	1	5.42E-10	0.359725303	0.681	0.442	1.83E-05	0.414493432	1.08E-09
CD99	0.055693323	0.296616071	0.909	0.837	1	6.59E-10	0.337161345	0.968	0.812	2.22E-05	0.055693323	1.32E-09
UQCR11	0.003032337	0.452076937	1	0.985	1	8.69E-10	0.278716697	1	0.993	2.93E-05	0.003032337	1.74E-09
SERINC5	6.36E-07	0.68050568	0.818	0.246	0.021425472	8.75E-10	0.373135788	0.755	0.52	2.95E-05	6.36E-07	1.75E-09
PGM5P4-AS1	7.63E-07	0.40038603	0.455	0.071	0.025710304	1.05E-09	0.357731403	0.404	0.17	3.53E-05	7.63E-07	2.10E-09
HRSP12	0.008881848	0.42136661	0.727	0.549	1	1.09E-09	0.43360837	0.798	0.608	3.68E-05	0.008881848	2.19E-09
MAF	0.015409745	0.271683069	0.455	0.202	1	1.19E-09	0.304393452	0.479	0.243	4.01E-05	0.015409745	2.38E-09
NDUFA1	0.014738593	0.292560627	1	0.961	1	1.73E-09	0.271015613	1	0.968	5.83E-05	0.014738593	3.46E-09
PNPLA4	0.432803676	0.262775267	0.273	0.205	1	2.82E-09	0.289611521	0.691	0.439	9.49E-05	0.432803676	5.63E-09
RBM47	0.020981316	0.262604603	0.455	0.195	1	3.69E-09	0.363402574	0.638	0.382	0.000124492	0.020981316	7.39E-09
HERPUD1	0.280390971	-0.284574306	0.818	0.89	1	3.83E-09	-0.490056715	0.691	0.889	0.000129187	0.280390971	7.67E-09
LRP10	0.002850827	0.36540315	0.818	0.431	1	4.28E-09	0.272023316	0.766	0.511	0.000144206	0.002850827	8.56E-09
EMC2	0.129442636	0.532962063	0.636	0.575	1	6.11E-09	0.368923803	0.809	0.648	0.000205934	0.129442636	1.22E-08
C1QTNF6	0.017667466	0.312937895	0.364	0.151	1	6.12E-09	0.256025804	0.415	0.188	0.00020608	0.017667466	1.22E-08
GRSF1	0.321828652	0.258771157	0.545	0.602	1	6.28E-09	0.268039374	0.67	0.453	0.000211519	0.321828652	1.26E-08
TAGLN3	0.002309761	-0.976908179	0.636	0.858	1	8.53E-09	-0.702686372	0.383	0.618	0.000287267	0.002309761	1.71E-08
NDUFA11	0.035530725	0.296960731	1	0.958	1	9.83E-09	0.273287218	0.979	0.931	0.000331159	0.035530725	1.97E-08
TPST2	0.05012078	0.263219139	0.455	0.258	1	1.05E-08	0.327301467	0.553	0.337	0.000353181	0.05012078	2.10E-08
GOLM1	0.145706477	0.313335496	0.727	0.651	1	1.29E-08	0.306271628	0.787	0.624	0.000435382	0.145706477	2.58E-08
IFT57	0.03570196	0.334279447	1	0.759	1	1.32E-08	0.527830652	0.84	0.716	0.000446174	0.03570196	2.65E-08
BTG1	0.022158672	0.428150207	0.909	0.873	1	1.56E-08	0.317231089	0.936	0.818	0.000526949	0.022158672	3.13E-08
IFI27L1	0.060702321	0.384099493	0.909	0.647	1	1.92E-08	0.299775646	0.83	0.703	0.00064683	0.060702321	3.84E-08
TGIF1	0.01117197	0.536733695	0.818	0.598	1	2.11E-08	0.370416213	0.777	0.581	0.000711443	0.01117197	4.22E-08
CLDN5	2.59E-08	0.467833618	0.545	0.075	0.000871447	1.94E-05	0.489349193	0.255	0.116	0.652720969	1.94E-05	5.17E-08
NDUFB1	0.017590267	0.362896289	0.909	0.9	1	2.59E-08	0.285855062	0.926	0.858	0.000874134	0.017590267	5.19E-08
NR4A2	1.95E-06	0.384438143	0.364	0.047	0.065590464	2.71E-08	0.251152839	0.319	0.123	0.000912251	1.95E-06	5.41E-08
DCX	0.012476121	-0.756863832	0.545	0.785	1	2.84E-08	-0.772733352	0.383	0.618	0.000957532	0.012476121	5.68E-08
NDUFA13	0.023811696	0.390006152	1	0.939	1	2.96E-08	0.296614957	0.968	0.943	0.00099859	0.023811696	5.93E-08
ECHS1	0.000376907	0.488934079	1	0.812	1	3.48E-08	0.295453567	0.894	0.799	0.001170904	0.000376907	6.95E-08
IFITM2	0.000138077	0.347795029	0.818	0.303	1	3.92E-08	0.322522463	0.606	0.366	0.001321602	0.000138077	7.84E-08
ECH1	0.016372063	0.340191403	1	0.876	1	4.08E-08	0.275968666	0.926	0.899	0.001375633	0.016372063	8.17E-08
ROMO1	0.008260652	0.42707034	1	0.907	1	4.56E-08	0.266530551	0.947	0.887	0.001536185	0.008260652	9.12E-08
PRPS1	0.000142558	0.663321283	0.909	0.603	1	4.63E-08	0.288458209	0.798	0.625	0.001559344	0.000142558	9.26E-08
ZIC1	0.003925368	-0.581551664	0.364	0.773	1	5.05E-08	-0.435803444	0.234	0.508	0.001700649	0.003925368	1.01E-07
EMX2OS	3.47E-07	0.431171885	0.636	0.129	0.011688028	6.85E-08	0.251828012	0.489	0.266	0.002308205	3.47E-07	1.37E-07
RNF145	0.019110314	0.457685973	0.727	0.686	1	7.87E-08	0.302118092	0.755	0.593	0.002650727	0.019110314	1.57E-07
RAB3A	0.123706232	-0.302398836	0.364	0.707	1	1.02E-07	-0.531250613	0.372	0.605	0.003453311	0.123706232	2.05E-07
STMN2	0.005739691	-1.153938799	0.636	0.876	1	1.04E-07	-1.235700289	0.691	0.803	0.003490553	0.005739691	2.07E-07
MAPT	0.007962759	-0.492146068	0.182	0.595	1	1.05E-07	-0.460002798	0.245	0.51	0.003531863	0.007962759	2.10E-07
PPP2R2B	0.019777541	0.408282476	0.818	0.537	1	1.09E-07	0.488451032	0.777	0.591	0.003657485	0.019777541	2.17E-07
FKBP10	0.014452428	0.480954442	0.727	0.536	1	1.14E-07	0.265601074	0.84	0.642	0.003841033	0.014452428	2.28E-07
ATP1A3	0.014581715	-0.400118006	0.182	0.597	1	2.75E-07	-0.393300935	0.181	0.433	0.009264759	0.014581715	5.50E-07
PSME1	0.000143701	0.518732935	1	0.724	1	2.87E-07	0.268388548	0.851	0.705	0.009661796	0.000143701	5.74E-07
STMN4	0.013312534	-0.703060944	0.455	0.736	1	2.88E-07	-0.695593795	0.426	0.622	0.009710869	0.013312534	5.76E-07
FEZ1	0.015821932	-0.502926686	0.818	0.922	1	2.99E-07	-0.470507001	0.702	0.855	0.010060238	0.015821932	5.97E-07
PERP	0.007670762	0.457456905	0.455	0.19	1	3.00E-07	0.318140174	0.553	0.332	0.010121261	0.007670762	6.01E-07
LRPAP1	0.006628238	0.355624659	1	0.786	1	3.42E-07	0.265369202	0.904	0.808	0.011532647	0.006628238	6.85E-07
KLC1	0.165334104	-0.336380255	0.909	0.858	1	3.52E-07	-0.448751086	0.606	0.76	0.011868903	0.165334104	7.05E-07
LAMTOR4	0.002154134	0.528204237	1	0.888	1	3.61E-07	0.283121228	0.968	0.854	0.012151465	0.002154134	7.21E-07
NQO1	0.035321409	0.653505864	0.636	0.449	1	3.74E-07	0.462293073	0.766	0.548	0.012613961	0.035321409	7.49E-07
TM7SF2	0.086546615	0.290463957	0.818	0.697	1	4.46E-07	0.308490835	0.766	0.667	0.015028752	0.086546615	8.92E-07
INA	0.010316391	-0.446264403	0.182	0.661	1	5.02E-07	-0.277125554	0.117	0.374	0.016929213	0.010316391	1.00E-06
SNAP25	0.018030486	-0.361846801	0.182	0.617	1	8.37E-07	-0.367360937	0.213	0.456	0.028203423	0.018030486	1.67E-06
CSTB	0.319821583	0.291793712	0.909	0.92	1	8.97E-07	0.252557557	0.989	0.914	0.030213047	0.319821583	1.79E-06
GAP43	0.001918806	-1.15985807	0.727	0.876	1	9.14E-07	-0.910842651	0.564	0.699	0.030805313	0.001918806	1.83E-06
HMP19	0.002774677	-0.693068839	0.182	0.651	1	9.45E-07	-0.533161837	0.191	0.422	0.031849288	0.002774677	1.89E-06
HSP90AA1	0.030771435	-0.414034661	1	0.998	1	9.98E-07	-0.358222184	1	0.998	0.033614489	0.030771435	2.00E-06
YARS	0.014780491	-0.429495246	0.455	0.744	1	1.02E-06	-0.284457731	0.426	0.643	0.034514281	0.014780491	2.05E-06
KIF5C	0.075039724	-0.47679555	0.727	0.825	1	1.13E-06	-0.401312192	0.426	0.672	0.037926045	0.075039724	2.25E-06
GADD45A	0.333435136	-0.270848234	0.636	0.656	1	1.41E-06	-0.339661423	0.255	0.493	0.047421851	0.333435136	2.81E-06
GNG3	0.015391504	-0.686484297	0.455	0.708	1	2.05E-06	-0.450245408	0.266	0.515	0.068962228	0.015391504	4.09E-06
PPP1R15A	0.150481445	-0.404483481	0.545	0.736	1	2.28E-06	-0.537283396	0.415	0.637	0.076773009	0.150481445	4.56E-06
ZFAS1	0.013769889	-0.479636224	1	0.985	1	2.42E-06	-0.376521045	1	0.986	0.0816756	0.013769889	4.85E-06
HMGA1	0.000808833	-0.65386841	0.364	0.783	1	2.46E-06	-0.280187113	0.468	0.653	0.082981993	0.000808833	4.93E-06
TCP1	0.019660751	-0.375699307	1	0.953	1	2.58E-06	-0.341002128	0.904	0.938	0.087004748	0.019660751	5.16E-06
UBXN4	0.250673463	0.282299621	0.909	0.888	1	2.84E-06	0.265146793	0.947	0.878	0.095741003	0.250673463	5.68E-06
PPA2	0.10071085	0.279689503	0.818	0.778	1	4.15E-06	0.254228796	0.83	0.765	0.139667218	0.10071085	8.29E-06
GSTK1	0.008725869	0.270535465	0.545	0.224	1	4.15E-06	0.25861114	0.617	0.444	0.139682962	0.008725869	8.29E-06
PTGDS	0.000226118	0.80181599	0.727	0.256	1	4.47E-06	0.741933353	0.628	0.427	0.150569999	0.000226118	8.94E-06
IGFBP7	0.573387393	-1.218335791	0.182	0.241	1	6.19E-06	-0.852978572	0.128	0.34	0.208644895	0.573387393	1.24E-05
TNFRSF1A	0.244795099	0.287852202	0.636	0.547	1	6.62E-06	0.263471627	0.691	0.586	0.223116902	0.244795099	1.32E-05
PPA1	0.002067515	-0.465249986	0.909	0.946	1	7.74E-06	-0.289228529	0.766	0.902	0.260723658	0.002067515	1.55E-05
SNHG8	0.01210134	0.476259849	0.818	0.642	1	8.93E-06	-0.2787104	0.372	0.621	0.300821186	0.01210134	1.79E-05
UQCC2	0.183298392	0.318054224	0.727	0.853	1	1.16E-05	0.252598555	0.862	0.824	0.391153059	0.183298392	2.32E-05
CDKN2D	0.074015214	-0.28713171	0.273	0.531	1	1.23E-05	-0.255256833	0.138	0.35	0.413047573	0.074015214	2.45E-05
DAAM1	0.106481575	-0.328278564	0.818	0.785	1	1.26E-05	-0.310595626	0.511	0.714	0.425420536	0.106481575	2.53E-05
NR2F1	0.02495667	-0.494437012	0.636	0.822	1	1.30E-05	-0.481628929	0.649	0.769	0.439070129	0.02495667	2.61E-05
PGM2L1	0.006213892	-0.451289145	0.182	0.583	1	1.32E-05	-0.285933769	0.213	0.432	0.445536521	0.006213892	2.64E-05
NCAM1	0.007188955	-0.535709352	0.273	0.732	1	1.35E-05	-0.355186365	0.277	0.476	0.454648166	0.007188955	2.70E-05
TUBB2A	0.000663552	-1.061548655	0.909	0.924	1	1.58E-05	-0.712975303	0.83	0.854	0.532530249	0.000663552	3.16E-05
SFRP2	0.132183817	-0.312478704	0.091	0.286	1	1.71E-05	-0.286250652	0.011	0.187	0.576685941	0.132183817	3.42E-05
TXNDC17	0.044531174	0.341896522	0.909	0.851	1	1.80E-05	0.271723894	0.819	0.818	0.606691279	0.044531174	3.60E-05
JUN	0.013428067	-0.348829212	0.273	0.775	1	1.83E-05	-0.409422793	0.447	0.647	0.617268172	0.013428067	3.66E-05
ELAVL4	0.013777132	-0.475083608	0.182	0.593	1	2.33E-05	-0.32389856	0.138	0.347	0.784250918	0.013777132	4.66E-05
CADM2	0.013548126	-0.342274228	0.091	0.502	1	2.41E-05	-0.267309703	0.096	0.306	0.811283376	0.013548126	4.82E-05
CCNI	0.00060612	-0.695866502	1	1	1	2.54E-05	-0.350431449	1	0.997	0.855131722	0.00060612	5.08E-05
SCG3	0.020071899	-0.439035326	0.364	0.72	1	2.60E-05	-0.340765823	0.213	0.427	0.875266259	0.020071899	5.20E-05
TRPM3	2.86E-05	1.075990617	0.818	0.283	0.964096603	0.493652851	-0.343498874	0.606	0.543	1	0.493652851	5.72E-05
FAM57B	0.008669092	-0.580188636	0.455	0.759	1	3.84E-05	-0.36092409	0.351	0.524	1	0.008669092	7.68E-05
TMSB15A	0.003604387	-0.603853423	0.455	0.888	1	4.91E-05	-0.472622744	0.5	0.673	1	0.003604387	9.83E-05
NSG1	0.023298867	-0.468289179	0.455	0.758	1	5.33E-05	-0.430298736	0.372	0.561	1	0.023298867	0.000106533
ACOT7	0.000647646	-0.679409724	0.273	0.768	1	7.21E-05	-0.311602836	0.383	0.559	1	0.000647646	0.000144226
ASNS	0.028827579	-0.509297862	0.636	0.753	1	7.39E-05	-0.280107426	0.362	0.567	1	0.028827579	0.000147818
ANGPTL4	0.000100725	0.525199067	0.545	0.151	1	7.55E-05	0.264834487	0.564	0.385	1	0.000100725	0.000150967
AK6	0.37455663	0.294939088	0.636	0.729	1	8.30E-05	0.266782117	0.84	0.754	1	0.37455663	0.000166051
RBFOX2	0.115875035	-0.327487729	0.545	0.736	1	0.000101004	-0.338955737	0.372	0.567	1	0.115875035	0.000201998
RUNX1T1	0.007642717	-0.615612572	0.182	0.561	1	0.000101111	-0.311403787	0.149	0.332	1	0.007642717	0.000202212
GDI1	0.057636963	-0.360672787	1	0.886	1	0.000104247	-0.306795906	0.745	0.822	1	0.057636963	0.000208482
GDAP1L1	0.003352623	-0.661361793	0.455	0.792	1	0.00013757	-0.346388893	0.457	0.613	1	0.003352623	0.000275122
RTN1	0.014404859	-0.581014676	0.818	0.931	1	0.000153332	-0.589212183	0.745	0.849	1	0.014404859	0.00030664
WHSC1L1	0.038667052	-0.331925748	0.636	0.846	1	0.000153374	-0.29817636	0.67	0.756	1	0.038667052	0.000306724
MIAT	0.051510146	-0.560276315	0.636	0.744	1	0.000160322	-0.584623947	0.351	0.491	1	0.051510146	0.000320618
HN1	0.020503024	-0.521127396	0.909	0.951	1	0.000160965	-0.57143278	0.894	0.892	1	0.020503024	0.000321904
RBP1	0.101717418	-0.458196745	0.091	0.317	1	0.000185136	-0.415121943	0.181	0.347	1	0.101717418	0.000370237
STMN1	0.000725412	-0.948489091	1	0.993	1	0.000194264	-0.574727832	0.979	0.983	1	0.000725412	0.000388491
SARS	0.090756066	-0.285799696	0.909	0.937	1	0.000203075	-0.259448062	0.766	0.882	1	0.090756066	0.000406109
CRMP1	0.011935468	-0.571688161	0.818	0.873	1	0.000232507	-0.419023995	0.606	0.694	1	0.011935468	0.000464961
PLK2	0.051359612	-0.492462953	0.273	0.563	1	0.000257687	-0.268543318	0.16	0.334	1	0.051359612	0.000515308
SOX11	0.00356397	-0.725314161	0.636	0.861	1	0.000277821	-0.408207576	0.574	0.732	1	0.00356397	0.000555564
HIST1H4C	0.274102368	-0.582518783	1	0.761	1	0.000291208	-0.555459569	0.66	0.76	1	0.274102368	0.000582332
HES6	0.013917165	-0.522315707	0.273	0.659	1	0.000332928	-0.35891772	0.106	0.273	1	0.013917165	0.000665745
IDI1	0.006429586	-0.503066963	0.364	0.812	1	0.000431363	-0.409545684	0.617	0.749	1	0.006429586	0.000862539
TMEM35	0.04826976	-0.333529505	0.273	0.58	1	0.000439728	-0.328829638	0.319	0.475	1	0.04826976	0.000879263
TUBB2B	0.000453408	-1.11073997	0.909	0.978	1	0.00474653	-0.546880274	0.947	0.962	1	0.00474653	0.00090661
TMSB10	0.000534117	-0.82944046	1	1	1	0.013889701	-0.396505262	1	0.996	1	0.013889701	0.00106795
PFDN2	0.023426609	-0.359697832	0.909	0.932	1	0.000597172	-0.262976947	0.83	0.905	1	0.023426609	0.001193988
NMB	0.005409739	0.275923492	0.545	0.232	1	0.000720809	0.304927375	0.415	0.286	1	0.005409739	0.001441099
TUBA1A	0.000866222	-0.970988242	1	1	1	0.574556293	-0.319618524	1	0.998	1	0.574556293	0.001731694
ANXA1	0.185761338	-0.274327726	0	0.139	1	0.000901459	-0.458105143	0.053	0.188	1	0.185761338	0.001802106
MSMO1	0.109964982	-0.318494771	0.545	0.724	1	0.00117933	-0.306701417	0.574	0.711	1	0.109964982	0.002357269
ACAT2	0.001230749	-0.770137522	0.364	0.754	1	0.005364487	-0.275224096	0.436	0.584	1	0.005364487	0.002459984
NEFM	0.019762607	-0.383580711	0.091	0.476	1	0.001527962	-0.329217693	0.234	0.378	1	0.019762607	0.003053589
RTN4	0.033298039	-0.309847808	1	0.99	1	0.001640005	-0.26346806	0.926	0.97	1	0.033298039	0.003277319
EIF4EBP1	0.039197728	-0.419864184	0.636	0.839	1	0.001653912	-0.254174777	0.543	0.677	1	0.039197728	0.003305088
ATAT1	0.028702687	-0.406130353	0.727	0.839	1	0.001675545	-0.341376358	0.628	0.735	1	0.028702687	0.003348283
KPNA2	0.013361948	-0.762378142	0.455	0.771	1	0.001723001	-0.469116	0.564	0.674	1	0.013361948	0.003443033
WSB1	0.204572335	-0.338016429	0.727	0.902	1	0.001737597	-0.283593069	0.702	0.826	1	0.204572335	0.003472174
PAX6	0.147212485	-0.31714102	0.545	0.692	1	0.002071828	-0.26356085	0.447	0.605	1	0.147212485	0.004139364
CENPF	0.067568237	-0.50235907	0.091	0.381	1	0.002278664	-0.338010157	0.064	0.186	1	0.067568237	0.004552135
NUSAP1	0.103926861	-0.567259132	0.182	0.431	1	0.002436578	-0.403858136	0.074	0.203	1	0.103926861	0.00486722
CDC20	0.09356328	-0.465360493	0.091	0.339	1	0.003017587	-0.317096478	0.043	0.153	1	0.09356328	0.006026068
H2AFZ	0.010479338	-0.642999151	0.909	0.993	1	0.003082555	-0.286069777	0.957	0.992	1	0.010479338	0.006155608
MLLT11	0.009297597	-0.783558413	0.909	0.954	1	0.003155639	-0.587280999	0.936	0.918	1	0.009297597	0.006301321
PTN	0.003930776	-1.506080764	0.545	0.863	1	0.32805861	-0.940192785	0.894	0.833	1	0.32805861	0.007846101
BIRC5	0.005320159	-0.768052751	0	0.444	1	0.035834882	-0.298243344	0.106	0.192	1	0.035834882	0.010612014
GPNMB	0.137360646	0.362606214	0.273	0.124	1	0.00627083	-0.280250357	0.138	0.268	1	0.137360646	0.012502337
HMGB2	0.05139851	-1.013363108	0.727	0.815	1	0.008130837	-0.647773822	0.596	0.681	1	0.05139851	0.016195564
TCEAL7	0.011581692	-0.517034854	0.364	0.685	1	0.0653024	-0.261937894	0.447	0.52	1	0.0653024	0.023029248
NREP	0.125690612	-0.314432446	0.818	0.917	1	0.01159022	-0.298198214	0.83	0.872	1	0.125690612	0.023046107
VIM	0.052049775	-0.950965454	1	0.971	1	0.014097955	-0.553270002	0.915	0.936	1	0.052049775	0.027997157
SOX4	0.017674193	-0.936672657	1	0.936	1	0.98678756	-0.46998947	0.915	0.865	1	0.98678756	0.035036008
TCF7L2	0.277823316	-0.864306203	1	0.79	1	0.018918426	-0.603394358	0.298	0.416	1	0.277823316	0.037478945
UBE2C	0.021637886	-1.124114397	0.182	0.51	1	0.026057644	-0.674922084	0.117	0.207	1	0.026057644	0.042807575
HMGCS1	0.662037939	-0.400892381	0.818	0.731	1	0.022280618	-0.394346022	0.606	0.678	1	0.662037939	0.044064811
FDFT1	0.125092177	-0.336549637	0.727	0.808	1	0.039105409	-0.330792063	0.734	0.758	1	0.125092177	0.076681586
TOP2A	0.040895606	-0.759044638	0.091	0.39	1	0.084917053	-0.411634985	0.096	0.158	1	0.084917053	0.080118761
NNAT	0.194922099	-1.033965116	0.182	0.341	1	0.042453453	-0.489708	0.362	0.455	1	0.194922099	0.083104611
CCNB1	0.050451664	-0.548755382	0.091	0.392	1	0.814045968	-0.305070551	0.245	0.255	1	0.814045968	0.098357959
CDK1	0.082887243	-0.333031658	0.091	0.375	1	0.067846297	-0.295340266	0.128	0.196	1	0.082887243	0.131089474
CKS2	0.089321655	-0.408170065	0.364	0.69	1	0.144604253	-0.375894397	0.585	0.62	1	0.144604253	0.170664952
CRABP1	0.107180653	-0.382117359	0.091	0.317	1	0.198681521	-0.275781138	0.319	0.394	1	0.198681521	0.202873613
SPARCL1	0.648286668	-0.27027334	0.273	0.195	1	0.27074274	-0.42821304	0.191	0.234	1	0.648286668	0.468183849
MT2A	0.358466897	-0.272609412	0.273	0.458	1	0.466739568	-0.387672585	0.415	0.434	1	0.466739568	0.588435278
