# Supplementary material for: High-resolution transcriptional landscape of xeno-free human induced pluripotent stem cell-derived cerebellar organoids
Source: Sci Rep. 2021 Jun 21;11:12959. doi: 10.1038/s41598-021-91846-4 (PMC8217544; doi:10.1038/s41598-021-91846-4)
Supplement: Supplementary file 10 — Supplementary Information 10. [file 41598_2021_91846_MOESM10_ESM.csv]

	STIM_p_val	STIM_avg_logFC	STIM_pct.1	STIM_pct.2	STIM_p_val_adj	CTRL_p_val	CTRL_avg_logFC	CTRL_pct.1	CTRL_pct.2	CTRL_p_val_adj	max_pval	minimump_p_val
ASPM	3.49E-40	0.642632035	0.841	0.113	1.17E-35	3.12E-106	0.963933857	0.947	0.037	1.05E-101	3.49E-40	6.24E-106	High resolution transcriptional landscape of xeno free human induced pluripotent stem cell derived cerebellar organoids. Samuel Nayler1*, Devika Agarwal3, Fabiola Curion2, Rory Bowden2,4, Esther B.E. Becker1,5*
TTK	7.67E-37	0.554631865	0.818	0.108	2.58E-32	3.68E-106	0.827774524	0.921	0.036	1.24E-101	7.67E-37	7.36E-106
DLGAP5	6.41E-44	0.73974233	0.932	0.136	2.16E-39	3.11E-100	1.153081938	1	0.051	1.05E-95	6.41E-44	6.22E-100
CENPA	1.30E-41	1.026179642	0.955	0.174	4.38E-37	1.69E-94	1.416362457	1	0.059	5.68E-90	1.30E-41	3.37E-94
TROAP	2.94E-40	0.748982258	0.909	0.149	9.91E-36	4.39E-94	1.019487753	0.947	0.049	1.48E-89	2.94E-40	8.79E-94
MKI67	2.47E-35	1.145527645	0.977	0.232	8.34E-31	5.22E-94	1.636770118	1	0.058	1.76E-89	2.47E-35	1.04E-93
CKAP2L	5.63E-32	0.627456083	0.841	0.158	1.90E-27	6.67E-94	0.866129864	0.921	0.045	2.25E-89	5.63E-32	1.33E-93
DEPDC1	3.60E-30	0.370703254	0.636	0.077	1.21E-25	1.58E-90	0.692844229	0.816	0.033	5.33E-86	3.60E-30	3.16E-90
KIF20A	7.69E-46	0.603352101	0.75	0.065	2.59E-41	3.02E-90	0.808572454	0.684	0.019	1.02E-85	7.69E-46	6.03E-90
CDCA2	1.62E-31	0.449125666	0.682	0.09	5.47E-27	3.66E-89	0.740156391	0.816	0.034	1.23E-84	1.62E-31	7.31E-89
BUB1	5.32E-43	0.5079824	0.75	0.068	1.79E-38	2.70E-88	0.876961932	0.842	0.037	9.09E-84	5.32E-43	5.39E-88
FAM64A	7.81E-41	1.219589189	0.977	0.208	2.63E-36	1.12E-86	1.527435358	1	0.068	3.76E-82	7.81E-41	2.23E-86
NEK2	1.66E-42	0.88799026	0.932	0.154	5.59E-38	3.28E-86	1.4725173	0.974	0.063	1.10E-81	1.66E-42	6.55E-86
HMMR	9.66E-44	0.783603388	0.977	0.162	3.26E-39	8.11E-86	1.310761395	0.947	0.058	2.73E-81	9.66E-44	1.62E-85
KIF2C	2.22E-37	0.727931884	0.886	0.149	7.47E-33	1.73E-84	1.014339037	0.895	0.049	5.82E-80	2.22E-37	3.46E-84
PLK1	4.61E-51	1.397626806	1	0.153	1.55E-46	1.05E-82	1.860959996	1	0.075	3.53E-78	4.61E-51	2.10E-82
CDCA8	2.95E-39	0.760493316	0.886	0.147	9.96E-35	1.81E-82	0.986980759	0.842	0.043	6.11E-78	2.95E-39	3.63E-82
TACC3	1.23E-25	0.705652316	0.864	0.221	4.14E-21	3.68E-82	1.291117663	1	0.074	1.24E-77	1.23E-25	7.36E-82
SPAG5	2.54E-25	0.445575841	0.773	0.149	8.57E-21	1.10E-81	0.68166018	0.842	0.042	3.71E-77	2.54E-25	2.20E-81
AURKB	3.68E-30	1.02933538	0.909	0.224	1.24E-25	2.20E-81	1.177666494	0.947	0.061	7.42E-77	3.68E-30	4.41E-81
GTSE1	4.31E-30	0.712508144	0.886	0.203	1.45E-25	4.61E-80	1.212089464	0.974	0.07	1.55E-75	4.31E-30	9.22E-80
NUF2	2.18E-29	0.974555735	0.886	0.232	7.35E-25	1.08E-78	1.446017351	1	0.078	3.65E-74	2.18E-29	2.16E-78
HJURP	1.25E-33	0.549821207	0.841	0.14	4.20E-29	2.79E-77	0.720030979	0.789	0.039	9.39E-73	1.25E-33	5.57E-77
CCNA2	4.31E-37	1.160442842	0.977	0.228	1.45E-32	8.71E-77	1.498905409	0.974	0.074	2.94E-72	4.31E-37	1.74E-76
CDCA3	8.98E-30	0.809749937	0.864	0.181	3.02E-25	5.27E-75	1.243582418	0.895	0.06	1.77E-70	8.98E-30	1.05E-74
KIF4A	1.38E-27	0.413879104	0.727	0.118	4.65E-23	1.34E-74	0.569913424	0.763	0.037	4.51E-70	1.38E-27	2.68E-74
CEP55	2.18E-28	0.280022529	0.568	0.061	7.34E-24	9.72E-73	0.421009663	0.605	0.02	3.27E-68	2.18E-28	1.94E-72
SGOL1	1.65E-24	0.788910172	0.841	0.224	5.58E-20	3.44E-72	1.023042715	0.974	0.08	1.16E-67	1.65E-24	6.89E-72
FOXM1	1.04E-22	0.414461816	0.795	0.171	3.50E-18	1.22E-69	0.614245139	0.789	0.046	4.12E-65	1.04E-22	2.45E-69
NCAPG	9.41E-21	0.487036088	0.75	0.181	3.17E-16	1.50E-69	0.632519612	0.816	0.05	5.05E-65	9.41E-21	3.00E-69
KIFC1	4.08E-25	0.642489666	0.841	0.212	1.38E-20	1.42E-68	0.918183016	0.947	0.08	4.78E-64	4.08E-25	2.84E-68
KIF18A	1.67E-31	0.306181231	0.523	0.043	5.61E-27	1.19E-67	0.369622845	0.632	0.026	3.99E-63	1.67E-31	2.37E-67
FAM83D	2.64E-44	0.718517122	0.864	0.11	8.89E-40	2.86E-67	0.931766555	0.789	0.049	9.64E-63	2.64E-44	5.72E-67
TPX2	3.33E-38	1.019813215	1	0.237	1.12E-33	3.46E-67	1.567858009	1	0.105	1.17E-62	3.33E-38	6.92E-67
KIF23	5.26E-21	0.392705247	0.75	0.167	1.77E-16	3.63E-67	0.721979124	0.868	0.063	1.22E-62	5.26E-21	7.27E-67
PBK	1.66E-30	0.992838271	0.955	0.266	5.58E-26	4.88E-67	1.341710649	0.947	0.082	1.65E-62	1.66E-30	9.77E-67
NDC80	5.01E-31	0.78514617	0.886	0.192	1.69E-26	9.44E-67	0.997667891	0.842	0.061	3.18E-62	5.01E-31	1.89E-66
PRR11	4.50E-31	0.516517077	0.818	0.151	1.52E-26	5.00E-66	0.843834999	0.842	0.063	1.68E-61	4.50E-31	9.99E-66
CDC20	6.57E-38	1.677889705	1	0.282	2.21E-33	2.70E-65	2.019974098	1	0.111	9.10E-61	6.57E-38	5.40E-65
CENPE	4.98E-40	0.730258066	0.864	0.124	1.68E-35	1.24E-64	1.086887737	0.842	0.065	4.17E-60	4.98E-40	2.48E-64
CDC25C	4.66E-26	0.381562948	0.659	0.106	1.57E-21	4.91E-64	0.579167845	0.684	0.036	1.65E-59	4.66E-26	9.82E-64
CCNB2	3.32E-33	1.571631393	0.977	0.338	1.12E-28	2.22E-63	2.025784108	1	0.115	7.49E-59	3.32E-33	4.44E-63
ARHGAP11B	6.95E-19	0.357665135	0.591	0.113	2.34E-14	4.09E-61	0.479317231	0.711	0.042	1.38E-56	6.95E-19	8.18E-61
RTKN2	8.84E-31	0.586125973	0.818	0.163	2.98E-26	2.75E-60	0.611668809	0.763	0.053	9.28E-56	8.84E-31	5.51E-60
DEPDC1B	3.69E-28	0.525379864	0.886	0.196	1.24E-23	4.35E-60	0.663497034	0.842	0.071	1.46E-55	3.69E-28	8.69E-60
MIS18BP1	6.95E-16	0.356939749	0.614	0.145	2.34E-11	1.13E-59	0.597950871	0.737	0.048	3.79E-55	6.95E-16	2.25E-59
SPC25	4.01E-24	0.679005604	0.841	0.201	1.35E-19	2.60E-58	0.872816434	0.763	0.056	8.75E-54	4.01E-24	5.19E-58
TOP2A	3.21E-31	1.676627751	0.977	0.338	1.08E-26	2.96E-58	2.257905336	0.974	0.121	9.97E-54	3.21E-31	5.92E-58
OIP5	1.35E-18	0.302361642	0.659	0.147	4.55E-14	4.67E-58	0.6656124	0.842	0.072	1.57E-53	1.35E-18	9.35E-58
SGOL2	7.88E-34	0.691966084	0.909	0.181	2.66E-29	1.78E-56	1.187307751	0.921	0.103	5.99E-52	7.88E-34	3.56E-56
AURKA	9.15E-41	0.845452378	0.909	0.153	3.08E-36	5.55E-56	1.265070628	0.816	0.075	1.87E-51	9.15E-41	1.11E-55
KIF15	9.21E-31	0.436802404	0.727	0.102	3.10E-26	3.05E-54	0.407559441	0.684	0.043	1.03E-49	9.21E-31	6.09E-54
ARHGAP11A	7.83E-27	0.319113072	0.705	0.108	2.64E-22	4.48E-53	0.52304595	0.763	0.064	1.51E-48	7.83E-27	8.96E-53
PSRC1	2.97E-28	0.828134686	0.886	0.237	9.99E-24	5.07E-53	1.009510139	0.895	0.105	1.71E-48	2.97E-28	1.01E-52
BIRC5	1.76E-30	1.545657875	0.977	0.393	5.94E-26	1.23E-52	1.964703313	1	0.154	4.14E-48	1.76E-30	2.45E-52
PRC1	1.57E-30	1.029713458	0.932	0.259	5.30E-26	5.11E-52	1.331014605	0.974	0.137	1.72E-47	1.57E-30	1.02E-51
NCAPH	5.46E-22	0.395483033	0.659	0.12	1.84E-17	8.13E-52	0.355318485	0.632	0.039	2.74E-47	5.46E-22	1.63E-51
CENPF	2.07E-33	1.528434958	1	0.327	6.98E-29	1.83E-51	1.96539688	0.974	0.145	6.18E-47	2.07E-33	3.67E-51
NUSAP1	2.27E-30	1.537933521	1	0.381	7.64E-26	3.13E-51	2.040577793	1	0.161	1.06E-46	2.27E-30	6.27E-51
BORA	2.36E-26	0.297923463	0.591	0.075	7.95E-22	4.38E-51	0.583919827	0.737	0.063	1.48E-46	2.36E-26	8.77E-51
UBE2C	1.66E-30	2.343823899	1	0.465	5.58E-26	3.14E-50	2.913108361	1	0.169	1.06E-45	1.66E-30	6.27E-50
ECT2	2.05E-33	0.566731654	0.841	0.153	6.89E-29	3.88E-48	0.667879781	0.842	0.096	1.31E-43	2.05E-33	7.75E-48
SPC24	2.26E-13	0.275089955	0.545	0.127	7.63E-09	8.09E-48	0.506743663	0.605	0.04	2.73E-43	2.26E-13	1.62E-47
RRM2	2.29E-14	0.427074223	0.773	0.244	7.70E-10	2.13E-47	0.453804713	0.737	0.062	7.19E-43	2.29E-14	4.27E-47
SAPCD2	6.55E-33	0.309280962	0.545	0.045	2.21E-28	1.10E-46	0.25401562	0.447	0.019	3.71E-42	6.55E-33	2.20E-46
MELK	4.96E-15	0.376538115	0.727	0.221	1.67E-10	9.39E-46	0.661982659	0.763	0.075	3.16E-41	4.96E-15	1.88E-45
NCAPD2	1.34E-15	0.264414143	0.614	0.147	4.51E-11	1.30E-45	0.509072925	0.711	0.065	4.40E-41	1.34E-15	2.61E-45
MXD3	6.24E-29	0.70954191	0.909	0.206	2.10E-24	6.31E-45	0.981098464	0.789	0.093	2.13E-40	6.24E-29	1.26E-44
CDK1	2.10E-31	1.332020782	0.977	0.321	7.08E-27	2.32E-43	1.778234495	0.947	0.162	7.82E-39	2.10E-31	4.64E-43
KIF11	1.61E-18	0.324101155	0.636	0.138	5.43E-14	2.77E-43	0.546594038	0.684	0.064	9.32E-39	1.61E-18	5.53E-43
MND1	1.47E-17	0.419464544	0.75	0.212	4.96E-13	1.44E-42	0.612558919	0.737	0.079	4.86E-38	1.47E-17	2.89E-42
CCNB1	3.06E-35	1.760379221	1	0.338	1.03E-30	2.95E-42	2.352604549	1	0.226	9.95E-38	3.06E-35	5.90E-42
ZWINT	5.23E-14	0.478856419	0.841	0.343	1.76E-09	1.95E-41	0.833776061	0.895	0.131	6.58E-37	5.23E-14	3.91E-41
KIF20B	3.01E-22	0.577693702	0.864	0.248	1.01E-17	1.07E-40	1.197285434	1	0.198	3.59E-36	3.01E-22	2.13E-40
CDKN3	2.47E-32	1.065808623	0.977	0.307	8.32E-28	4.80E-39	1.622193425	0.974	0.222	1.62E-34	2.47E-32	9.60E-39
CENPN	2.49E-19	0.518500202	0.864	0.271	8.37E-15	5.34E-38	0.667819102	0.895	0.144	1.80E-33	2.49E-19	1.07E-37
RACGAP1	7.34E-26	0.60826506	0.909	0.255	2.47E-21	7.94E-38	0.933520005	0.921	0.165	2.68E-33	7.34E-26	1.59E-37
CDC25B	1.79E-21	0.811514301	0.886	0.302	6.03E-17	1.39E-37	1.304040605	0.974	0.231	4.69E-33	1.79E-21	2.78E-37
REEP4	1.47E-11	0.279014965	0.568	0.162	4.97E-07	5.67E-36	0.862051754	0.921	0.179	1.91E-31	1.47E-11	1.13E-35
MAD2L1	7.29E-26	1.080717206	0.977	0.44	2.46E-21	1.31E-35	1.553238801	1	0.287	4.43E-31	7.29E-26	2.63E-35
GPSM2	2.63E-21	0.521942443	0.864	0.284	8.87E-17	3.38E-35	0.890371292	0.868	0.162	1.14E-30	2.63E-21	6.76E-35
KNSTRN	4.85E-27	0.977323684	0.977	0.399	1.63E-22	1.29E-34	1.377442469	0.974	0.252	4.36E-30	4.85E-27	2.59E-34
CENPU	2.35E-11	0.428345885	0.818	0.346	7.93E-07	1.38E-34	0.664199798	0.895	0.153	4.65E-30	2.35E-11	2.76E-34
SMC4	2.39E-27	1.285092556	1	0.51	8.06E-23	2.52E-33	1.704231819	1	0.325	8.48E-29	2.39E-27	5.04E-33
CDKN2C	9.13E-22	0.457447286	0.682	0.133	3.08E-17	2.05E-32	0.37925069	0.553	0.055	6.92E-28	9.13E-22	4.11E-32
KIAA0101	1.82E-09	0.259303883	0.841	0.354	6.13E-05	5.08E-32	0.930348117	0.868	0.16	1.71E-27	1.82E-09	1.02E-31
SMC2	2.99E-11	0.388892503	0.818	0.359	1.01E-06	5.50E-32	0.814237698	0.947	0.22	1.85E-27	2.99E-11	1.10E-31
PTTG1	2.39E-29	1.823426057	1	0.56	8.04E-25	1.44E-31	2.309815636	1	0.375	4.85E-27	2.39E-29	2.88E-31
CKAP2	7.00E-25	0.794979604	0.977	0.354	2.36E-20	1.46E-31	1.173654896	0.947	0.25	4.92E-27	7.00E-25	2.92E-31
H2AFX	2.72E-24	0.909653622	0.977	0.411	9.17E-20	1.13E-30	0.777745516	0.895	0.202	3.82E-26	2.72E-24	2.27E-30
TYMS	5.48E-13	0.55996636	0.909	0.397	1.85E-08	6.68E-30	0.900236053	0.816	0.153	2.25E-25	5.48E-13	1.34E-29
UBE2T	4.43E-23	1.005787438	1	0.531	1.49E-18	9.21E-30	1.255536059	1	0.337	3.10E-25	4.43E-23	1.84E-29
CENPW	3.61E-22	0.797984475	0.955	0.427	1.22E-17	2.33E-27	1.15196622	0.974	0.301	7.84E-23	3.61E-22	4.65E-27
CKS2	3.48E-27	1.526121936	1	0.659	1.17E-22	1.23E-25	2.019824128	1	0.603	4.14E-21	1.23E-25	6.96E-27
CKS1B	2.32E-26	1.310338622	1	0.6	7.83E-22	3.61E-27	1.546064069	1	0.489	1.22E-22	2.32E-26	7.22E-27
HMGB2	4.36E-27	1.768230379	1	0.799	1.47E-22	4.17E-26	2.416301303	1	0.661	1.41E-21	4.17E-26	8.72E-27
KPNA2	8.96E-27	1.787020473	1	0.747	3.02E-22	4.01E-23	2.200157203	0.974	0.653	1.35E-18	4.01E-23	1.79E-26
CCNA1	1.66E-17	0.347545257	0.568	0.111	5.58E-13	2.97E-26	0.512138171	0.526	0.064	1.00E-21	1.66E-17	5.95E-26
ARL6IP1	9.28E-26	1.307371911	1	0.93	3.13E-21	1.69E-22	1.60187553	1	0.951	5.70E-18	1.69E-22	1.86E-25
UBE2S	4.59E-22	1.408910863	1	0.767	1.55E-17	2.79E-25	1.42712309	1	0.55	9.40E-21	4.59E-22	5.58E-25
TUBB4B	1.61E-24	1.141137015	1	0.89	5.42E-20	3.60E-23	1.723075587	1	0.854	1.21E-18	3.60E-23	3.22E-24
KIF22	1.76E-24	0.798750929	1	0.429	5.93E-20	7.55E-23	0.989844244	0.921	0.337	2.54E-18	7.55E-23	3.52E-24
DBF4	6.19E-24	0.606178186	0.864	0.239	2.09E-19	8.62E-20	0.695657295	0.763	0.211	2.90E-15	8.62E-20	1.24E-23
NMU	3.08E-08	0.466490727	0.727	0.393	0.001039321	2.22E-23	0.867290693	1	0.319	7.50E-19	3.08E-08	4.45E-23
FBXO5	4.98E-12	0.341691103	0.773	0.298	1.68E-07	3.17E-23	0.691226378	0.816	0.197	1.07E-18	4.98E-12	6.34E-23
HMGB3	4.05E-23	0.866760668	1	0.817	1.36E-18	1.03E-19	1.139648154	1	0.664	3.46E-15	1.03E-19	8.10E-23
TUBA1B	3.27E-21	0.946305952	1	0.998	1.10E-16	4.43E-23	1.474902882	1	0.998	1.49E-18	3.27E-21	8.87E-23
H2AFZ	1.21E-19	0.82736171	1	0.991	4.06E-15	2.89E-22	1.24846575	1	0.988	9.73E-18	1.21E-19	5.77E-22
MZT1	5.50E-22	0.798869236	1	0.646	1.85E-17	1.38E-20	0.967710702	0.974	0.611	4.65E-16	1.38E-20	1.10E-21
RBMX	1.34E-16	0.624465679	1	0.934	4.53E-12	2.01E-21	0.936730583	1	0.934	6.78E-17	1.34E-16	4.02E-21
HNRNPA2B1	1.79E-19	0.671096081	1	0.987	6.03E-15	2.46E-21	0.932199224	1	0.983	8.27E-17	1.79E-19	4.91E-21
H2AFV	3.45E-19	0.795225229	1	0.831	1.16E-14	4.57E-21	0.969945906	1	0.699	1.54E-16	3.45E-19	9.15E-21
CENPM	9.66E-09	0.253292834	0.659	0.253	0.000325536	5.44E-21	0.488420284	0.632	0.123	1.83E-16	9.66E-09	1.09E-20
HMGB1	1.01E-20	0.796357187	1	0.998	3.41E-16	5.74E-20	1.146384659	1	0.993	1.93E-15	5.74E-20	2.03E-20
HMGN2	8.59E-17	0.892491057	1	0.993	2.89E-12	1.64E-20	1.302271275	1	0.977	5.51E-16	8.59E-17	3.27E-20
KMT5A	1.52E-12	0.309911511	0.727	0.275	5.12E-08	2.66E-20	0.413349909	0.711	0.16	8.96E-16	1.52E-12	5.32E-20
NUCKS1	1.42E-19	0.707248535	1	0.977	4.79E-15	2.89E-20	0.949702213	1	0.958	9.74E-16	1.42E-19	5.78E-20
DTYMK	2.28E-14	0.664722498	0.977	0.654	7.68E-10	7.78E-20	0.803414284	1	0.556	2.62E-15	2.28E-14	1.56E-19
TUBB6	1.91E-09	0.544690602	0.841	0.443	6.45E-05	8.58E-20	1.050856735	0.868	0.36	2.89E-15	1.91E-09	1.72E-19
PARPBP	5.17E-19	0.311642013	0.591	0.113	1.74E-14	9.83E-20	0.350937667	0.632	0.123	3.31E-15	5.17E-19	1.97E-19
BUB3	2.06E-17	0.783550875	0.955	0.741	6.94E-13	1.39E-19	0.972480241	0.974	0.676	4.68E-15	2.06E-17	2.78E-19
RAD21	7.97E-17	0.692747306	0.955	0.79	2.68E-12	2.45E-19	1.062704314	1	0.732	8.24E-15	7.97E-17	4.89E-19
CKAP5	2.96E-06	0.297228462	0.727	0.393	0.099630221	3.26E-19	0.652814407	0.842	0.284	1.10E-14	2.96E-06	6.53E-19
RAN	6.56E-16	0.48880296	1	0.98	2.21E-11	3.61E-19	0.780276183	1	0.983	1.22E-14	6.56E-16	7.22E-19
RNF26	2.80E-16	0.525609178	0.932	0.528	9.42E-12	5.99E-19	0.917079603	0.947	0.515	2.02E-14	2.80E-16	1.20E-18
LMNB1	1.24E-07	0.355201704	0.727	0.388	0.004173697	1.40E-18	0.35365884	0.711	0.162	4.73E-14	1.24E-07	2.81E-18
CCDC34	3.54E-15	0.584139274	1	0.607	1.19E-10	3.01E-18	0.847149965	0.947	0.54	1.01E-13	3.54E-15	6.02E-18
NUDT1	3.91E-09	0.33797228	0.932	0.589	0.000131847	5.38E-18	0.555532392	0.947	0.389	1.81E-13	3.91E-09	1.08E-17
RANGAP1	2.07E-12	0.298372618	0.636	0.187	6.98E-08	7.51E-18	0.319649713	0.737	0.179	2.53E-13	2.07E-12	1.50E-17
HN1	1.17E-12	0.59461709	1	0.946	3.93E-08	1.17E-16	0.981593193	1	0.889	3.93E-12	1.17E-12	2.34E-16
RHNO1	1.88E-13	0.490818623	0.977	0.614	6.34E-09	1.52E-16	0.727788233	0.947	0.529	5.11E-12	1.88E-13	3.04E-16
CEP70	2.09E-16	0.491988445	0.841	0.346	7.05E-12	2.54E-15	0.537253691	0.763	0.261	8.54E-11	2.54E-15	4.18E-16
HSD17B11	1.14E-09	0.343177584	0.773	0.393	3.84E-05	3.54E-16	0.707936954	0.842	0.325	1.19E-11	1.14E-09	7.07E-16
LSM5	5.45E-16	0.597587413	1	0.916	1.84E-11	4.93E-12	0.663450875	0.974	0.861	1.66E-07	4.93E-12	1.09E-15
ANP32E	5.68E-16	0.745081377	0.977	0.677	1.91E-11	6.67E-14	0.741007661	0.974	0.58	2.25E-09	6.67E-14	1.14E-15
UCP2	5.78E-15	0.46185156	0.864	0.363	1.95E-10	6.48E-16	0.593899919	0.658	0.179	2.18E-11	5.78E-15	1.30E-15
CENPH	2.66E-11	0.39326007	0.955	0.492	8.96E-07	1.24E-15	0.637951988	0.842	0.345	4.19E-11	2.66E-11	2.49E-15
SPDL1	2.72E-15	0.317089302	0.614	0.158	9.16E-11	4.29E-15	0.398968981	0.684	0.189	1.45E-10	4.29E-15	5.44E-15
TUBB	2.68E-11	0.483856483	1	0.998	9.02E-07	3.25E-15	0.829257046	1	0.999	1.09E-10	2.68E-11	6.50E-15
TMPO	1.26E-11	0.479969157	0.864	0.494	4.26E-07	6.56E-15	0.648384828	0.868	0.386	2.21E-10	1.26E-11	1.31E-14
LBR	7.88E-15	0.443418752	0.955	0.474	2.66E-10	1.80E-13	0.604834191	0.789	0.32	6.06E-09	1.80E-13	1.58E-14
NUDCD2	3.61E-14	0.543063432	0.977	0.655	1.21E-09	3.18E-13	0.621960263	0.974	0.65	1.07E-08	3.18E-13	7.21E-14
PHGDH	3.49E-08	0.449174858	1	0.874	0.001177094	1.85E-13	0.798532226	1	0.827	6.22E-09	3.49E-08	3.69E-13
DDX39A	2.06E-13	0.512155739	0.955	0.675	6.93E-09	8.93E-11	0.509161592	0.895	0.509	3.01E-06	8.93E-11	4.12E-13
VRK1	4.99E-10	0.344832888	0.841	0.424	1.68E-05	3.37E-13	0.430924939	0.816	0.301	1.14E-08	4.99E-10	6.74E-13
RCC1	3.90E-13	0.292981727	0.75	0.264	1.31E-08	3.24E-12	0.395165267	0.632	0.196	1.09E-07	3.24E-12	7.80E-13
HNRNPA1	1.32E-10	0.412597461	1	1	4.43E-06	4.21E-13	0.556757407	1	0.996	1.42E-08	1.32E-10	8.43E-13
DEK	4.02E-08	0.395711857	0.955	0.871	0.001355977	1.52E-12	0.691098101	0.974	0.804	5.11E-08	4.02E-08	3.03E-12
EMC9	1.36E-06	0.29538671	0.795	0.479	0.045791056	1.63E-12	0.492864881	0.868	0.467	5.50E-08	1.36E-06	3.26E-12
STMN1	1.26E-06	0.403016287	1	0.993	0.042416745	1.73E-12	0.737783336	1	0.982	5.82E-08	1.26E-06	3.45E-12
EZH2	1.19E-09	0.406677615	0.886	0.517	4.01E-05	1.95E-12	0.605905763	0.789	0.308	6.56E-08	1.19E-09	3.89E-12
EXOSC8	2.48E-12	0.429771593	0.977	0.695	8.37E-08	3.46E-08	0.409454546	0.895	0.608	0.001166443	3.46E-08	4.97E-12
FAM122B	1.91E-09	0.257981829	0.727	0.309	6.45E-05	2.61E-12	0.440231846	0.789	0.3	8.78E-08	1.91E-09	5.21E-12
FTL	0.005170538	-0.544421917	1	0.998	1	3.02E-12	-1.156147815	1	1	1.02E-07	0.005170538	6.05E-12
METTL10	4.03E-08	0.287342961	0.841	0.492	0.001356386	3.74E-12	0.437480085	0.895	0.448	1.26E-07	4.03E-08	7.47E-12
SFPQ	5.36E-12	0.528607894	0.977	0.779	1.81E-07	5.86E-11	0.529631455	0.895	0.501	1.97E-06	5.86E-11	1.07E-11
SKA2	4.22E-11	0.456185544	0.977	0.77	1.42E-06	6.26E-12	0.627443498	0.974	0.621	2.11E-07	4.22E-11	1.25E-11
KIF5B	9.64E-10	0.40207231	1	0.953	3.25E-05	6.79E-12	0.617476167	1	0.931	2.29E-07	9.64E-10	1.36E-11
SRSF3	7.78E-12	0.495645706	0.977	0.939	2.62E-07	5.91E-11	0.527578111	1	0.944	1.99E-06	5.91E-11	1.56E-11
TMSB15A	1.31E-06	0.408495764	1	0.871	0.044263594	7.81E-12	0.732687291	1	0.645	2.63E-07	1.31E-06	1.56E-11
HNRNPM	2.97E-10	0.529719331	0.955	0.908	1.00E-05	8.64E-12	0.587339429	1	0.804	2.91E-07	2.97E-10	1.73E-11
MIS18A	0.000165391	0.263776867	0.705	0.483	1	9.54E-12	0.384643544	0.921	0.389	3.22E-07	0.000165391	1.91E-11
CALM2	1.15E-11	0.467464365	1	0.998	3.88E-07	1.75E-09	0.629197838	1	0.996	5.90E-05	1.75E-09	2.31E-11
ILF2	1.27E-07	0.359973912	1	0.971	0.004289353	5.22E-11	0.532034824	1	0.917	1.76E-06	1.27E-07	1.04E-10
SUV39H2	5.49E-07	0.258052733	0.659	0.291	0.018484346	1.62E-10	0.265019871	0.658	0.219	5.45E-06	5.49E-07	3.24E-10
CSE1L	7.06E-08	0.264330583	0.932	0.585	0.002380015	1.77E-10	0.484762991	0.868	0.466	5.98E-06	7.06E-08	3.55E-10
VIM	6.38E-06	0.544078888	1	0.969	0.214953858	2.01E-10	0.928501498	1	0.932	6.76E-06	6.38E-06	4.02E-10
CALM3	5.09E-06	0.27443473	1	0.971	0.171380741	2.37E-10	0.403251282	1	0.965	7.97E-06	5.09E-06	4.73E-10
SAE1	0.00095767	0.267448542	0.864	0.675	1	3.47E-10	0.507875572	0.947	0.607	1.17E-05	0.00095767	6.94E-10
PAX6	6.25E-06	0.274755265	1	0.664	0.210454521	5.48E-10	0.50565786	0.974	0.577	1.84E-05	6.25E-06	1.10E-09
DCXR	5.55E-08	0.30573193	1	0.804	0.001869325	9.72E-10	0.485068404	0.921	0.715	3.27E-05	5.55E-08	1.94E-09
DCAF7	2.07E-07	0.305245762	0.909	0.738	0.006961294	1.12E-09	0.493994974	0.947	0.703	3.78E-05	2.07E-07	2.24E-09
PPP2R5C	8.25E-09	0.308368032	0.932	0.544	0.000277984	1.19E-09	0.465475054	0.842	0.471	4.02E-05	8.25E-09	2.38E-09
MFGE8	8.03E-07	0.309763611	0.773	0.478	0.027045091	1.24E-09	0.435551303	0.947	0.486	4.18E-05	8.03E-07	2.48E-09
H2AFY	3.34E-08	0.375545352	1	0.952	0.001124286	1.34E-09	0.457993498	1	0.926	4.52E-05	3.34E-08	2.68E-09
CDKN1B	8.46E-07	0.261530963	0.909	0.585	0.028518521	1.50E-09	0.406148669	0.921	0.495	5.06E-05	8.46E-07	3.01E-09
TFDP2	1.74E-09	0.678988604	0.864	0.716	5.86E-05	0.002685881	0.432379586	0.711	0.514	1	0.002685881	3.48E-09
IDH2	2.11E-06	0.38078972	0.955	0.79	0.07101131	2.13E-09	0.534250095	0.947	0.699	7.17E-05	2.11E-06	4.26E-09
NONO	7.32E-07	0.318411552	1	0.937	0.024674291	2.54E-09	0.486298642	1	0.902	8.56E-05	7.32E-07	5.08E-09
HDGF	0.000274593	0.266467562	0.795	0.619	1	3.96E-09	0.288773842	0.921	0.459	0.0001335	0.000274593	7.92E-09
RRM1	2.05E-07	0.379272586	0.909	0.614	0.006923418	4.49E-09	0.427278596	0.895	0.481	0.000151307	2.05E-07	8.98E-09
ANP32B	1.98E-05	0.31105083	0.977	0.883	0.668101672	5.52E-09	0.503055516	0.974	0.796	0.000185959	1.98E-05	1.10E-08
HP1BP3	7.44E-08	0.391759854	0.977	0.79	0.002507726	6.21E-09	0.478239641	0.947	0.688	0.000209355	7.44E-08	1.24E-08
SCRG1	1.07E-08	0.566678141	0.841	0.596	0.000361563	4.75E-06	0.394988935	0.553	0.23	0.159967475	4.75E-06	2.15E-08
CBX5	9.93E-07	0.345985774	0.977	0.844	0.033452573	1.35E-08	0.426103634	0.974	0.756	0.000455643	9.93E-07	2.70E-08
MYEF2	1.75E-08	0.331328056	0.864	0.601	0.00059062	1.51E-08	0.313815357	0.842	0.415	0.000509165	1.75E-08	3.02E-08
HNRNPD	1.57E-05	0.340010684	0.955	0.899	0.528861964	2.42E-08	0.459552586	0.974	0.773	0.000815618	1.57E-05	4.84E-08
CSRP2	3.94E-06	0.329754308	0.932	0.732	0.132827937	2.42E-08	0.545979202	0.895	0.631	0.000816082	3.94E-06	4.84E-08
GDI2	8.29E-08	0.387156615	1	0.941	0.002794163	3.22E-08	0.392133265	0.974	0.917	0.001083607	8.29E-08	6.43E-08
HNRNPH3	2.76E-07	0.3379205	1	0.934	0.009309474	4.03E-08	0.393290916	1	0.896	0.001356315	2.76E-07	8.05E-08
CNIH4	1.20E-07	0.294632969	1	0.759	0.004031724	4.32E-08	0.445072378	0.947	0.719	0.001456846	1.20E-07	8.65E-08
ATP6V0B	0.001913558	-0.262874994	0.955	0.973	1	4.86E-08	-0.48150945	0.974	0.966	0.00163734	0.001913558	9.72E-08
PPIA	5.19E-07	0.323365903	1	0.987	0.017473937	5.05E-08	0.370233929	1	0.983	0.001702021	5.19E-07	1.01E-07
LDHA	0.000200234	0.262848785	0.795	0.621	1	5.85E-08	0.395665156	0.895	0.528	0.001971469	0.000200234	1.17E-07
CCT5	1.52E-06	0.269770723	1	0.89	0.051348484	6.48E-08	0.364769636	1	0.816	0.002182063	1.52E-06	1.30E-07
HNRNPA3	1.51E-06	0.350253142	1	0.93	0.050900783	8.40E-08	0.487916178	1	0.887	0.002829747	1.51E-06	1.68E-07
CBX1	4.79E-07	0.37393996	0.977	0.871	0.016131885	8.50E-08	0.452497821	1	0.821	0.002863194	4.79E-07	1.70E-07
HMGN5	1.13E-07	0.357834338	0.727	0.373	0.003807451	7.58E-07	0.257143265	0.711	0.322	0.025527711	7.58E-07	2.26E-07
BEX2	0.000138984	-0.340688673	0.909	0.921	1	1.39E-07	-0.538372346	0.842	0.916	0.00467684	0.000138984	2.78E-07
ATP5G1	0.001117201	-0.256066338	0.864	0.901	1	1.43E-07	-0.45423128	0.895	0.915	0.004833112	0.001117201	2.87E-07
DYNLL1	1.40E-06	0.291333063	1	0.995	0.047079394	1.45E-07	0.415856094	1	0.99	0.004869334	1.40E-06	2.89E-07
CMC2	1.57E-06	0.275881217	0.841	0.571	0.052743772	1.82E-07	0.363098477	0.868	0.532	0.006137134	1.57E-06	3.64E-07
RANGRF	2.05E-07	0.290466782	0.773	0.425	0.006915166	0.000127526	0.254145878	0.632	0.367	1	0.000127526	4.10E-07
EIF4A2	0.00185342	-0.288701394	1	0.987	1	2.31E-07	-0.455066808	0.974	0.991	0.007786927	0.00185342	4.62E-07
HNRNPR	9.26E-06	0.292989258	0.977	0.928	0.311976295	2.38E-07	0.399582134	1	0.88	0.008019006	9.26E-06	4.76E-07
ACTB	2.85E-06	0.318668023	1	0.998	0.096143784	2.43E-07	0.486952888	1	1	0.008193681	2.85E-06	4.86E-07
USP1	0.000169504	0.29870527	0.795	0.533	1	3.37E-07	0.367484786	0.842	0.453	0.011358306	0.000169504	6.74E-07
UBB	3.61E-07	0.327941212	0.977	0.969	0.012169741	2.87E-05	0.369226363	1	0.945	0.968447082	2.87E-05	7.22E-07
DCTN3	3.21E-06	0.284809293	1	0.941	0.108037986	3.68E-07	0.394859307	1	0.933	0.012405689	3.21E-06	7.36E-07
CDK16	3.85E-07	0.309085117	0.955	0.82	0.012963353	5.05E-07	0.316348369	0.947	0.666	0.017024316	5.05E-07	7.69E-07
TGIF1	7.00E-07	0.324475575	0.932	0.576	0.023583178	4.09E-07	0.456142019	0.868	0.589	0.013777568	7.00E-07	8.18E-07
BTG3	3.80E-05	0.307669724	0.909	0.682	1	5.51E-07	0.451705099	0.895	0.665	0.018573165	3.80E-05	1.10E-06
RNASEH2A	7.44E-07	0.341699105	0.795	0.472	0.02506038	8.11E-07	0.278308115	0.711	0.351	0.027316674	8.11E-07	1.49E-06
CKB	7.84E-07	0.531134708	1	0.948	0.026416513	0.002528434	0.565581868	0.868	0.838	1	0.002528434	1.57E-06
HSPA9	0.001368991	-0.351485284	0.932	0.885	1	1.15E-06	-0.529107996	0.868	0.908	0.038739677	0.001368991	2.30E-06
HDAC2	1.24E-06	0.339664709	1	0.946	0.041684134	0.001314283	0.316090975	0.974	0.899	1	0.001314283	2.47E-06
CCNG1	1.26E-06	0.340281754	0.955	0.894	0.042550233	0.00028873	0.328729751	0.947	0.866	1	0.00028873	2.53E-06
ACTG1	1.28E-06	0.284874796	1	1	0.042998843	3.22E-06	0.363277999	1	1	0.108332643	3.22E-06	2.55E-06
HIST1H4C	6.71E-05	0.801607099	0.909	0.754	1	1.42E-06	1.589086392	0.868	0.747	0.047748717	6.71E-05	2.83E-06
PDPN	1.45E-06	0.523702583	0.795	0.585	0.048950014	1.79E-06	0.440988259	0.658	0.314	0.060436217	1.79E-06	2.91E-06
PCSK1N	1.61E-06	-0.523665859	0.864	0.968	0.054352126	0.007667478	-0.306231978	0.895	0.861	1	0.007667478	3.23E-06
DNAJB9	0.002590693	-0.308541714	0.659	0.736	1	1.83E-06	-0.463083892	0.5	0.742	0.06166712	0.002590693	3.66E-06
UBE2E3	1.86E-06	0.280126663	0.977	0.892	0.062719239	0.000258581	0.274657893	0.921	0.85	1	0.000258581	3.72E-06
HSP90AB1	0.000117019	-0.262554004	0.955	0.996	1	2.67E-06	-0.356091863	1	0.999	0.089869368	0.000117019	5.33E-06
MARCKS	3.38E-06	0.342941438	1	0.899	0.11403168	4.10E-06	0.450300486	0.895	0.738	0.137986609	4.10E-06	6.77E-06
CRNDE	3.47E-06	0.29463346	0.864	0.583	0.116926671	1.86E-05	0.353587622	0.658	0.334	0.626615165	1.86E-05	6.94E-06
PRPSAP1	3.93E-06	0.261057062	0.955	0.662	0.132578508	2.13E-05	0.28790262	0.947	0.693	0.717264879	2.13E-05	7.87E-06
CCNG2	6.28E-06	0.255134293	0.773	0.463	0.211594832	5.88E-06	0.267096361	0.684	0.334	0.19808051	6.28E-06	1.18E-05
HAUS1	2.77E-05	0.276371713	0.864	0.688	0.932852968	5.88E-06	0.251173615	0.868	0.557	0.198206566	2.77E-05	1.18E-05
TCF4	7.89E-06	0.349312127	0.909	0.627	0.265765954	0.003395326	0.318235098	0.684	0.518	1	0.003395326	1.58E-05
LINC00632	0.00070352	-0.394761545	0.636	0.79	1	8.93E-06	-0.551678513	0.737	0.82	0.300829185	0.00070352	1.79E-05
HERPUD1	0.03069552	-0.283685282	0.841	0.892	1	1.10E-05	-0.654297341	0.789	0.875	0.371818314	0.03069552	2.21E-05
TPM4	0.000108662	0.268186724	0.841	0.691	1	1.13E-05	0.305956306	0.842	0.511	0.379059127	0.000108662	2.25E-05
NFIB	0.00023753	0.282817968	0.932	0.654	1	1.23E-05	0.346183902	0.816	0.5	0.41576331	0.00023753	2.47E-05
TMEM205	0.002897256	-0.355160545	0.727	0.774	1	1.25E-05	-0.39596752	0.842	0.853	0.421456726	0.002897256	2.50E-05
NASP	1.93E-05	0.35036998	0.977	0.811	0.65108806	1.68E-05	0.325366276	0.947	0.646	0.566811535	1.93E-05	3.36E-05
ALDOA	0.000298135	-0.30590269	0.955	0.984	1	2.05E-05	-0.444350786	1	0.992	0.690950032	0.000298135	4.10E-05
COX14	0.000107064	-0.335845931	0.545	0.711	1	2.10E-05	-0.401833303	0.632	0.792	0.706478024	0.000107064	4.19E-05
TMEM59	2.65E-05	-0.345255482	0.932	0.975	0.893973757	0.000435105	-0.29336491	1	0.971	1	0.000435105	5.31E-05
Sep-07	8.47E-05	0.259820664	0.977	0.934	1	3.26E-05	0.329081987	0.974	0.924	1	8.47E-05	6.52E-05
SOX2	5.66E-05	0.343967141	0.977	0.806	1	4.66E-05	0.324951585	0.895	0.593	1	5.66E-05	9.31E-05
RSRC1	7.46E-05	0.275570499	0.795	0.567	1	0.000905638	0.306769348	0.711	0.439	1	0.000905638	0.000149284
MAP1LC3B	0.000915665	-0.385837524	0.955	0.934	1	8.15E-05	-0.494664909	0.895	0.921	1	0.000915665	0.000162966
SLC25A4	0.002073504	-0.272748778	0.818	0.833	1	8.36E-05	-0.384159922	0.763	0.82	1	0.002073504	0.0001672
SQSTM1	0.001388912	-0.568522174	0.818	0.869	1	0.000131391	-0.692875041	0.868	0.873	1	0.001388912	0.000262764
C19orf70	0.001113762	-0.252773996	0.727	0.811	1	0.000142145	-0.327914175	0.789	0.839	1	0.001113762	0.00028427
ATP6V0E1	0.000192183	-0.339221755	0.841	0.869	1	0.001616774	-0.300996779	0.921	0.864	1	0.001616774	0.00038433
DPYSL3	0.000196818	0.289313769	0.932	0.736	1	0.05070525	0.268699337	0.684	0.567	1	0.05070525	0.000393597
SELM	0.043825724	-0.252514389	0.409	0.508	1	0.000265208	-0.491209472	0.447	0.63	1	0.043825724	0.000530346
TTR	0.344305889	-2.052922195	0.955	0.865	1	0.000315023	-1.00372485	1	0.997	1	0.344305889	0.000629946
FUS	0.000378744	0.289686451	1	0.944	1	0.000334928	0.262237713	1	0.903	1	0.000378744	0.000669744
SPINT2	0.011515983	-0.346086896	0.5	0.558	1	0.000334944	-0.404914409	0.368	0.614	1	0.011515983	0.000669776
ARF4	0.124120385	-0.256510633	0.932	0.966	1	0.000434185	-0.532472456	0.947	0.943	1	0.124120385	0.000868182
MAGEH1	0.007824469	-0.251467225	0.727	0.808	1	0.000458022	-0.346216325	0.816	0.861	1	0.007824469	0.000915835
MALAT1	0.000635974	-0.450085004	1	1	1	0.006254704	-0.360168806	1	1	1	0.006254704	0.001271544
FTH1	0.000742455	-0.410982737	1	1	1	0.004146235	-0.387182856	1	1	1	0.004146235	0.001484358
PLTP	0.00085402	-0.56547214	0.682	0.738	1	0.06804258	-0.305665166	0.737	0.791	1	0.06804258	0.001707311
CCPG1	0.001115968	-0.284261661	0.318	0.496	1	0.025955293	-0.302523962	0.579	0.596	1	0.025955293	0.00223069
PCP4	0.001321358	-0.746265289	0.045	0.262	1	0.060855716	-0.406494781	0.368	0.494	1	0.060855716	0.002640969
SERPINF1	0.005471636	-0.709988949	0.159	0.346	1	0.001364772	-0.67033548	0.421	0.635	1	0.005471636	0.002727681
CHPF	0.001425115	-0.276767131	0.455	0.587	1	0.016572061	-0.259696253	0.605	0.67	1	0.016572061	0.002848199
SNHG8	0.02451853	-0.282809035	0.614	0.648	1	0.001656937	-0.39012635	0.474	0.604	1	0.02451853	0.003311128
NEU1	0.003230083	-0.317741709	0.409	0.531	1	0.002059907	-0.317657166	0.5	0.631	1	0.003230083	0.004115571
BNIP3	0.002084359	-0.258840794	0.75	0.795	1	0.003512169	-0.253420004	0.789	0.817	1	0.003512169	0.004164373
IGFBP7	0.002146099	-1.069060747	0.045	0.255	1	0.542488467	-0.281344695	0.263	0.323	1	0.542488467	0.004287592
C1orf61	0.228033738	0.268278764	0.614	0.533	1	0.002420524	0.47498821	0.789	0.65	1	0.228033738	0.004835189
PTGDS	0.726484352	-0.366038637	0.295	0.262	1	0.002768984	-0.558399759	0.211	0.454	1	0.726484352	0.005530302
DDIT3	0.008088492	-0.478232497	0.659	0.706	1	0.002885681	-0.44761322	0.526	0.67	1	0.008088492	0.005763034
STMN4	0.107225959	-0.34514534	0.773	0.727	1	0.003355795	-0.653566525	0.447	0.61	1	0.107225959	0.006700329
LY6H	0.005529712	-0.4370781	0.523	0.596	1	0.004445557	-0.432008556	0.5	0.624	1	0.005529712	0.00887135
TNFRSF12A	0.004547042	-0.475106085	0.091	0.287	1	0.02681661	-0.35453462	0.105	0.258	1	0.02681661	0.009073408
SLC3A2	0.286997169	-0.323600053	0.977	0.943	1	0.010541287	-0.470698406	0.947	0.929	1	0.286997169	0.020971455
RTN1	0.258947321	-0.251075453	0.977	0.925	1	0.018986431	-0.58360473	0.789	0.841	1	0.258947321	0.037612377
SPARCL1	0.019545841	-0.428677432	0.068	0.206	1	0.355725244	-0.491601345	0.184	0.232	1	0.355725244	0.038709642
ANXA1	0.020048756	-0.283791542	0.023	0.145	1	0.382928827	-0.395480922	0.132	0.178	1	0.382928827	0.039695559
CXCL14	0.020365039	-0.651843883	0.068	0.215	1	0.087369459	-0.781835985	0.421	0.504	1	0.087369459	0.040315344
GAP43	0.274479375	-0.314186046	0.932	0.869	1	0.023215712	-0.700654993	0.658	0.688	1	0.274479375	0.045892454
FOLR1	0.037220835	-0.335506394	0.068	0.19	1	0.134241714	-0.257239916	0.237	0.33	1	0.134241714	0.073056279
STMN2	0.625572609	-0.25916614	0.932	0.867	1	0.042865382	-0.900172169	0.763	0.794	1	0.625572609	0.083893323
MT-ND2	0.044301598	-0.360250057	0.977	0.955	1	0.117987433	-0.320214564	1	0.965	1	0.117987433	0.086640564
TRIB3	0.047580326	-0.301104325	0.455	0.517	1	0.092535074	-0.30298357	0.395	0.454	1	0.092535074	0.092896766
MT-ND1	0.063103294	-0.379974084	0.955	0.941	1	0.081279712	-0.379965937	1	0.96	1	0.081279712	0.122224562
MT-CYB	0.088101082	-0.388468056	0.977	0.952	1	0.201714968	-0.273675415	1	0.962	1	0.201714968	0.168440363
GNG3	0.332955419	-0.255232986	0.773	0.698	1	0.091389253	-0.343595118	0.395	0.496	1	0.332955419	0.17442651
MT-ND3	0.377946009	-0.257746277	0.977	0.932	1	0.105181418	-0.383776092	0.974	0.941	1	0.377946009	0.199299705
DLK1	0.278579082	-0.357801556	0.227	0.287	1	0.112697913	-0.375522008	0.053	0.139	1	0.278579082	0.212695006
MT-ND5	0.131528971	-0.2577045	0.932	0.903	1	0.203602721	-0.296155694	1	0.893	1	0.203602721	0.245758072
TPBG	0.585693573	-0.292278669	0.795	0.661	1	0.15599925	0.323883019	0.763	0.676	1	0.585693573	0.287662734
CA2	0.157050233	-0.35927271	0.182	0.25	1	0.362634133	-0.382399876	0.447	0.49	1	0.362634133	0.28943569
HSPA5	0.842591568	-0.298818283	0.932	0.876	1	0.342160518	-0.351691431	0.947	0.906	1	0.842591568	0.567247216
