# Supplementary material for: High-resolution transcriptional landscape of xeno-free human induced pluripotent stem cell-derived cerebellar organoids
Source: Sci Rep. 2021 Jun 21;11:12959. doi: 10.1038/s41598-021-91846-4 (PMC8217544; doi:10.1038/s41598-021-91846-4)
Supplement: Supplementary file 11 — Supplementary Information 11. [file 41598_2021_91846_MOESM11_ESM.csv]

	STIM_p_val	STIM_avg_logFC	STIM_pct.1	STIM_pct.2	STIM_p_val_adj	CTRL_p_val	CTRL_avg_logFC	CTRL_pct.1	CTRL_pct.2	CTRL_p_val_adj	max_pval	minimump_p_val
TCF7L2	3.52E-15	0.801294745	1	0.777	1.18E-10	1.10E-12	1.412516128	0.806	0.392	3.71E-08	1.10E-12	7.03E-15	High resolution transcriptional landscape of xeno free human induced pluripotent stem cell derived cerebellar organoids. Samuel Nayler1*, Devika Agarwal3, Fabiola Curion2, Rory Bowden2,4, Esther B.E. Becker1,5*
TMSB4X	5.15E-15	0.602293135	1	1	1.74E-10	2.46E-12	0.904537839	1	1	8.29E-08	2.46E-12	1.03E-14
NEUROG2	5.09E-14	0.48654531	0.783	0.303	1.72E-09	9.12E-15	0.356844915	0.361	0.053	3.07E-10	5.09E-14	1.82E-14
DPYSL3	1.95E-14	0.816153974	0.978	0.732	6.59E-10	2.03E-09	0.70527882	0.833	0.562	6.83E-05	2.03E-09	3.91E-14
NNAT	0.116829774	-1.014190468	0.283	0.342	1	2.16E-13	0.836846825	0.889	0.431	7.28E-09	0.116829774	4.32E-13
OLIG3	2.51E-12	0.391099741	0.717	0.259	8.44E-08	4.51E-13	0.373143645	0.222	0.022	1.52E-08	2.51E-12	9.02E-13
TAGLN3	7.23E-11	0.446054962	1	0.841	2.43E-06	4.88E-13	0.989614674	1	0.583	1.64E-08	7.23E-11	9.76E-13
MFNG	3.08E-09	0.320879195	0.609	0.243	0.000103844	6.94E-13	0.280927865	0.333	0.051	2.34E-08	3.08E-09	1.39E-12
NHLH1	8.43E-13	0.533153831	0.891	0.459	2.84E-08	2.04E-09	0.602234832	0.5	0.153	6.86E-05	2.04E-09	1.69E-12
ACTG1	2.15E-12	0.417424967	1	1	7.25E-08	7.54E-07	0.513713247	1	1	0.025404696	7.54E-07	4.30E-12
PLK2	3.87E-12	0.788303132	0.891	0.53	1.30E-07	7.32E-08	0.822300919	0.639	0.307	0.002466413	7.32E-08	7.73E-12
SHOX2	6.59E-09	0.371424519	0.674	0.317	0.000221877	9.99E-12	0.376414057	0.306	0.048	3.36E-07	6.59E-09	2.00E-11
NEUROG1	1.35E-11	0.783166058	0.696	0.281	4.55E-07	2.50E-10	0.367601353	0.306	0.054	8.43E-06	2.50E-10	2.70E-11
PTMA	1.55E-07	0.295059625	1	0.998	0.005222791	2.33E-11	0.580126261	1	0.999	7.83E-07	1.55E-07	4.65E-11
ITM2B	0.312926027	-0.267825787	0.978	0.98	1	4.18E-11	-0.843988694	0.889	0.992	1.41E-06	0.312926027	8.36E-11
CD24	5.08E-08	0.468260869	1	0.899	0.001712367	6.79E-11	0.809937603	0.972	0.716	2.29E-06	5.08E-08	1.36E-10
TMSB15A	1.41E-05	0.379979952	1	0.87	0.474077355	6.88E-11	0.776790413	0.972	0.647	2.32E-06	1.41E-05	1.38E-10
SOX4	9.90E-11	0.598190174	1	0.932	3.34E-06	6.34E-10	0.822011858	1	0.865	2.14E-05	6.34E-10	1.98E-10
SPARC	0.000245288	-0.861704374	0.565	0.683	1	1.23E-10	-1.14600124	0.444	0.836	4.14E-06	0.000245288	2.46E-10
STMN1	4.19E-07	0.394750041	1	0.993	0.014121441	1.54E-10	0.789512542	1	0.982	5.20E-06	4.19E-07	3.09E-10
MLLT11	2.10E-06	0.361762162	1	0.95	0.070612766	1.71E-10	0.73703203	1	0.916	5.77E-06	2.10E-06	3.43E-10
GRN	0.003391159	-0.348750501	0.609	0.726	1	2.24E-10	-0.74638635	0.278	0.807	7.55E-06	0.003391159	4.48E-10
ACTB	3.14E-10	0.398668039	1	0.998	1.06E-05	1.05E-07	0.553241365	1	1	0.003522025	1.05E-07	6.27E-10
GAP43	3.85E-06	0.407235322	1	0.863	0.129676235	3.57E-10	0.868489272	0.917	0.679	1.20E-05	3.85E-06	7.15E-10
FAM57B	4.11E-10	0.439261109	1	0.733	1.38E-05	3.26E-07	0.543479542	0.778	0.499	0.01098251	3.26E-07	8.22E-10
RUNX1T1	4.17E-10	0.42516256	0.913	0.524	1.41E-05	7.24E-05	0.389080139	0.583	0.306	1	7.24E-05	8.35E-10
STMN2	0.000152345	0.255492937	1	0.861	1	5.70E-10	0.753027721	0.972	0.786	1.92E-05	0.000152345	1.14E-09
NEUROD1	1.44E-09	0.339594752	0.891	0.427	4.84E-05	7.36E-09	0.457270511	0.583	0.206	0.000247919	7.36E-09	2.87E-09
NPC2	0.004811924	-0.483400501	0.826	0.854	1	1.60E-09	-0.836492214	0.611	0.892	5.38E-05	0.004811924	3.20E-09
H3F3A	1.78E-09	0.312629535	1	1	5.99E-05	8.10E-06	0.436654867	1	0.997	0.273063831	8.10E-06	3.55E-09
TUBB2B	1.32E-08	0.442795296	1	0.975	0.000443502	2.00E-09	0.675624984	1	0.96	6.74E-05	1.32E-08	4.00E-09
GDAP1L1	9.28E-05	0.271288254	0.935	0.773	1	2.44E-09	0.585021397	0.917	0.588	8.24E-05	9.28E-05	4.89E-09
TUBA1A	7.74E-09	0.426622936	1	1	0.000260777	3.69E-09	0.73410788	1	0.998	0.000124343	7.74E-09	7.38E-09
SCG2	4.05E-09	0.373333618	0.978	0.535	0.000136387	1.23E-07	0.591420465	0.556	0.226	0.004156107	1.23E-07	8.10E-09
MARCKSL1	1.25E-05	0.261158984	1	0.991	0.421264927	4.10E-09	0.554631846	1	0.971	0.000138248	1.25E-05	8.21E-09
GNG8	2.63E-08	0.332195397	0.587	0.25	0.000887766	4.79E-09	0.325876397	0.222	0.033	0.000161431	2.63E-08	9.58E-09
SYT4	2.98E-05	0.312417887	0.761	0.485	1	5.25E-09	0.679193295	0.667	0.268	0.000176951	2.98E-05	1.05E-08
RPS11	3.38E-08	0.264281723	1	1	0.001139406	5.47E-09	0.375466587	1	0.999	0.000184312	3.38E-08	1.09E-08
TERF2IP	1.06E-08	0.390436476	1	0.926	0.00035673	0.000219898	0.312537708	0.972	0.911	1	0.000219898	2.12E-08
RCN2	1.09E-08	0.304959804	1	0.955	0.000367642	0.001646813	0.263407213	0.833	0.785	1	0.001646813	2.18E-08
PRNP	0.00040395	-0.42611849	0.543	0.672	1	1.45E-08	-0.624492419	0.278	0.74	0.000488261	0.00040395	2.90E-08
MAP1B	1.47E-08	0.459621581	1	0.987	0.000496921	5.51E-07	0.613128682	1	0.989	0.01855417	5.51E-07	2.95E-08
PEG10	1.99E-08	0.428521808	0.978	0.686	0.000669503	0.023951719	0.278141189	0.667	0.586	1	0.023951719	3.97E-08
ELAVL4	2.65E-08	0.373180478	0.913	0.559	0.000894336	0.001464023	0.292860193	0.556	0.32	1	0.001464023	5.31E-08
SERPINH1	0.00046564	-0.413125586	0.478	0.6	1	3.50E-08	-0.661545763	0.278	0.728	0.001179575	0.00046564	7.00E-08
POU3F2	3.99E-08	0.364558297	0.826	0.479	0.001344239	7.35E-05	0.267964163	0.389	0.158	1	7.35E-05	7.98E-08
CRMP1	5.34E-08	0.421838816	1	0.861	0.001799662	3.75E-07	0.430975346	0.944	0.677	0.012636419	3.75E-07	1.07E-07
CLYBL	5.49E-08	0.324901773	0.804	0.434	0.001849205	0.094956695	0.258877639	0.361	0.285	1	0.094956695	1.10E-07
GNG3	2.05E-06	0.325003869	0.978	0.681	0.068937883	9.19E-08	0.44652179	0.833	0.48	0.003097647	2.05E-06	1.84E-07
OLA1	1.54E-06	0.324041083	1	0.93	0.051934446	9.27E-08	0.431997385	0.917	0.844	0.003122635	1.54E-06	1.85E-07
TUBB	3.27E-05	0.275194896	1	0.998	1	1.10E-07	0.504081003	1	0.999	0.003721772	3.27E-05	2.21E-07
DCX	1.25E-07	0.41157938	1	0.762	0.004210718	3.66E-05	0.294646156	0.833	0.589	1	3.66E-05	2.50E-07
GPC2	1.28E-07	0.370832818	0.913	0.623	0.004296971	7.67E-06	0.622664571	0.583	0.328	0.258527409	7.67E-06	2.55E-07
RND2	1.34E-07	0.320751283	0.804	0.501	0.004528516	0.010991009	0.327025785	0.444	0.323	1	0.010991009	2.69E-07
CCNI	1.60E-07	0.317841785	1	1	0.005400925	3.42E-07	0.399816433	1	0.997	0.011520533	3.42E-07	3.21E-07
PLTP	0.001370568	-0.524991786	0.63	0.742	1	1.94E-07	-0.73292356	0.5	0.799	0.006525555	0.001370568	3.87E-07
ATP1A3	2.52E-07	0.317156682	0.848	0.568	0.008475519	0.000111941	0.317480001	0.667	0.402	1	0.000111941	5.03E-07
CALM1	2.70E-07	0.397316579	1	0.98	0.009103447	1.99E-06	0.55515436	1	0.961	0.067131751	1.99E-06	5.40E-07
KLHDC8B	0.033121999	-0.326547973	0.348	0.45	1	2.96E-07	-0.592642803	0.167	0.643	0.009979502	0.033121999	5.92E-07
SERPINF1	0.046674706	-0.768828418	0.239	0.341	1	3.48E-07	-1.084823544	0.222	0.642	0.011716133	0.046674706	6.95E-07
MRPS6	0.059388087	-0.303615653	0.848	0.867	1	3.62E-07	-0.715836969	0.722	0.914	0.012198975	0.059388087	7.24E-07
HSPB1	0.005689524	-0.514707646	0.804	0.823	1	3.68E-07	-0.72922752	0.694	0.877	0.012406249	0.005689524	7.36E-07
ATP6V0E1	0.000511752	-0.297487531	0.783	0.874	1	3.89E-07	-0.521177889	0.583	0.876	0.013095193	0.000511752	7.77E-07
DTD1	3.99E-07	0.318114999	1	0.881	0.013431537	0.000201091	0.373065813	0.861	0.752	1	0.000201091	7.97E-07
KLC1	4.01E-07	0.361831088	1	0.847	0.013505368	2.53E-06	0.366493083	0.944	0.739	0.085399809	2.53E-06	8.02E-07
PAK3	6.88E-07	0.33227444	0.935	0.663	0.02319464	0.012904511	0.263605133	0.694	0.549	1	0.012904511	1.38E-06
PAM	7.24E-07	0.375909502	0.891	0.622	0.02439723	0.416157074	0.401462922	0.472	0.499	1	0.416157074	1.45E-06
MIAT	8.44E-07	0.428928363	0.978	0.723	0.0284417	0.005207787	0.293054132	0.639	0.472	1	0.005207787	1.69E-06
TMEM132A	9.02E-07	0.311120268	0.913	0.701	0.030399286	0.049970316	0.424483978	0.528	0.464	1	0.049970316	1.80E-06
IFITM3	0.001064836	-0.996092609	0.413	0.555	1	9.22E-07	-1.013015843	0.333	0.684	0.031076171	0.001064836	1.84E-06
GPM6A	1.04E-06	0.332740144	1	0.886	0.035114882	0.017560529	0.255751732	0.889	0.877	1	0.017560529	2.08E-06
NFIA	1.15E-06	-0.605305413	0.326	0.623	0.038664077	8.08E-05	-0.497377243	0.444	0.71	1	8.08E-05	2.30E-06
TPBG	0.014652189	-0.502704255	0.565	0.679	1	1.18E-06	-0.911151574	0.306	0.692	0.03980029	0.014652189	2.36E-06
FEZ1	3.07E-06	0.322502287	1	0.914	0.103564713	1.51E-06	0.482866716	0.972	0.837	0.050919714	3.07E-06	3.02E-06
PDPN	1.74E-06	0.301578927	0.87	0.578	0.058789303	0.008148165	0.394737919	0.472	0.321	1	0.008148165	3.49E-06
ANXA6	0.001805339	-0.274613638	0.326	0.49	1	2.15E-06	-0.460817708	0.194	0.62	0.0725285	0.001805339	4.31E-06
SCG3	2.29E-06	0.374950607	1	0.69	0.077114024	0.000325422	0.53409913	0.639	0.4	1	0.000325422	4.58E-06
BZW2	4.22E-05	0.265134603	0.87	0.652	1	2.49E-06	0.300394109	0.833	0.573	0.084063001	4.22E-05	4.99E-06
ACADVL	0.001855714	-0.303169087	0.674	0.766	1	2.84E-06	-0.496733103	0.444	0.81	0.095593967	0.001855714	5.67E-06
CD164	0.000646323	-0.3035077	0.391	0.573	1	3.17E-06	-0.431558326	0.278	0.673	0.106787274	0.000646323	6.34E-06
APLP2	0.001621975	-0.375439631	0.761	0.867	1	3.91E-06	-0.504300111	0.639	0.9	0.131725945	0.001621975	7.82E-06
TSPO	0.000887314	-0.357938754	0.304	0.503	1	4.29E-06	-0.470593459	0.333	0.719	0.14444538	0.000887314	8.57E-06
PCBP4	0.001054377	0.27741635	0.913	0.753	1	5.68E-06	0.664121994	0.778	0.614	0.19124829	0.001054377	1.14E-05
TRPM3	0.000217465	-1.098076194	0.065	0.312	1	6.69E-06	-1.309620227	0.222	0.56	0.225411781	0.000217465	1.34E-05
ID3	0.020899115	-0.669131162	0.413	0.53	1	6.69E-06	-1.034039869	0.333	0.675	0.225468322	0.020899115	1.34E-05
KLHDC8A	6.80E-06	0.363474054	0.783	0.506	0.228959314	0.000256158	0.332675287	0.417	0.197	1	0.000256158	1.36E-05
FKBP3	7.03E-06	0.320697795	0.978	0.888	0.236936286	0.005031932	0.292701218	0.833	0.849	1	0.005031932	1.41E-05
BEX1	7.17E-06	0.266106971	1	0.959	0.241688458	0.000564971	0.32485607	0.917	0.867	1	0.000564971	1.43E-05
PBX1	7.83E-06	0.27500818	0.891	0.708	0.263728597	0.000797045	0.408170029	0.667	0.508	1	0.000797045	1.57E-05
CD59	0.018381063	-0.27754861	0.717	0.741	1	8.20E-06	-0.414459519	0.361	0.795	0.276350062	0.018381063	1.64E-05
CRABP2	0.011548001	-0.361143021	0.37	0.501	1	9.12E-06	-0.742446315	0.5	0.772	0.307324818	0.011548001	1.82E-05
AC004540.4	9.16E-06	0.254577841	0.63	0.342	0.30872348	0.000143158	0.259467331	0.278	0.094	1	0.000143158	1.83E-05
HADHB	0.001136526	-0.317866545	0.587	0.721	1	1.11E-05	-0.429432246	0.444	0.781	0.374359555	0.001136526	2.22E-05
LY6H	1.59E-05	-0.529006222	0.37	0.609	0.535299706	1.20E-05	-0.58420986	0.278	0.632	0.402664955	1.59E-05	2.39E-05
HTR2C	0.003824374	-0.519898746	0.022	0.187	1	1.35E-05	-0.745771143	0.056	0.428	0.453223553	0.003824374	2.69E-05
PAIP2	1.64E-05	0.254322645	1	0.924	0.552965732	0.000554257	0.279944243	0.889	0.894	1	0.000554257	3.28E-05
PCP4	0.000600258	-0.88437816	0.043	0.263	1	1.75E-05	-0.960513822	0.139	0.502	0.588788647	0.000600258	3.49E-05
CA2	0.000277862	-0.491645749	0.022	0.263	1	1.79E-05	-0.789022238	0.139	0.501	0.602342388	0.000277862	3.58E-05
CIB1	0.001381175	-0.273723767	0.5	0.667	1	1.87E-05	-0.407531476	0.444	0.769	0.629572872	0.001381175	3.74E-05
SMARCE1	1.91E-05	0.271566641	1	0.879	0.644489139	0.055013867	0.262018543	0.778	0.81	1	0.055013867	3.83E-05
TMEM179B	0.001973615	-0.257139879	0.435	0.607	1	1.93E-05	-0.37017953	0.306	0.653	0.648982179	0.001973615	3.85E-05
DPCD	2.03E-05	-0.349696823	0.413	0.647	0.682693267	0.013975787	-0.263033454	0.472	0.679	1	0.013975787	4.05E-05
AP1S2	4.28E-05	0.261717958	0.978	0.923	1	2.20E-05	0.376803065	1	0.884	0.740455075	4.28E-05	4.40E-05
CASP3	2.58E-05	0.302014683	0.848	0.604	0.870317366	0.007111674	0.272713731	0.583	0.446	1	0.007111674	5.17E-05
GDI1	2.60E-05	0.29649729	1	0.879	0.876326748	0.003757291	0.340031663	0.833	0.814	1	0.003757291	5.20E-05
P4HB	0.001232652	-0.377790792	0.783	0.85	1	3.35E-05	-0.507094448	0.667	0.89	1	0.001232652	6.70E-05
NSG1	5.74E-05	0.265843491	0.978	0.733	1	0.000287079	0.450767203	0.75	0.536	1	0.000287079	0.000114714
TMEM97	7.85E-05	0.254448257	0.804	0.645	1	0.000228847	0.415194476	0.611	0.428	1	0.000228847	0.000157065
LMAN2	0.002488272	-0.257393082	0.717	0.834	1	8.57E-05	-0.377790995	0.528	0.826	1	0.002488272	0.000171299
DLK1	8.90E-05	0.409169325	0.543	0.261	1	0.688047756	-0.282804558	0.111	0.137	1	0.688047756	0.000177911
FOLR1	0.003259649	-0.422816913	0.022	0.195	1	9.34E-05	-0.453952891	0.028	0.338	1	0.003259649	0.000186865
ZFP36L1	0.005747158	-0.498498232	0.543	0.641	1	0.000111095	-0.431849967	0.361	0.698	1	0.005747158	0.000222178
TTR	0.519317941	-3.426554892	0.957	0.865	1	0.000144786	-2.471281026	0.972	0.998	1	0.519317941	0.000289551
CXCL14	0.001220223	-0.897763497	0.022	0.22	1	0.000158965	-1.230150387	0.222	0.511	1	0.001220223	0.000317905
CYSTM1	0.000684539	-0.404429998	0.63	0.742	1	0.000189404	-0.409189917	0.583	0.813	1	0.000684539	0.000378773
TMEM205	0.007877349	-0.347669144	0.674	0.778	1	0.00019825	-0.362577685	0.667	0.859	1	0.007877349	0.00039646
SULF1	0.004927661	-0.260907129	0	0.15	1	0.000203583	-0.423647516	0.056	0.352	1	0.004927661	0.000407125
ID1	0.000279584	-0.83628398	0.326	0.528	1	0.000250717	-0.864961158	0.472	0.686	1	0.000279584	0.000501371
IGFBP7	0.00027401	-1.628642026	0.022	0.258	1	0.00045599	-0.893990799	0.056	0.331	1	0.00045599	0.000547945
SELM	0.001516966	-0.333396784	0.348	0.514	1	0.000294914	-0.479886918	0.333	0.634	1	0.001516966	0.000589742
NT5C3B	0.000354831	0.252312023	0.957	0.874	1	0.000361718	0.264617926	0.861	0.78	1	0.000361718	0.000709536
KRT18	0.002326893	-0.451839704	0.022	0.202	1	0.000515389	-0.379527435	0.056	0.34	1	0.002326893	0.001030513
ALDOA	0.001775732	-0.30180696	0.978	0.982	1	0.000516227	-0.388811203	0.972	0.993	1	0.001775732	0.001032188
TKT	0.004287396	-0.298072557	0.891	0.906	1	0.000517298	-0.327861108	0.667	0.909	1	0.004287396	0.001034328
TMEM106C	0.000639666	-0.271918449	0.609	0.759	1	0.000550473	-0.325820106	0.444	0.741	1	0.000639666	0.001100644
ID2	0.000709617	-0.61707228	0.522	0.679	1	0.044246774	-0.44487872	0.583	0.752	1	0.044246774	0.00141873
TMEM98	0.000749036	-0.32554859	0.652	0.766	1	0.00445844	-0.282978203	0.556	0.761	1	0.00445844	0.001497511
SPINT2	0.018977924	-0.314876764	0.478	0.56	1	0.000973167	-0.401216766	0.361	0.614	1	0.018977924	0.001945387
B2M	0.003310217	-0.400992346	0.761	0.861	1	0.001036337	-0.278056113	0.667	0.92	1	0.003310217	0.002071601
NTRK2	0.001068326	-0.442846976	0.283	0.467	1	0.003452055	-0.466101184	0.25	0.514	1	0.003452055	0.00213551
SLC3A2	0.059499842	-0.357514479	0.957	0.944	1	0.001078133	-0.290024128	0.694	0.938	1	0.059499842	0.002155104
MGST1	0.317318449	-0.321177667	0.587	0.569	1	0.001470628	-0.456989954	0.278	0.541	1	0.317318449	0.002939094
PIFO	0.002085545	-0.309493475	0.065	0.256	1	0.015153175	-0.272019294	0.111	0.288	1	0.015153175	0.004166741
IFITM2	0.047722283	-0.321465303	0.217	0.321	1	0.002140834	-0.282008316	0.139	0.397	1	0.047722283	0.004277084
RHOC	0.002676992	-0.305376202	0.522	0.688	1	0.006099481	-0.310810049	0.5	0.742	1	0.006099481	0.005346817
HSPA5	0.480076093	-0.349819094	0.935	0.876	1	0.002774741	-0.595952925	0.778	0.912	1	0.480076093	0.005541783
EEF1B2	0.011269454	-0.299069206	1	0.998	1	0.002775247	-0.309580773	1	0.992	1	0.011269454	0.005542793
CRABP1	0.300761009	-0.317516361	0.283	0.315	1	0.003162147	0.407826024	0.556	0.381	1	0.300761009	0.006314294
NQO1	0.131520929	-0.40945036	0.391	0.458	1	0.003577287	-0.400396532	0.333	0.576	1	0.131520929	0.007141777
SPARCL1	0.035578298	-0.402362724	0.087	0.205	1	0.003725369	-0.615377539	0.028	0.237	1	0.035578298	0.00743686
SQSTM1	0.238801975	-0.449298523	0.804	0.87	1	0.00483898	-0.370652703	0.722	0.878	1	0.238801975	0.009654545
MT-CO1	0.453929265	-0.285884045	1	0.968	1	0.005900583	-0.670341403	1	0.982	1	0.453929265	0.011766349
CCDC34	0.00630537	-0.252382556	0.522	0.645	1	0.006574288	-0.275648229	0.361	0.562	1	0.006574288	0.012570982
FDPS	0.006452383	0.270545343	0.978	0.923	1	0.025396789	0.329100704	0.889	0.836	1	0.025396789	0.012863133
RBP1	0.467689553	-0.319451825	0.413	0.305	1	0.008862783	-0.428720258	0.139	0.339	1	0.467689553	0.017647018
HIST1H4C	0.25662306	-0.681584968	0.804	0.762	1	0.009160669	-0.707088682	0.556	0.758	1	0.25662306	0.018237421
MT2A	0.014126835	-0.538151371	0.348	0.463	1	0.552107016	-0.412789524	0.417	0.433	1	0.552107016	0.028054102
WNT2B	0.022135579	-0.276383014	0.152	0.297	1	0.023868239	-0.265342369	0.111	0.277	1	0.023868239	0.043781174
TUBB4B	0.092231904	-0.356270075	0.891	0.899	1	0.022326605	-0.468957087	0.75	0.863	1	0.092231904	0.044154733
MT-CYB	0.700358026	-0.280674378	1	0.95	1	0.025488723	-0.468789701	1	0.962	1	0.700358026	0.050327771
C1orf61	0.053955075	-0.824974292	0.5	0.542	1	0.032046123	0.316741249	0.75	0.652	1	0.053955075	0.063065292
LINC00632	0.033424272	-0.251975908	0.696	0.786	1	0.118050935	-0.266917323	0.667	0.822	1	0.118050935	0.065731361
PHGDH	0.102304137	-0.255164796	0.87	0.885	1	0.03408969	-0.307645947	0.639	0.841	1	0.102304137	0.067017273
PSAT1	0.034089709	-0.334686098	0.739	0.809	1	0.312562166	-0.292982219	0.667	0.701	1	0.312562166	0.067017309
CRYAB	0.040548302	-0.790197151	0.13	0.25	1	0.046149021	-0.514934448	0.222	0.406	1	0.046149021	0.079452439
MT-ND1	0.815871971	-0.257747316	1	0.937	1	0.074195123	-0.404366679	0.944	0.962	1	0.815871971	0.142885329
MT-ND3	0.154658176	-0.390415485	1	0.93	1	0.08795979	-0.407945376	0.972	0.941	1	0.154658176	0.168182656
CKS2	0.440520266	-0.367470298	0.717	0.681	1	0.105603638	-0.324655804	0.444	0.623	1	0.440520266	0.200055147
MT-ND2	0.686661219	-0.258116451	1	0.953	1	0.170310368	-0.31558289	0.972	0.967	1	0.686661219	0.311615114
PTN	0.475146461	-0.639006444	0.891	0.854	1	0.453524978	-0.628857957	0.806	0.84	1	0.475146461	0.70136505
UBE2C	0.749221826	-0.373512719	0.543	0.501	1	0.709198927	-0.291579619	0.222	0.198	1	0.749221826	0.915434736
