# Supplementary material for: High-resolution transcriptional landscape of xeno-free human induced pluripotent stem cell-derived cerebellar organoids
Source: Sci Rep. 2021 Jun 21;11:12959. doi: 10.1038/s41598-021-91846-4 (PMC8217544; doi:10.1038/s41598-021-91846-4)
Supplement: Supplementary file 12 — Supplementary Information 12. [file 41598_2021_91846_MOESM12_ESM.csv]

	STIM_p_val	STIM_avg_logFC	STIM_pct.1	STIM_pct.2	STIM_p_val_adj	CTRL_p_val	CTRL_avg_logFC	CTRL_pct.1	CTRL_pct.2	CTRL_p_val_adj	max_pval	minimump_p_val
LINC00152	2.05E-13	0.454399188	0.5	0.076	6.89E-09	8.39E-66	0.734145269	0.706	0.05	2.83E-61	2.05E-13	1.68E-65	High resolution transcriptional landscape of xeno free human induced pluripotent stem cell derived cerebellar organoids. Samuel Nayler1*, Devika Agarwal3, Fabiola Curion2, Rory Bowden2,4, Esther B.E. Becker1,5*
MIR4435-2HG	3.09E-15	0.627900448	0.542	0.08	1.04E-10	2.20E-59	0.837734959	0.745	0.07	7.40E-55	3.09E-15	4.39E-59
HIST1H4H	1.88E-16	0.465173907	0.458	0.047	6.33E-12	3.11E-49	0.520990811	0.51	0.032	1.05E-44	1.88E-16	6.23E-49
HIST1H2AC	5.65E-16	0.869519022	0.75	0.17	1.90E-11	9.22E-48	1.019906046	0.843	0.131	3.11E-43	5.65E-16	1.84E-47
GADD45B	2.21E-07	2.313241873	0.458	0.111	0.007451658	4.70E-41	0.730722008	0.667	0.081	1.58E-36	2.21E-07	9.40E-41
HIST1H2AE	1.61E-07	0.2948108	0.417	0.097	0.005412684	7.61E-41	0.476289092	0.647	0.074	2.57E-36	1.61E-07	1.52E-40
HIST1H2BN	1.58E-05	0.253252319	0.375	0.104	0.531382769	3.13E-36	0.294111911	0.608	0.072	1.05E-31	1.58E-05	6.25E-36
OSGIN1	7.30E-15	0.268111226	0.292	0.019	2.46E-10	4.58E-35	0.409144897	0.412	0.031	1.54E-30	7.30E-15	9.16E-35
SNHG12	1.75E-14	0.694208104	0.917	0.274	5.89E-10	1.11E-30	0.801344456	0.863	0.217	3.75E-26	1.75E-14	2.22E-30
PHLDA2	1.23E-08	0.510318827	0.333	0.052	0.000414527	7.91E-30	0.297363109	0.412	0.038	2.66E-25	1.23E-08	1.58E-29
HIST1H2BD	6.25E-07	0.309638292	0.5	0.144	0.021045324	1.39E-29	0.522189428	0.647	0.107	4.69E-25	6.25E-07	2.78E-29
GPATCH4	1.20E-07	0.366539812	0.667	0.237	0.00405727	1.61E-29	0.467563731	0.784	0.18	5.42E-25	1.20E-07	3.22E-29
TNFRSF12A	1.26E-11	1.209410697	0.792	0.251	4.23E-07	2.72E-29	1.3131888	0.863	0.222	9.17E-25	1.26E-11	5.44E-29
SARNP	3.10E-08	0.458760118	0.667	0.244	0.001043572	1.01E-28	0.44617019	0.824	0.184	3.41E-24	3.10E-08	2.02E-28
SERPINB8	2.64E-07	0.281268946	0.333	0.062	0.008902713	1.90E-28	0.261110948	0.373	0.032	6.40E-24	2.64E-07	3.80E-28
AKR1C3	7.25E-10	0.381892576	0.25	0.024	2.44E-05	3.86E-28	0.322445505	0.314	0.022	1.30E-23	7.25E-10	7.72E-28
EXOSC1	8.47E-12	0.829634859	0.958	0.608	2.86E-07	2.11E-27	0.941122839	1	0.549	7.10E-23	8.47E-12	4.21E-27
TXNL4B	2.40E-11	0.495467197	0.75	0.222	8.10E-07	7.85E-27	0.456974224	0.765	0.181	2.64E-22	2.40E-11	1.57E-26
EIF3I	8.70E-10	0.81865226	1	0.96	2.93E-05	1.05E-26	0.823455598	1	0.937	3.53E-22	8.70E-10	2.09E-26
FTL	1.44E-13	2.033706441	1	0.998	4.86E-09	1.19E-26	1.954456158	1	1	4.01E-22	1.44E-13	2.38E-26
HMOX1	1.96E-10	0.713224505	0.583	0.144	6.62E-06	1.52E-26	0.895464142	0.765	0.188	5.13E-22	1.96E-10	3.04E-26
EIF1	5.40E-10	0.717830462	1	1	1.82E-05	2.53E-26	0.918484445	1	1	8.51E-22	5.40E-10	5.05E-26
SQSTM1	1.04E-15	2.18703989	1	0.86	3.49E-11	2.93E-26	1.92993022	0.98	0.867	9.87E-22	1.04E-15	5.86E-26
MYDGF	1.74E-10	1.186433016	1	0.802	5.87E-06	2.95E-26	0.966188802	1	0.823	9.93E-22	1.74E-10	5.89E-26
PPP1R15A	2.11E-08	1.259450281	0.958	0.723	0.000712062	9.72E-26	1.589121429	0.961	0.599	3.28E-21	2.11E-08	1.94E-25
RPL34	5.40E-14	-1.205111438	1	1	1.82E-09	1.07E-25	-1.089968937	1	0.999	3.62E-21	5.40E-14	2.15E-25
SLC3A2	6.70E-13	1.424790408	1	0.943	2.26E-08	2.27E-25	1.261399234	1	0.926	7.65E-21	6.70E-13	4.54E-25
ERVK3-1	7.39E-07	0.410108657	0.75	0.348	0.024887853	9.49E-25	0.526137502	0.882	0.264	3.20E-20	7.39E-07	1.90E-24
SDSL	1.00E-05	0.534139438	0.708	0.357	0.336886482	2.52E-24	0.831938273	0.902	0.357	8.48E-20	1.00E-05	5.03E-24
MRPL49	2.13E-08	0.742829182	0.833	0.499	0.000718586	2.70E-24	0.763557306	0.941	0.44	9.09E-20	2.13E-08	5.39E-24
GLRX3	1.22E-07	0.791035888	0.958	0.801	0.004102117	2.80E-24	1.086055492	0.98	0.732	9.43E-20	1.22E-07	5.60E-24
EIF5	2.29E-13	1.1068229	1	0.945	7.72E-09	3.68E-24	1.237270438	1	0.907	1.24E-19	2.29E-13	7.35E-24
EEF1A1	8.68E-13	-0.958249983	1	1	2.92E-08	4.10E-24	-1.024787432	1	1	1.38E-19	8.68E-13	8.19E-24
MRPS30	2.81E-08	0.530566028	0.875	0.496	0.000946473	5.43E-24	0.665641168	0.961	0.452	1.83E-19	2.81E-08	1.09E-23
RPS8	7.63E-12	-0.858134795	1	1	2.57E-07	7.30E-24	-0.878898801	1	1	2.46E-19	7.63E-12	1.46E-23
IFRD1	1.11E-12	1.086830481	1	0.75	3.73E-08	7.96E-24	0.983720375	0.961	0.627	2.68E-19	1.11E-12	1.59E-23
ENO1	6.75E-11	0.763495565	1	0.988	2.27E-06	9.45E-24	0.941025766	1	0.971	3.19E-19	6.75E-11	1.89E-23
ATF4	3.59E-07	1.018982027	1	0.908	0.012104127	1.12E-23	1.161927185	1	0.876	3.78E-19	3.59E-07	2.24E-23
SLIRP	1.39E-08	0.786534845	1	0.934	0.000467188	1.47E-23	0.858330357	1	0.931	4.95E-19	1.39E-08	2.94E-23
RPS14	9.63E-13	-0.883693161	1	1	3.25E-08	4.88E-23	-0.844284533	1	1	1.64E-18	9.63E-13	9.76E-23
RPL27A	1.32E-12	-0.836416066	1	1	4.44E-08	6.21E-23	-0.79061205	1	1	2.09E-18	1.32E-12	1.24E-22
MPDU1	5.28E-07	0.427926932	0.833	0.49	0.017798205	7.33E-23	0.614240698	0.902	0.354	2.47E-18	5.28E-07	1.47E-22
EMC6	4.25E-10	0.657536785	1	0.825	1.43E-05	7.51E-23	0.763713016	0.98	0.811	2.53E-18	4.25E-10	1.50E-22
SDHB	1.57E-12	0.857555804	1	0.768	5.29E-08	8.54E-23	0.84022047	1	0.747	2.88E-18	1.57E-12	1.71E-22
C1orf109	7.75E-09	0.497701053	0.792	0.34	0.000261078	8.56E-23	0.437202884	0.882	0.28	2.89E-18	7.75E-09	1.71E-22
HIST1H1C	1.68E-11	0.954783723	0.708	0.196	5.67E-07	1.01E-22	1.053283227	0.706	0.19	3.40E-18	1.68E-11	2.02E-22
RASSF1	0.000194501	0.267269656	0.625	0.298	1	1.10E-22	0.429769116	0.784	0.208	3.71E-18	0.000194501	2.20E-22
MRPL21	4.25E-11	0.684944956	1	0.849	1.43E-06	1.19E-22	0.907763239	1	0.792	4.01E-18	4.25E-11	2.38E-22
PSMD8	3.48E-10	0.561402655	1	0.96	1.17E-05	1.20E-22	0.681214653	1	0.972	4.03E-18	3.48E-10	2.39E-22
ALKBH3	5.23E-05	0.378830882	0.792	0.458	1	1.20E-22	0.570079715	0.882	0.328	4.04E-18	5.23E-05	2.40E-22
RPS4X	1.71E-12	-0.871405607	1	1	5.75E-08	1.31E-22	-0.857630591	1	1	4.43E-18	1.71E-12	2.63E-22
MMADHC	1.89E-07	0.67480584	1	0.835	0.006379617	1.64E-22	0.746086532	0.98	0.804	5.54E-18	1.89E-07	3.29E-22
CDKN2AIP	1.63E-12	0.595221505	0.958	0.388	5.50E-08	1.84E-22	0.562327262	0.882	0.297	6.21E-18	1.63E-12	3.69E-22
RPL21	8.91E-10	-0.653489283	1	1	3.00E-05	2.14E-22	-0.743303798	1	1	7.22E-18	8.91E-10	4.29E-22
SERTAD1	9.23E-07	0.415892989	0.542	0.185	0.031089769	2.67E-22	0.448671126	0.725	0.185	8.98E-18	9.23E-07	5.33E-22
RP11-111M22.3	6.70E-09	0.468463736	0.833	0.359	0.0002256	3.26E-22	0.61600758	0.863	0.33	1.10E-17	6.70E-09	6.52E-22
RPS19	7.88E-13	-0.986058066	1	1	2.65E-08	3.36E-22	-0.896682963	1	1	1.13E-17	7.88E-13	6.72E-22
TRMT1	2.34E-07	0.440504095	0.792	0.407	0.007877345	3.59E-22	0.471647324	0.902	0.316	1.21E-17	2.34E-07	7.18E-22
NFKBIB	6.53E-08	0.46306534	0.792	0.376	0.002200398	3.90E-22	0.439717375	0.843	0.273	1.31E-17	6.53E-08	7.80E-22
MT-ND4	4.18E-11	-1.732657699	0.708	0.981	1.41E-06	4.10E-22	-1.650947441	0.804	0.987	1.38E-17	4.18E-11	8.19E-22
RPL37	1.62E-12	-0.893119447	1	1	5.46E-08	5.02E-22	-0.86245609	1	1	1.69E-17	1.62E-12	1.00E-21
MRPS18C	1.67E-12	0.826063106	1	0.783	5.63E-08	5.32E-22	0.759708524	0.98	0.771	1.79E-17	1.67E-12	1.06E-21
DDIT3	1.11E-08	1.166109882	1	0.69	0.00037378	5.58E-22	1.401941766	1	0.647	1.88E-17	1.11E-08	1.12E-21
MT-ATP6	1.51E-10	-1.539430427	0.75	0.976	5.10E-06	5.77E-22	-1.639517239	0.824	0.981	1.94E-17	1.51E-10	1.15E-21
RNF114	9.17E-07	0.62545095	0.958	0.698	0.030899175	6.59E-22	0.834181233	0.98	0.672	2.22E-17	9.17E-07	1.32E-21
MT-ND2	4.02E-11	-1.573543799	0.5	0.976	1.36E-06	7.04E-22	-1.632622633	0.745	0.978	2.37E-17	4.02E-11	1.41E-21
MRPS22	1.24E-05	0.507734434	0.833	0.591	0.418581848	7.84E-22	0.616645649	0.941	0.461	2.64E-17	1.24E-05	1.57E-21
MT-CO2	5.98E-11	-1.742192151	0.75	0.983	2.02E-06	8.28E-22	-1.825500399	0.902	0.99	2.79E-17	5.98E-11	1.66E-21
RPL31	5.50E-13	-0.869601156	1	1	1.85E-08	9.12E-22	-0.828787213	1	1	3.07E-17	5.50E-13	1.82E-21
EIF2S1	2.09E-11	0.739438721	1	0.652	7.05E-07	9.18E-22	0.731400639	1	0.611	3.09E-17	2.09E-11	1.84E-21
MT-ND1	1.62E-10	-1.457332487	0.542	0.958	5.46E-06	1.89E-21	-1.63838015	0.686	0.975	6.36E-17	1.62E-10	3.77E-21
RPL23	3.82E-12	-0.833329639	1	1	1.29E-07	2.04E-21	-0.818606064	1	0.998	6.89E-17	3.82E-12	4.09E-21
PRMT5	6.44E-10	0.681792458	0.958	0.596	2.17E-05	2.49E-21	0.701635707	0.98	0.522	8.38E-17	6.44E-10	4.97E-21
MT-CO1	2.09E-11	-2.033314157	0.708	0.981	7.04E-07	2.59E-21	-2.010681958	0.863	0.989	8.73E-17	2.09E-11	5.18E-21
SF3B6	9.17E-10	0.650023553	1	0.964	3.09E-05	2.77E-21	0.778436491	1	0.954	9.33E-17	9.17E-10	5.54E-21
MT-CO3	8.30E-11	-1.713280825	0.583	0.979	2.80E-06	3.61E-21	-1.872856434	0.882	0.989	1.22E-16	8.30E-11	7.23E-21
RPS23	2.74E-12	-0.785342005	1	1	9.23E-08	3.66E-21	-0.807147956	1	1	1.23E-16	2.74E-12	7.33E-21
PPP1R7	2.28E-06	0.564767036	0.833	0.731	0.076669166	3.86E-21	0.707500745	1	0.638	1.30E-16	2.28E-06	7.73E-21
FAM96B	2.20E-09	0.647188486	1	0.931	7.41E-05	6.24E-21	0.601558039	1	0.932	2.10E-16	2.20E-09	1.25E-20
MT-ND3	1.36E-11	-1.656298215	0.458	0.955	4.58E-07	6.43E-21	-1.537040424	0.569	0.961	2.17E-16	1.36E-11	1.29E-20
MT-CYB	2.29E-11	-1.824061936	0.417	0.976	7.72E-07	7.01E-21	-1.705809857	0.725	0.975	2.36E-16	2.29E-11	1.40E-20
TAF9	5.70E-10	0.927602391	1	0.752	1.92E-05	7.49E-21	0.878580644	0.922	0.67	2.52E-16	5.70E-10	1.50E-20
RPL37A	1.77E-12	-0.866184164	1	1	5.96E-08	1.22E-20	-0.671152247	1	1	4.12E-16	1.77E-12	2.44E-20
GADD45GIP1	4.63E-09	0.645087203	1	0.932	0.000156063	1.44E-20	0.771924485	1	0.913	4.86E-16	4.63E-09	2.89E-20
MRPS10	1.13E-05	0.438156989	0.875	0.575	0.382228826	1.51E-20	0.716452126	0.922	0.485	5.08E-16	1.13E-05	3.01E-20
PSMB6	1.64E-11	0.685414388	1	0.962	5.52E-07	1.62E-20	0.71778482	1	0.955	5.46E-16	1.64E-11	3.24E-20
HNRNPA1	6.90E-12	-1.004590668	1	1	2.33E-07	1.70E-20	-0.92606702	0.98	0.997	5.73E-16	6.90E-12	3.40E-20
MRPL9	1.58E-09	0.543199688	1	0.733	5.32E-05	1.90E-20	0.696273135	0.961	0.609	6.39E-16	1.58E-09	3.79E-20
PEF1	2.09E-12	0.66630372	1	0.719	7.04E-08	2.13E-20	0.628080141	0.98	0.676	7.19E-16	2.09E-12	4.27E-20
RPL13A	1.64E-12	-0.790420233	1	1	5.51E-08	2.29E-20	-0.722020666	1	1	7.73E-16	1.64E-12	4.59E-20
GABARAPL1	9.35E-06	0.346133997	0.917	0.6	0.315109895	2.46E-20	0.65158358	0.98	0.555	8.28E-16	9.35E-06	4.92E-20
POLR2C	2.79E-08	0.594040632	0.958	0.757	0.00093898	2.91E-20	0.709053553	1	0.707	9.79E-16	2.79E-08	5.81E-20
ZFAND2A	4.57E-08	0.540008974	0.833	0.428	0.001539377	3.41E-20	0.528290501	0.882	0.377	1.15E-15	4.57E-08	6.83E-20
OSER1	1.38E-06	0.690873652	0.875	0.615	0.046353078	3.68E-20	0.743601489	0.941	0.517	1.24E-15	1.38E-06	7.35E-20
PPIE	1.25E-05	0.419571026	0.917	0.643	0.419965416	5.59E-20	0.600112258	0.961	0.544	1.88E-15	1.25E-05	1.12E-19
RPS25	8.91E-10	-0.595498475	1	0.998	3.00E-05	6.59E-20	-0.687032164	1	0.999	2.22E-15	8.91E-10	1.32E-19
AUP1	2.75E-06	0.491917364	1	0.801	0.092519742	8.01E-20	0.70163755	0.961	0.773	2.70E-15	2.75E-06	1.60E-19
MRPL51	6.49E-10	0.638210195	1	0.931	2.19E-05	9.13E-20	0.700902918	1	0.922	3.08E-15	6.49E-10	1.83E-19
ATP6V1E1	5.52E-10	0.662618701	0.958	0.761	1.86E-05	9.61E-20	0.749177138	0.98	0.727	3.24E-15	5.52E-10	1.92E-19
CAP1	0.000388591	0.351238748	1	0.861	1	9.98E-20	0.648484015	1	0.822	3.36E-15	0.000388591	2.00E-19
RPL39	7.88E-13	-0.831063602	1	1	2.65E-08	1.04E-19	-0.752848206	1	1	3.51E-15	7.88E-13	2.08E-19
RNF185	5.87E-08	0.332781724	0.75	0.315	0.001978235	1.30E-19	0.363466988	0.843	0.28	4.39E-15	5.87E-08	2.60E-19
FAM175B	2.31E-07	0.391296261	0.792	0.352	0.00779413	1.42E-19	0.392712858	0.863	0.298	4.77E-15	2.31E-07	2.83E-19
ZC3HC1	0.000148332	0.42754492	0.667	0.414	1	1.58E-19	0.444720832	0.843	0.305	5.31E-15	0.000148332	3.15E-19
TMEM126B	1.77E-11	0.585406757	1	0.65	5.96E-07	1.58E-19	0.621352504	0.961	0.623	5.32E-15	1.77E-11	3.16E-19
TMEM242	1.67E-09	0.581079491	0.875	0.473	5.64E-05	1.60E-19	0.55844083	0.941	0.443	5.41E-15	1.67E-09	3.21E-19
KRT10	3.44E-10	0.694276515	1	0.912	1.16E-05	1.78E-19	0.807793668	1	0.866	5.99E-15	3.44E-10	3.56E-19
RRAGC	9.15E-13	0.722345342	1	0.558	3.08E-08	1.84E-19	0.651945068	0.941	0.489	6.20E-15	9.15E-13	3.68E-19
RPL5	1.70E-11	-0.757477907	1	1	5.71E-07	2.10E-19	-0.689107413	1	1	7.06E-15	1.70E-11	4.19E-19
RPS7	1.82E-10	-0.699496039	1	1	6.12E-06	2.51E-19	-0.67568969	1	1	8.46E-15	1.82E-10	5.02E-19
RPL15	5.82E-09	-0.573493059	1	1	0.000196045	2.75E-19	-0.57700605	1	1	9.26E-15	5.82E-09	5.50E-19
RP9	6.93E-07	0.495838103	0.833	0.47	0.02335805	3.08E-19	0.57283186	0.882	0.364	1.04E-14	6.93E-07	6.15E-19
STX3	1.47E-10	0.51885064	0.75	0.246	4.94E-06	3.10E-19	0.492422211	0.765	0.243	1.04E-14	1.47E-10	6.20E-19
ZNF793-AS1	2.54E-05	0.313428456	0.625	0.267	0.855354324	3.11E-19	0.352280733	0.627	0.15	1.05E-14	2.54E-05	6.23E-19
RPL14	2.02E-11	-0.82443776	1	1	6.79E-07	3.19E-19	-0.665165318	1	0.999	1.08E-14	2.02E-11	6.39E-19
MT-ND5	2.47E-09	-1.024991755	0.375	0.927	8.31E-05	3.25E-19	-1.202943973	0.471	0.919	1.10E-14	2.47E-09	6.50E-19
USMG5	0.000213988	0.350128196	1	0.984	1	3.63E-19	0.595595688	1	0.98	1.22E-14	0.000213988	7.26E-19
RPL10	1.96E-10	-0.79326156	1	1	6.61E-06	3.65E-19	-0.703036111	1	1	1.23E-14	1.96E-10	7.29E-19
SRA1	8.59E-08	0.569850297	0.917	0.64	0.002894584	3.78E-19	0.632216111	1	0.624	1.27E-14	8.59E-08	7.56E-19
PSMB7	5.66E-07	0.450490528	1	0.977	0.019070323	3.96E-19	0.793074684	1	0.936	1.34E-14	5.66E-07	7.92E-19
B2M	1.40E-05	0.784360231	1	0.847	0.472709618	4.33E-19	1.177000708	1	0.907	1.46E-14	1.40E-05	8.65E-19
ZFAS1	1.83E-07	0.878793804	1	0.984	0.006159583	4.35E-19	0.950597909	1	0.987	1.46E-14	1.83E-07	8.69E-19
SPHK1	1.32E-07	0.419017167	0.375	0.081	0.004452594	4.58E-19	0.389949733	0.529	0.11	1.54E-14	1.32E-07	9.17E-19
DDX49	2.93E-09	0.52542901	0.917	0.562	9.87E-05	5.52E-19	0.534931857	0.922	0.409	1.86E-14	2.93E-09	1.10E-18
ATF3	8.12E-10	0.88483266	0.792	0.302	2.74E-05	6.46E-19	0.576608787	0.706	0.206	2.18E-14	8.12E-10	1.29E-18
CCT2	4.55E-05	0.401975454	1	0.958	1	7.07E-19	0.675752133	1	0.932	2.38E-14	4.55E-05	1.41E-18
PFDN2	0.000278966	0.437671372	0.958	0.931	1	7.56E-19	0.673781918	1	0.893	2.55E-14	0.000278966	1.51E-18
MRPS18B	4.64E-11	0.797140276	0.958	0.764	1.56E-06	8.97E-19	0.776193624	0.98	0.766	3.02E-14	4.64E-11	1.79E-18
RPF1	4.53E-09	0.597376826	0.958	0.568	0.000152719	1.08E-18	0.550390138	0.941	0.489	3.65E-14	4.53E-09	2.17E-18
PTP4A1	3.78E-06	0.610458275	1	0.794	0.127253462	1.44E-18	0.802450913	0.961	0.709	4.86E-14	3.78E-06	2.88E-18
SNHG7	1.54E-09	0.794435736	1	0.802	5.18E-05	1.55E-18	0.771690386	1	0.781	5.21E-14	1.54E-09	3.09E-18
RPS27A	1.55E-10	-0.660093425	1	1	5.23E-06	1.56E-18	-0.576411851	1	0.999	5.26E-14	1.55E-10	3.12E-18
RPL38	6.18E-07	-0.439591514	1	1	0.020806909	1.62E-18	-0.574592445	1	1	5.47E-14	6.18E-07	3.24E-18
RPL35A	1.05E-07	-0.53378346	1	1	0.003535149	1.74E-18	-0.593815053	1	1	5.87E-14	1.05E-07	3.48E-18
TMX2	1.95E-08	0.669342953	1	0.685	0.00065818	1.81E-18	0.581973627	1	0.662	6.11E-14	1.95E-08	3.63E-18
RPLP2	5.45E-13	-0.87929805	1	1	1.84E-08	2.00E-18	-0.657612986	1	1	6.74E-14	5.45E-13	4.00E-18
RPL30	1.59E-09	-0.549768934	1	1	5.34E-05	2.09E-18	-0.666590385	1	1	7.03E-14	1.59E-09	4.17E-18
CCDC58	7.13E-09	0.622969578	0.875	0.425	0.000240303	2.10E-18	0.497463285	0.824	0.333	7.08E-14	7.13E-09	4.20E-18
RPS24	1.25E-11	-0.789215881	1	1	4.21E-07	2.22E-18	-0.616156243	1	1	7.49E-14	1.25E-11	4.44E-18
MRPL47	5.88E-10	0.620805889	1	0.86	1.98E-05	2.25E-18	0.803173808	0.98	0.765	7.59E-14	5.88E-10	4.50E-18
RPL7A	2.15E-11	-0.661731913	1	1	7.25E-07	2.51E-18	-0.649362349	1	0.999	8.45E-14	2.15E-11	5.02E-18
HNRNPH3	1.45E-07	0.632279617	1	0.936	0.00489048	2.63E-18	0.659220934	1	0.895	8.86E-14	1.45E-07	5.26E-18
RPS15A	1.31E-11	-0.717950791	1	1	4.42E-07	2.87E-18	-0.63234955	1	1	9.66E-14	1.31E-11	5.73E-18
MRPL46	1.63E-08	0.551003771	0.917	0.518	0.000549756	2.90E-18	0.634316744	0.941	0.465	9.77E-14	1.63E-08	5.80E-18
PSMC1	1.39E-10	0.61516989	1	0.917	4.67E-06	3.15E-18	0.571949672	0.98	0.873	1.06E-13	1.39E-10	6.31E-18
REXO4	3.58E-07	0.538819099	0.792	0.459	0.01205274	3.45E-18	0.528713468	0.902	0.444	1.16E-13	3.58E-07	6.90E-18
GS1-600G8.5	2.49E-05	1.187537397	0.208	0.036	0.839845577	3.79E-18	0.838479592	0.294	0.034	1.28E-13	2.49E-05	7.58E-18
UTP11L	1.76E-06	0.573577375	0.917	0.683	0.059443845	4.54E-18	0.667749922	0.922	0.605	1.53E-13	1.76E-06	9.09E-18
DAD1	7.88E-12	0.799954564	1	0.96	2.66E-07	4.93E-18	0.69825172	1	0.967	1.66E-13	7.88E-12	9.85E-18
RPS27	1.66E-12	-0.888495525	1	1	5.61E-08	5.19E-18	-0.705491585	1	1	1.75E-13	1.66E-12	1.04E-17
MRPS2	2.76E-08	0.595057515	1	0.624	0.000930543	6.19E-18	0.637854125	0.961	0.578	2.09E-13	2.76E-08	1.24E-17
TMEM99	4.71E-11	0.613071668	0.917	0.44	1.59E-06	6.51E-18	0.622444111	0.882	0.437	2.19E-13	4.71E-11	1.30E-17
GNB2L1	1.64E-10	-0.739646555	1	1	5.52E-06	6.52E-18	-0.690143848	0.98	1	2.20E-13	1.64E-10	1.30E-17
GTF2H1	2.35E-08	0.548706285	0.875	0.444	0.000792482	7.25E-18	0.499796269	0.902	0.438	2.44E-13	2.35E-08	1.45E-17
SEC61G	2.27E-06	0.793283716	1	0.986	0.076508238	7.42E-18	0.790232017	0.98	0.981	2.50E-13	2.27E-06	1.48E-17
ATP5SL	2.89E-06	0.505548043	0.833	0.584	0.097521969	7.50E-18	0.691134019	0.882	0.436	2.53E-13	2.89E-06	1.50E-17
CRIPT	3.36E-07	0.555428696	0.875	0.584	0.011326245	8.85E-18	0.583187675	0.961	0.491	2.98E-13	3.36E-07	1.77E-17
PSMC6	9.47E-09	0.67879529	0.958	0.78	0.000319177	1.04E-17	0.642860196	0.961	0.746	3.49E-13	9.47E-09	2.07E-17
MAPKAPK5-AS1	8.07E-09	0.546880906	0.958	0.49	0.000272062	1.09E-17	0.579611401	0.961	0.504	3.67E-13	8.07E-09	2.18E-17
NOP58	1.55E-07	0.629435988	0.958	0.634	0.005218595	1.14E-17	0.634156099	0.961	0.556	3.83E-13	1.55E-07	2.27E-17
URM1	0.000705077	0.353702004	0.792	0.582	1	1.14E-17	0.603350929	0.902	0.487	3.85E-13	0.000705077	2.29E-17
RPP25	5.03E-06	0.303996388	0.625	0.253	0.169353676	1.21E-17	0.295796753	0.647	0.166	4.08E-13	5.03E-06	2.42E-17
DERL2	2.17E-10	0.717605729	1	0.577	7.31E-06	1.24E-17	0.626478318	0.98	0.561	4.16E-13	2.17E-10	2.47E-17
C6orf52	5.89E-09	0.329960022	0.833	0.314	0.000198389	1.52E-17	0.398619367	0.725	0.232	5.13E-13	5.89E-09	3.04E-17
TSSC4	3.21E-09	0.53099179	0.958	0.693	0.000108278	1.63E-17	0.589504898	0.98	0.651	5.49E-13	3.21E-09	3.26E-17
HLA-B	0.019317631	0.404753472	0.5	0.334	1	1.69E-17	0.934173957	0.824	0.317	5.70E-13	0.019317631	3.38E-17
RPS3A	8.51E-10	-0.628357779	1	1	2.87E-05	1.70E-17	-0.611029568	1	1	5.71E-13	8.51E-10	3.39E-17
ATG3	3.57E-09	0.576199014	0.958	0.712	0.000120302	1.91E-17	0.610313565	0.961	0.65	6.42E-13	3.57E-09	3.81E-17
CCDC137	0.005909072	0.273566265	0.5	0.321	1	2.16E-17	0.307621459	0.745	0.227	7.29E-13	0.005909072	4.33E-17
RPL6	1.02E-10	-0.584772461	1	1	3.44E-06	2.55E-17	-0.552731246	1	1	8.58E-13	1.02E-10	5.09E-17
MRPL52	2.38E-07	0.541128849	1	0.861	0.008018741	2.57E-17	0.589380087	1	0.85	8.65E-13	2.38E-07	5.13E-17
TTC1	7.61E-12	0.807637388	1	0.645	2.56E-07	2.65E-17	0.716166296	0.902	0.604	8.93E-13	7.61E-12	5.30E-17
PINX1	6.06E-09	0.308394043	0.792	0.277	0.00020433	2.73E-17	0.368623833	0.706	0.211	9.19E-13	6.06E-09	5.46E-17
UBA6-AS1	2.14E-05	0.320815429	0.542	0.234	0.720645145	3.09E-17	0.275669297	0.686	0.187	1.04E-12	2.14E-05	6.17E-17
TPM3	2.23E-05	0.464331027	0.958	0.839	0.750056863	3.27E-17	0.607344833	0.961	0.716	1.10E-12	2.23E-05	6.54E-17
COG4	0.007356638	0.300136322	0.708	0.518	1	3.34E-17	0.559797635	0.882	0.402	1.12E-12	0.007356638	6.67E-17
TIMM44	8.33E-08	0.570356229	0.958	0.574	0.002807295	3.56E-17	0.565707723	0.941	0.519	1.20E-12	8.33E-08	7.12E-17
SLC7A6OS	9.24E-10	0.481681747	0.833	0.374	3.11E-05	3.82E-17	0.397932277	0.824	0.305	1.29E-12	9.24E-10	7.64E-17
ALKBH1	0.003129426	0.272394514	0.417	0.198	1	4.37E-17	0.304227221	0.647	0.17	1.47E-12	0.003129426	8.73E-17
RPL13	1.02E-12	-0.799640899	1	1	3.42E-08	5.16E-17	-0.603884665	1	1	1.74E-12	1.02E-12	1.03E-16
MRPL37	3.77E-07	0.564532888	0.958	0.752	0.01271053	5.83E-17	0.641826981	0.961	0.672	1.96E-12	3.77E-07	1.17E-16
GPNMB	7.26E-08	0.825548002	0.458	0.113	0.00244594	6.56E-17	1.174407915	0.686	0.235	2.21E-12	7.26E-08	1.31E-16
RPL3	1.41E-08	-0.494219692	1	1	0.000475769	6.86E-17	-0.51013834	1	1	2.31E-12	1.41E-08	1.37E-16
RPS3	6.48E-11	-0.761228611	1	1	2.18E-06	7.11E-17	-0.601146645	1	1	2.39E-12	6.48E-11	1.42E-16
RPL29	1.87E-09	-0.611708534	1	1	6.29E-05	8.24E-17	-0.559356546	1	1	2.78E-12	1.87E-09	1.65E-16
NKIRAS2	6.70E-05	0.392475466	0.875	0.676	1	8.74E-17	0.57209694	0.98	0.588	2.95E-12	6.70E-05	1.75E-16
RPS16	2.80E-11	-0.682643787	1	1	9.42E-07	9.29E-17	-0.624484076	1	0.999	3.13E-12	2.80E-11	1.86E-16
PRKAB1	3.84E-05	0.334829181	0.625	0.305	1	9.69E-17	0.326269299	0.843	0.284	3.26E-12	3.84E-05	1.94E-16
ZPR1	0.000694981	0.394309652	0.833	0.593	1	9.86E-17	0.521107586	0.902	0.455	3.32E-12	0.000694981	1.97E-16
BCAS2	3.24E-08	0.632918318	1	0.825	0.001092064	1.12E-16	0.658201224	1	0.803	3.76E-12	3.24E-08	2.23E-16
C11orf58	2.26E-05	0.429786691	1	0.958	0.762812612	1.29E-16	0.55842924	1	0.958	4.34E-12	2.26E-05	2.58E-16
ATG101	1.62E-06	0.391321716	0.917	0.598	0.054593433	1.37E-16	0.62390719	1	0.594	4.63E-12	1.62E-06	2.75E-16
RBM39	1.35E-08	0.584655363	1	0.924	0.000453213	1.54E-16	0.602813382	1	0.874	5.20E-12	1.35E-08	3.09E-16
NDUFA6	1.06E-08	0.559765892	1	0.919	0.000358748	1.68E-16	0.638513029	0.98	0.938	5.68E-12	1.06E-08	3.37E-16
CFL2	2.57E-08	0.716284567	1	0.719	0.000866488	1.71E-16	0.752256269	1	0.683	5.76E-12	2.57E-08	3.42E-16
PSMC4	0.004124568	0.32487541	0.917	0.832	1	1.84E-16	0.659568756	1	0.77	6.20E-12	0.004124568	3.68E-16
FBXO28	2.92E-07	0.383199732	0.708	0.308	0.009850119	1.94E-16	0.254111377	0.686	0.189	6.53E-12	2.92E-07	3.88E-16
MRPL45	6.03E-06	0.392091535	0.875	0.567	0.203071941	1.99E-16	0.427860618	0.961	0.502	6.70E-12	6.03E-06	3.98E-16
GTF2A2	5.13E-05	0.36971064	1	0.896	1	2.03E-16	0.593077126	0.98	0.85	6.83E-12	5.13E-05	4.06E-16
IDH3B	1.89E-09	0.659407233	1	0.773	6.38E-05	2.17E-16	0.606977924	0.941	0.669	7.30E-12	1.89E-09	4.34E-16
NAPA	5.66E-05	0.289705237	0.917	0.73	1	2.39E-16	0.620898709	0.98	0.651	8.05E-12	5.66E-05	4.78E-16
DOHH	5.08E-08	0.421150829	0.708	0.298	0.001710009	2.67E-16	0.345443062	0.765	0.26	9.00E-12	5.08E-08	5.34E-16
RPL26	2.60E-08	-0.504130524	1	1	0.000876515	2.73E-16	-0.572263748	1	0.999	9.21E-12	2.60E-08	5.46E-16
GAPDH	1.52E-05	0.407812775	1	1	0.512127242	2.81E-16	0.610885722	1	1	9.46E-12	1.52E-05	5.62E-16
PISD	9.05E-06	0.291826683	0.708	0.315	0.304845459	2.88E-16	0.403031349	0.824	0.308	9.72E-12	9.05E-06	5.77E-16
EIF4A1	0.00011276	0.469898757	1	0.934	1	3.10E-16	0.729012847	0.961	0.918	1.05E-11	0.00011276	6.21E-16
TMEM126A	1.53E-07	0.615268924	0.958	0.634	0.005149556	3.31E-16	0.51881189	0.941	0.534	1.12E-11	1.53E-07	6.62E-16
RBM42	4.52E-07	0.555662987	1	0.78	0.01524048	3.36E-16	0.623170341	0.98	0.736	1.13E-11	4.52E-07	6.72E-16
EIF1B	3.46E-05	0.456778415	1	0.965	1	3.68E-16	0.59549129	1	0.952	1.24E-11	3.46E-05	7.36E-16
DPF2	7.68E-07	0.409414157	0.875	0.591	0.025887402	4.09E-16	0.55161236	0.922	0.475	1.38E-11	7.68E-07	8.19E-16
HNRNPC	2.77E-08	0.695807386	1	0.995	0.000932463	4.60E-16	0.628115096	0.98	0.985	1.55E-11	2.77E-08	9.21E-16
CCT5	0.000301737	0.449481903	0.958	0.896	1	4.95E-16	0.643415144	1	0.813	1.67E-11	0.000301737	9.90E-16
TSG101	0.000220386	0.297215466	1	0.86	1	5.66E-16	0.543476308	0.98	0.777	1.91E-11	0.000220386	1.13E-15
POLR2L	4.64E-07	0.637565616	1	0.951	0.015644838	5.67E-16	0.594401868	1	0.94	1.91E-11	4.64E-07	1.13E-15
SH3BGR	1.72E-09	0.520172895	0.75	0.255	5.80E-05	6.49E-16	0.362312155	0.745	0.249	2.19E-11	1.72E-09	1.30E-15
RPL18A	3.42E-12	-0.826225514	1	1	1.15E-07	6.83E-16	-0.566532259	1	1	2.30E-11	3.42E-12	1.37E-15
ATP6V0B	0.000168608	0.357741497	1	0.971	1	6.93E-16	0.594000995	1	0.965	2.33E-11	0.000168608	1.39E-15
CDKN1A	0.023219247	0.279979165	0.375	0.213	1	8.18E-16	0.421542896	0.647	0.181	2.76E-11	0.023219247	1.64E-15
EMC7	4.28E-07	0.520492719	1	0.847	0.014427035	8.34E-16	0.547316009	1	0.831	2.81E-11	4.28E-07	1.67E-15
RNF40	4.45E-07	0.420404291	0.792	0.388	0.014985186	8.37E-16	0.459175797	0.824	0.334	2.82E-11	4.45E-07	1.67E-15
WBP5	5.45E-07	0.719771697	0.958	0.962	0.018359711	8.40E-16	0.70108591	1	0.945	2.83E-11	5.45E-07	1.68E-15
ASNA1	2.60E-06	0.479949168	0.958	0.839	0.087611862	8.62E-16	0.559820923	0.941	0.783	2.91E-11	2.60E-06	1.72E-15
AIMP1	5.99E-08	0.661489943	0.958	0.78	0.002016961	8.71E-16	0.598775119	1	0.708	2.93E-11	5.99E-08	1.74E-15
DNAJB4	6.53E-14	0.533930396	0.75	0.179	2.20E-09	9.46E-16	0.331572506	0.706	0.228	3.19E-11	6.53E-14	1.89E-15
PSMC5	0.020144272	0.254117119	0.917	0.908	1	9.46E-16	0.57730072	1	0.818	3.19E-11	0.020144272	1.89E-15
MTCH2	9.35E-05	0.397253486	1	0.854	1	9.66E-16	0.618722442	0.941	0.731	3.26E-11	9.35E-05	1.93E-15
BUD31	5.46E-06	0.48864423	1	0.92	0.183910446	1.00E-15	0.602881483	0.961	0.869	3.37E-11	5.46E-06	2.00E-15
CLTA	1.29E-06	0.393134515	1	0.979	0.043375143	1.01E-15	0.500449135	1	0.964	3.41E-11	1.29E-06	2.02E-15
MINCR	0.000324636	0.41364787	0.667	0.412	1	1.05E-15	0.487970083	0.843	0.346	3.54E-11	0.000324636	2.10E-15
RPL32	4.33E-10	-0.663819056	1	1	1.46E-05	1.08E-15	-0.509212544	1	1	3.63E-11	4.33E-10	2.15E-15
PNO1	7.38E-10	0.448642727	0.917	0.406	2.49E-05	1.60E-15	0.493090216	0.863	0.402	5.38E-11	7.38E-10	3.20E-15
NOB1	1.22E-10	0.607044839	0.958	0.549	4.12E-06	1.62E-15	0.538103577	0.922	0.559	5.45E-11	1.22E-10	3.24E-15
LYAR	1.26E-06	0.373716338	0.667	0.302	0.042345688	1.69E-15	0.308803598	0.745	0.254	5.68E-11	1.26E-06	3.37E-15
C2orf47	2.10E-06	0.370903327	0.792	0.43	0.070733229	1.71E-15	0.389990932	0.843	0.335	5.76E-11	2.10E-06	3.42E-15
ICT1	1.85E-06	0.437596972	0.875	0.544	0.062266518	1.79E-15	0.484556761	0.922	0.499	6.01E-11	1.85E-06	3.57E-15
RRN3	3.17E-06	0.34014429	0.667	0.291	0.106677748	1.80E-15	0.381382807	0.804	0.297	6.07E-11	3.17E-06	3.60E-15
NGDN	5.69E-07	0.450491027	0.958	0.643	0.019186227	1.84E-15	0.514758755	0.961	0.57	6.20E-11	5.69E-07	3.68E-15
TOMM22	4.71E-06	0.396133947	1	0.932	0.158812756	1.91E-15	0.527996791	1	0.877	6.44E-11	4.71E-06	3.82E-15
SDHD	6.41E-08	0.577397381	0.875	0.574	0.002159175	2.09E-15	0.51746854	0.961	0.581	7.05E-11	6.41E-08	4.19E-15
TMEM251	4.36E-07	0.296643234	0.75	0.331	0.014701484	2.16E-15	0.34656208	0.784	0.29	7.29E-11	4.36E-07	4.33E-15
TMEM222	8.96E-07	0.407617604	0.875	0.496	0.030182945	2.31E-15	0.50946701	0.902	0.445	7.78E-11	8.96E-07	4.62E-15
PSMD12	3.49E-06	0.604591759	0.917	0.674	0.117610229	2.32E-15	0.555869998	1	0.647	7.81E-11	3.49E-06	4.64E-15
FAM50A	2.53E-05	0.381530625	0.792	0.492	0.851556324	2.48E-15	0.322290926	0.804	0.299	8.34E-11	2.53E-05	4.95E-15
SLC25A6	2.07E-11	-0.918959873	1	0.998	6.96E-07	2.57E-15	-0.578118626	0.98	0.995	8.67E-11	2.07E-11	5.14E-15
PITHD1	4.91E-09	0.672047055	0.958	0.709	0.000165526	2.63E-15	0.541946072	0.98	0.711	8.87E-11	4.91E-09	5.27E-15
PFDN1	4.55E-06	0.499329786	0.917	0.83	0.153183649	2.85E-15	0.59907387	0.98	0.692	9.59E-11	4.55E-06	5.70E-15
TFE3	7.44E-06	0.310985133	0.625	0.27	0.250802102	2.92E-15	0.300828503	0.706	0.235	9.84E-11	7.44E-06	5.84E-15
STRAP	5.24E-06	0.467528717	1	0.969	0.176510603	2.92E-15	0.524099005	1	0.961	9.84E-11	5.24E-06	5.84E-15
EBNA1BP2	0.000189119	0.363097644	0.917	0.756	1	2.97E-15	0.625569016	0.98	0.64	1.00E-10	0.000189119	5.94E-15
GNL2	0.00048172	0.385385181	0.75	0.546	1	3.56E-15	0.520323532	0.922	0.47	1.20E-10	0.00048172	7.12E-15
EIF5A	9.75E-06	0.408971063	1	0.92	0.32835287	3.83E-15	0.548191154	1	0.885	1.29E-10	9.75E-06	7.66E-15
WDR74	3.37E-08	0.425776314	0.958	0.497	0.001137069	4.50E-15	0.385990776	0.922	0.424	1.52E-10	3.37E-08	9.00E-15
SNX2	2.90E-07	0.553536915	1	0.719	0.009777342	4.65E-15	0.615094122	0.98	0.696	1.57E-10	2.90E-07	9.30E-15
HM13	2.96E-05	0.651640757	0.958	0.756	0.997673991	6.08E-15	0.562953508	1	0.71	2.05E-10	2.96E-05	1.22E-14
RP11-1094M14.11	1.05E-07	0.518898117	0.958	0.596	0.003527998	6.36E-15	0.500283897	0.902	0.461	2.14E-10	1.05E-07	1.27E-14
BRIX1	3.01E-07	0.383222667	0.958	0.601	0.010130705	6.72E-15	0.613830355	0.961	0.57	2.26E-10	3.01E-07	1.34E-14
EIF2B1	0.000384567	0.407291463	0.75	0.558	1	7.91E-15	0.482356024	0.941	0.498	2.67E-10	0.000384567	1.58E-14
CNIH4	1.01E-07	0.662257486	0.958	0.769	0.003416843	8.02E-15	0.609112014	0.922	0.717	2.70E-10	1.01E-07	1.60E-14
ADPRHL2	0.000263872	0.295515638	0.833	0.591	1	8.27E-15	0.473733466	0.941	0.56	2.79E-10	0.000263872	1.65E-14
ZMAT5	0.004585987	0.302752747	0.708	0.478	1	9.03E-15	0.399206963	0.902	0.416	3.04E-10	0.004585987	1.81E-14
RPL11	6.43E-10	-0.523389325	1	1	2.17E-05	9.09E-15	-0.442595999	1	1	3.06E-10	6.43E-10	1.82E-14
GLRX2	0.010519367	0.276185515	0.5	0.305	1	9.78E-15	0.334360229	0.745	0.253	3.29E-10	0.010519367	1.96E-14
UBE2D3	7.13E-11	0.71271648	1	0.974	2.40E-06	1.00E-14	0.529856879	1	0.968	3.38E-10	7.13E-11	2.01E-14
EIF3D	6.66E-10	0.705205581	1	0.915	2.24E-05	1.06E-14	0.560294938	1	0.906	3.56E-10	6.66E-10	2.11E-14
RPF2	2.65E-05	0.371984489	0.833	0.57	0.892748594	1.06E-14	0.570634115	0.961	0.531	3.56E-10	2.65E-05	2.11E-14
SRP68	2.38E-07	0.601381152	0.917	0.553	0.008022115	1.08E-14	0.450997462	0.98	0.581	3.65E-10	2.38E-07	2.17E-14
DDX52	4.25E-05	0.380046587	0.792	0.508	1	1.15E-14	0.403680489	0.941	0.435	3.87E-10	4.25E-05	2.30E-14
MRPL1	2.09E-07	0.691913713	0.875	0.615	0.007052985	1.18E-14	0.657336174	0.902	0.548	3.97E-10	2.09E-07	2.36E-14
EIF2A	1.49E-07	0.530421736	0.958	0.697	0.005008983	1.21E-14	0.564649218	0.941	0.653	4.09E-10	1.49E-07	2.43E-14
TCP1	1.00E-05	0.58095674	1	0.951	0.336921599	1.30E-14	0.688609342	0.98	0.933	4.39E-10	1.00E-05	2.60E-14
UROD	0.000332529	0.354993741	0.875	0.688	1	1.36E-14	0.599952716	0.941	0.658	4.57E-10	0.000332529	2.71E-14
NUDT16L1	1.78E-05	0.369737214	0.875	0.598	0.600848031	1.41E-14	0.523069445	0.922	0.536	4.76E-10	1.78E-05	2.83E-14
LYPLAL1	4.38E-09	0.760675293	0.875	0.549	0.000147519	1.46E-14	0.598627208	0.941	0.567	4.93E-10	4.38E-09	2.93E-14
RPS29	2.48E-10	-0.635149522	1	0.998	8.36E-06	1.71E-14	-0.527954565	1	0.998	5.77E-10	2.48E-10	3.43E-14
VDAC2	2.17E-08	0.478450232	1	0.984	0.000732526	1.80E-14	0.466683705	1	0.977	6.05E-10	2.17E-08	3.59E-14
COX6A1	2.77E-05	0.334925877	1	0.998	0.934107345	1.81E-14	0.504566204	1	0.998	6.10E-10	2.77E-05	3.62E-14
HMGCL	5.19E-05	0.383389965	0.708	0.421	1	1.83E-14	0.531450069	0.863	0.453	6.17E-10	5.19E-05	3.66E-14
RPS19BP1	7.18E-07	0.484827128	0.875	0.837	0.024184818	1.90E-14	0.531058351	0.961	0.842	6.41E-10	7.18E-07	3.80E-14
UPP1	3.88E-09	0.592115269	0.667	0.208	0.000130738	1.96E-14	0.438383219	0.686	0.23	6.62E-10	3.88E-09	3.93E-14
GTF3C5	2.20E-06	0.476345298	0.792	0.449	0.074214885	2.08E-14	0.424451157	0.863	0.39	7.02E-10	2.20E-06	4.17E-14
EIF4A3	0.004626392	0.379485447	0.875	0.797	1	2.10E-14	0.565242241	0.98	0.703	7.07E-10	0.004626392	4.19E-14
ETF1	0.003675585	0.377726473	0.75	0.548	1	2.14E-14	0.510090492	0.922	0.471	7.20E-10	0.003675585	4.27E-14
MT2A	1.45E-06	2.046896429	0.75	0.442	0.048989197	2.53E-14	1.817395569	0.824	0.413	8.51E-10	1.45E-06	5.05E-14
WBP2	2.33E-05	0.344450108	0.917	0.764	0.786400032	2.59E-14	0.550132209	1	0.741	8.71E-10	2.33E-05	5.17E-14
PHB	2.43E-10	0.567615928	1	0.917	8.17E-06	2.67E-14	0.549519454	1	0.905	8.98E-10	2.43E-10	5.33E-14
GTF2B	0.000350451	0.384310913	0.833	0.553	1	2.82E-14	0.384213145	0.941	0.473	9.51E-10	0.000350451	5.65E-14
TXNRD1	2.68E-08	1.212452983	0.833	0.551	0.000904378	3.07E-14	0.832484483	0.843	0.5	1.03E-09	2.68E-08	6.13E-14
ALDOA	1.51E-07	0.614154469	1	0.981	0.005102072	3.18E-14	0.521452396	1	0.992	1.07E-09	1.51E-07	6.36E-14
WBP4	1.16E-06	0.664590399	0.875	0.61	0.039216835	3.22E-14	0.605835571	0.922	0.527	1.08E-09	1.16E-06	6.43E-14
SURF2	0.000531898	0.376334097	0.875	0.655	1	3.32E-14	0.443834679	0.961	0.545	1.12E-09	0.000531898	6.65E-14
ABCE1	1.22E-09	0.495109725	0.917	0.463	4.12E-05	3.96E-14	0.441388803	0.922	0.441	1.33E-09	1.22E-09	7.92E-14
RPS10	1.47E-06	-0.467977057	1	0.988	0.049525488	4.07E-14	-0.524421528	1	0.991	1.37E-09	1.47E-06	8.15E-14
CCDC59	7.94E-09	0.601271262	1	0.624	0.000267477	4.50E-14	0.529029634	0.941	0.55	1.52E-09	7.94E-09	8.99E-14
ERAL1	0.000273677	0.289154994	0.792	0.508	1	4.52E-14	0.41281756	0.902	0.448	1.52E-09	0.000273677	9.05E-14
COMMD3	0.021783976	0.314345077	0.917	0.745	1	4.75E-14	0.567836088	0.902	0.648	1.60E-09	0.021783976	9.50E-14
EMC3	4.49E-05	0.407876644	0.917	0.761	1	4.94E-14	0.504357351	0.961	0.643	1.66E-09	4.49E-05	9.88E-14
SLC25A38	8.27E-05	0.38170009	0.708	0.438	1	5.12E-14	0.372165006	0.843	0.368	1.73E-09	8.27E-05	1.02E-13
SNRPB2	8.66E-07	0.491770604	1	0.948	0.029164293	5.26E-14	0.511031133	1	0.916	1.77E-09	8.66E-07	1.05E-13
M6PR	0.001223265	0.408348949	0.75	0.565	1	5.61E-14	0.54314001	0.941	0.51	1.89E-09	0.001223265	1.12E-13
GLO1	1.08E-05	0.650763013	0.958	0.905	0.362485729	5.68E-14	0.580180023	1	0.929	1.91E-09	1.08E-05	1.14E-13
H3F3B	1.90E-07	1.074186681	1	1	0.006403674	6.43E-14	0.859446786	1	0.999	2.17E-09	1.90E-07	1.29E-13
C17orf89	1.94E-07	0.552023308	1	0.806	0.006526472	6.60E-14	0.560023945	0.941	0.744	2.22E-09	1.94E-07	1.32E-13
COQ5	0.001215272	0.371164685	0.708	0.577	1	6.75E-14	0.472499779	0.922	0.548	2.27E-09	0.001215272	1.35E-13
RSL1D1	6.86E-06	0.432817658	1	0.872	0.231183957	6.91E-14	0.519659419	0.98	0.863	2.33E-09	6.86E-06	1.38E-13
SNRPA1	0.005671091	0.335661627	0.958	0.759	1	7.04E-14	0.468994408	0.98	0.748	2.37E-09	0.005671091	1.41E-13
MRPS18A	2.62E-08	0.562597929	0.875	0.501	0.0008813	7.10E-14	0.612059319	0.843	0.497	2.39E-09	2.62E-08	1.42E-13
MRPS35	0.000302893	0.326477633	0.917	0.719	1	7.51E-14	0.520683471	0.98	0.733	2.53E-09	0.000302893	1.50E-13
DCUN1D5	0.000887656	0.339735204	0.875	0.74	1	7.77E-14	0.463841478	0.941	0.676	2.62E-09	0.000887656	1.55E-13
RBM22	1.50E-06	0.3479087	0.958	0.56	0.050677304	7.81E-14	0.442826147	0.882	0.46	2.63E-09	1.50E-06	1.56E-13
OSTM1	3.68E-06	0.344359186	0.792	0.393	0.124001026	8.58E-14	0.314030922	0.824	0.327	2.89E-09	3.68E-06	1.72E-13
MYL12A	1.77E-05	0.602513539	0.917	0.737	0.595405745	8.85E-14	0.562578773	1	0.699	2.98E-09	1.77E-05	1.77E-13
XBP1	0.000496861	1.033412689	0.875	0.69	1	8.91E-14	0.64060455	0.941	0.718	3.00E-09	0.000496861	1.78E-13
COPS5	1.13E-07	0.501751329	1	0.744	0.003809852	9.07E-14	0.458325925	0.961	0.7	3.06E-09	1.13E-07	1.81E-13
RPL4	5.48E-11	-0.708309998	1	0.998	1.85E-06	9.11E-14	-0.497934842	1	1	3.07E-09	5.48E-11	1.82E-13
TTC3	7.98E-07	-0.594092184	0.875	0.995	0.026886446	1.00E-13	-0.69336876	0.902	0.98	3.38E-09	7.98E-07	2.01E-13
PSMD13	3.82E-06	0.512463754	1	0.794	0.1287402	1.02E-13	0.591269713	0.961	0.748	3.45E-09	3.82E-06	2.05E-13
CCDC86	1.76E-05	0.326250769	0.542	0.222	0.591982027	1.03E-13	0.268866402	0.608	0.182	3.47E-09	1.76E-05	2.06E-13
CDC42EP1	2.25E-06	0.276520995	0.458	0.13	0.075741906	1.10E-13	0.259570334	0.51	0.133	3.72E-09	2.25E-06	2.21E-13
TRMT112	1.33E-06	0.51368061	1	0.974	0.044970397	1.11E-13	0.520454009	1	0.967	3.75E-09	1.33E-06	2.22E-13
GPN2	0.000249283	0.269245928	0.583	0.272	1	1.14E-13	0.255789817	0.686	0.225	3.84E-09	0.000249283	2.28E-13
SF3A3	0.005269588	0.259768137	0.833	0.648	1	1.18E-13	0.498585995	0.922	0.56	3.97E-09	0.005269588	2.36E-13
PPP2CA	7.04E-05	0.414392264	0.958	0.854	1	1.19E-13	0.459158732	1	0.827	4.01E-09	7.04E-05	2.38E-13
CH17-340M24.3	3.07E-05	0.407411303	0.667	0.331	1	1.19E-13	0.398354748	0.667	0.246	4.02E-09	3.07E-05	2.39E-13
TDG	0.00435021	0.368740366	0.833	0.723	1	1.19E-13	0.457678543	0.961	0.57	4.02E-09	0.00435021	2.39E-13
UQCRQ	0.000204093	0.346660566	1	0.997	1	1.23E-13	0.456178742	1	0.985	4.14E-09	0.000204093	2.46E-13
RPL24	2.86E-06	-0.406356972	1	1	0.096230594	1.30E-13	-0.403129117	1	1	4.37E-09	2.86E-06	2.59E-13
GFER	9.25E-06	0.376366755	0.708	0.371	0.311541085	1.32E-13	0.342197141	0.765	0.305	4.43E-09	9.25E-06	2.63E-13
ARFGAP2	1.51E-07	0.453243268	0.875	0.49	0.005082349	1.43E-13	0.42278818	0.843	0.404	4.82E-09	1.51E-07	2.86E-13
RPS11	3.62E-10	-0.624503211	1	1	1.22E-05	1.58E-13	-0.438367505	1	0.999	5.32E-09	3.62E-10	3.15E-13
ZNF622	8.99E-06	0.587918249	0.792	0.49	0.302880421	1.58E-13	0.447973891	0.941	0.508	5.32E-09	8.99E-06	3.16E-13
IMMP1L	4.01E-07	0.567559727	1	0.754	0.013518571	1.65E-13	0.515594014	0.98	0.678	5.58E-09	4.01E-07	3.31E-13
NOL7	7.17E-06	0.329494318	1	0.802	0.24145535	1.68E-13	0.532717587	0.961	0.781	5.68E-09	7.17E-06	3.37E-13
CSNK1D	0.003580614	0.363715228	0.75	0.551	1	1.91E-13	0.448958231	0.941	0.545	6.42E-09	0.003580614	3.81E-13
TXNDC9	1.18E-06	0.512774224	0.875	0.593	0.039793598	1.96E-13	0.43262269	0.902	0.481	6.61E-09	1.18E-06	3.92E-13
RPL28	1.19E-11	-0.760776138	0.958	1	4.00E-07	2.22E-13	-0.499545795	1	1	7.49E-09	1.19E-11	4.45E-13
PRELID1	2.92E-05	0.462213092	1	0.953	0.983955752	2.24E-13	0.510202126	0.98	0.932	7.54E-09	2.92E-05	4.48E-13
RTFDC1	2.36E-05	0.412090658	0.958	0.863	0.793769183	2.24E-13	0.520551774	0.961	0.812	7.55E-09	2.36E-05	4.48E-13
SSBP1	1.96E-05	0.371860176	1	0.929	0.661977933	2.25E-13	0.520587716	0.941	0.903	7.59E-09	1.96E-05	4.51E-13
ANAPC13	4.19E-07	0.578638263	1	0.861	0.014125612	2.44E-13	0.482382317	1	0.835	8.21E-09	4.19E-07	4.87E-13
MTCH1	1.32E-05	0.482853852	0.958	0.953	0.445105585	2.53E-13	0.4598958	1	0.922	8.53E-09	1.32E-05	5.06E-13
PDRG1	1.36E-05	0.506236097	0.875	0.551	0.459365266	2.57E-13	0.390118577	0.941	0.49	8.67E-09	1.36E-05	5.15E-13
SLC25A4	1.53E-06	0.422753186	1	0.825	0.051491506	2.60E-13	0.563100357	1	0.808	8.74E-09	1.53E-06	5.19E-13
WBSCR22	4.58E-07	0.516970274	0.958	0.78	0.015436327	2.73E-13	0.544067176	0.941	0.749	9.21E-09	4.58E-07	5.47E-13
PLRG1	1.74E-05	0.410330459	0.958	0.605	0.58508467	2.80E-13	0.463895595	0.98	0.568	9.45E-09	1.74E-05	5.61E-13
TIMM50	0.000366445	0.299433796	0.917	0.681	1	3.46E-13	0.468066203	0.922	0.611	1.17E-08	0.000366445	6.92E-13
EMC4	3.29E-07	0.507359603	1	0.908	0.011076315	3.53E-13	0.500248551	0.98	0.886	1.19E-08	3.29E-07	7.07E-13
CYC1	4.38E-07	0.496433564	0.958	0.912	0.014771619	3.69E-13	0.524087948	1	0.893	1.24E-08	4.38E-07	7.37E-13
HLA-E	1.13E-09	0.410177311	0.625	0.179	3.79E-05	3.80E-13	0.298838045	0.765	0.287	1.28E-08	1.13E-09	7.60E-13
UBC	2.04E-07	0.609723125	1	0.998	0.006875092	3.80E-13	0.541041134	1	1	1.28E-08	2.04E-07	7.61E-13
MAF1	1.09E-06	0.508276511	0.917	0.818	0.036726883	3.85E-13	0.470561225	0.961	0.712	1.30E-08	1.09E-06	7.69E-13
CCT6A	0.00012166	0.457803824	1	0.934	1	4.08E-13	0.493730283	0.98	0.905	1.37E-08	0.00012166	8.15E-13
COX7C	4.52E-06	-0.428720301	1	1	0.152141181	4.22E-13	-0.427149843	1	0.999	1.42E-08	4.52E-06	8.45E-13
DNAJB2	2.66E-08	0.674763227	0.917	0.527	0.00089686	4.29E-13	0.506806628	0.902	0.533	1.45E-08	2.66E-08	8.58E-13
MKRN2	0.00012945	0.355695928	0.875	0.548	1	4.57E-13	0.46045462	0.902	0.48	1.54E-08	0.00012945	9.14E-13
DLST	0.000218004	0.25193657	0.75	0.44	1	5.01E-13	0.355774497	0.863	0.381	1.69E-08	0.000218004	1.00E-12
LRIF1	2.93E-08	0.607429807	0.875	0.518	0.000987971	5.22E-13	0.470660692	0.941	0.528	1.76E-08	2.93E-08	1.04E-12
PFN1	0.000283517	0.298205035	1	0.99	1	5.62E-13	0.513472826	1	0.978	1.89E-08	0.000283517	1.12E-12
NOP10	1.66E-05	0.448690784	1	0.927	0.559807794	5.73E-13	0.512341856	1	0.901	1.93E-08	1.66E-05	1.15E-12
PYURF	1.42E-05	0.36597051	1	0.912	0.479420401	6.05E-13	0.356679014	1	0.91	2.04E-08	1.42E-05	1.21E-12
LSG1	0.000156512	0.267296101	0.625	0.317	1	6.48E-13	0.265668491	0.745	0.262	2.18E-08	0.000156512	1.30E-12
FNTA	2.33E-08	0.568266059	0.917	0.627	0.000785603	6.55E-13	0.531034738	0.863	0.561	2.21E-08	2.33E-08	1.31E-12
RAB5A	1.10E-07	0.6245999	0.958	0.726	0.003722619	6.63E-13	0.439255629	0.98	0.746	2.23E-08	1.10E-07	1.33E-12
CYCS	0.000132326	0.441414888	1	0.95	1	6.90E-13	0.536084189	0.98	0.958	2.33E-08	0.000132326	1.38E-12
TTC9C	4.28E-06	0.455005763	0.792	0.516	0.144222062	6.94E-13	0.384583473	0.882	0.46	2.34E-08	4.28E-06	1.39E-12
NUDC	1.02E-08	0.55085861	1	0.932	0.000345046	7.19E-13	0.478308687	0.98	0.931	2.42E-08	1.02E-08	1.44E-12
RPS18	1.01E-08	-0.579365453	1	1	0.000341772	7.39E-13	-0.499995172	1	1	2.49E-08	1.01E-08	1.48E-12
SLU7	1.98E-05	0.464973564	0.917	0.662	0.666885602	7.45E-13	0.497598102	0.922	0.583	2.51E-08	1.98E-05	1.49E-12
DYNLL1	4.04E-07	0.545284432	1	0.995	0.013599834	7.78E-13	0.440634688	1	0.99	2.62E-08	4.04E-07	1.56E-12
MRPS11	0.000320488	0.26291331	0.917	0.711	1	8.26E-13	0.434184262	0.961	0.637	2.78E-08	0.000320488	1.65E-12
CWC25	3.04E-06	0.448728824	0.75	0.397	0.10247767	8.31E-13	0.29270224	0.863	0.367	2.80E-08	3.04E-06	1.66E-12
CCT4	2.51E-06	0.568974628	1	0.953	0.084487253	8.40E-13	0.534069097	1	0.95	2.83E-08	2.51E-06	1.68E-12
SRSF8	0.000354432	0.344867692	0.917	0.688	1	8.48E-13	0.428631242	0.941	0.568	2.86E-08	0.000354432	1.70E-12
KCTD5	0.000704305	0.33555046	0.625	0.347	1	9.63E-13	0.328198484	0.706	0.276	3.25E-08	0.000704305	1.93E-12
TATDN1	1.10E-05	0.438404716	0.958	0.723	0.369743529	9.82E-13	0.507406305	0.961	0.678	3.31E-08	1.10E-05	1.96E-12
LYRM5	2.17E-07	0.41035762	0.875	0.529	0.007324525	9.95E-13	0.456005861	0.941	0.482	3.35E-08	2.17E-07	1.99E-12
CNBP	1.21E-05	0.40414296	1	0.979	0.409178419	1.04E-12	0.499142756	1	0.96	3.51E-08	1.21E-05	2.08E-12
NQO1	3.65E-06	1.527784297	0.708	0.442	0.123103496	1.07E-12	0.96107592	0.902	0.55	3.60E-08	3.65E-06	2.14E-12
TCEB1	0.001154439	0.497059619	0.958	0.941	1	1.11E-12	0.447960906	0.98	0.921	3.75E-08	0.001154439	2.23E-12
EMG1	0.00089022	0.293634731	0.708	0.463	1	1.16E-12	0.370083545	0.843	0.376	3.91E-08	0.00089022	2.32E-12
SRPRB	5.67E-09	0.609335054	0.917	0.442	0.000191011	1.17E-12	0.438518731	0.98	0.504	3.94E-08	5.67E-09	2.34E-12
SF1	1.14E-06	0.522068534	0.958	0.818	0.038284049	1.19E-12	0.524617381	0.98	0.79	4.02E-08	1.14E-06	2.38E-12
HSPA9	4.58E-08	0.871494067	1	0.884	0.001542653	1.32E-12	0.654529282	0.98	0.903	4.46E-08	4.58E-08	2.65E-12
EAPP	6.25E-05	0.454509322	0.917	0.754	1	1.35E-12	0.492926405	0.98	0.782	4.55E-08	6.25E-05	2.70E-12
OTUD6B-AS1	2.63E-05	0.476620858	0.792	0.667	0.884747642	1.37E-12	0.509679686	0.902	0.635	4.63E-08	2.63E-05	2.75E-12
TEX30	0.000109073	0.281595279	0.583	0.272	1	1.47E-12	0.31376584	0.647	0.215	4.94E-08	0.000109073	2.93E-12
ARF1	1.64E-09	0.643879593	1	0.948	5.53E-05	1.51E-12	0.463075597	0.98	0.953	5.08E-08	1.64E-09	3.02E-12
FASTKD2	1.49E-05	0.374463148	0.583	0.277	0.501657124	1.51E-12	0.270752889	0.745	0.285	5.10E-08	1.49E-05	3.02E-12
SPNS1	1.00E-06	0.628742677	0.917	0.652	0.033759137	1.60E-12	0.551809301	0.941	0.656	5.38E-08	1.00E-06	3.20E-12
SNRPC	6.03E-06	0.443800491	0.958	0.906	0.203039287	1.66E-12	0.493136286	1	0.897	5.59E-08	6.03E-06	3.32E-12
SBDS	6.00E-08	0.646870138	0.958	0.749	0.002022103	1.66E-12	0.481765646	0.961	0.755	5.60E-08	6.00E-08	3.33E-12
MRFAP1	1.93E-07	0.436814157	1	0.988	0.006507846	1.67E-12	0.454487551	1	0.972	5.62E-08	1.93E-07	3.34E-12
NFU1	0.000112804	0.424246505	0.958	0.776	1	1.83E-12	0.511626282	0.961	0.705	6.17E-08	0.000112804	3.66E-12
NOP56	0.013490937	0.275826933	0.833	0.813	1	1.90E-12	0.432856151	1	0.751	6.42E-08	0.013490937	3.81E-12
SHISA5	0.018327957	0.357191102	0.792	0.756	1	1.96E-12	0.493169967	0.902	0.636	6.61E-08	0.018327957	3.92E-12
APTX	1.52E-07	0.338165052	0.833	0.4	0.005104729	2.02E-12	0.351044567	0.784	0.335	6.80E-08	1.52E-07	4.04E-12
GNAI3	5.34E-08	0.496717022	1	0.827	0.001798133	2.05E-12	0.51069986	0.98	0.778	6.89E-08	5.34E-08	4.09E-12
NEU1	1.75E-05	0.505681166	0.833	0.51	0.587973738	2.07E-12	0.552619041	0.961	0.609	6.96E-08	1.75E-05	4.13E-12
PITPNA-AS1	5.52E-06	0.344035811	0.792	0.459	0.185961567	2.38E-12	0.362974077	0.843	0.394	8.01E-08	5.52E-06	4.75E-12
RNF181	9.33E-06	0.503445797	0.958	0.854	0.314236859	2.40E-12	0.568026329	0.961	0.807	8.07E-08	9.33E-06	4.79E-12
COMMD6	1.37E-07	-0.514925807	1	0.99	0.004626735	2.44E-12	-0.506826173	0.961	0.988	8.23E-08	1.37E-07	4.89E-12
DDX21	0.008098342	0.267255867	0.917	0.719	1	2.47E-12	0.483524751	0.941	0.62	8.31E-08	0.008098342	4.93E-12
SEC23B	3.10E-05	0.538756429	0.792	0.56	1	2.54E-12	0.373441066	0.941	0.517	8.56E-08	3.10E-05	5.08E-12
TRAM1	5.41E-07	0.565588587	0.958	0.6	0.01821214	2.58E-12	0.495983211	0.98	0.665	8.70E-08	5.41E-07	5.16E-12
CBLL1	0.001287948	0.278717676	0.583	0.317	1	2.64E-12	0.254854857	0.745	0.274	8.89E-08	0.001287948	5.28E-12
TMEM69	0.000186825	0.437714053	0.708	0.492	1	2.68E-12	0.281437002	0.902	0.392	9.02E-08	0.000186825	5.35E-12
PSMA3	1.48E-07	0.59172349	1	0.887	0.004978655	2.93E-12	0.489648473	0.98	0.815	9.88E-08	1.48E-07	5.86E-12
CUTC	0.000450507	0.340799986	0.625	0.366	1	3.05E-12	0.317785945	0.824	0.361	1.03E-07	0.000450507	6.09E-12
MAPRE1	0.006230818	0.437874313	0.875	0.83	1	3.24E-12	0.413603886	0.941	0.753	1.09E-07	0.006230818	6.48E-12
RPL7	4.03E-08	-0.483035568	1	1	0.001357666	3.59E-12	-0.468087193	1	1	1.21E-07	4.03E-08	7.18E-12
MIS12	7.15E-06	0.337015093	0.708	0.347	0.24075695	3.71E-12	0.297590823	0.647	0.224	1.25E-07	7.15E-06	7.42E-12
PSMD6	0.002407778	0.329488584	0.958	0.844	1	3.82E-12	0.486644853	0.961	0.721	1.29E-07	0.002407778	7.65E-12
PAIP2	0.005877337	0.319187925	1	0.927	1	4.28E-12	0.480760741	0.98	0.889	1.44E-07	0.005877337	8.55E-12
YWHAE	0.000654521	0.283183091	1	0.997	1	4.29E-12	0.383134146	1	0.998	1.44E-07	0.000654521	8.58E-12
PPP2R2A	2.03E-09	0.690299868	0.958	0.608	6.85E-05	4.60E-12	0.615932546	0.882	0.641	1.55E-07	2.03E-09	9.20E-12
AATF	1.44E-07	0.557637897	0.833	0.51	0.004856278	4.85E-12	0.450747863	0.882	0.484	1.63E-07	1.44E-07	9.70E-12
PLA2G16	0.000605246	0.388443104	0.5	0.232	1	4.87E-12	0.446862654	0.667	0.238	1.64E-07	0.000605246	9.74E-12
CMTM6	2.56E-06	0.482380782	0.917	0.605	0.086367763	4.88E-12	0.468664821	0.941	0.611	1.64E-07	2.56E-06	9.76E-12
YTHDF2	3.90E-05	0.398822902	1	0.931	1	5.08E-12	0.434002149	1	0.878	1.71E-07	3.90E-05	1.02E-11
RPL35	8.05E-08	-0.468990148	1	1	0.002712705	5.22E-12	-0.399237563	1	0.999	1.76E-07	8.05E-08	1.04E-11
ASF1A	1.59E-07	0.517086867	0.917	0.671	0.005346691	5.44E-12	0.445311365	0.922	0.638	1.83E-07	1.59E-07	1.09E-11
POLR1C	0.002909132	0.302453872	0.583	0.348	1	5.53E-12	0.322977929	0.765	0.331	1.86E-07	0.002909132	1.11E-11
STAMBP	0.00111162	0.283905236	0.792	0.562	1	5.66E-12	0.360491921	0.922	0.502	1.91E-07	0.00111162	1.13E-11
RPA2	0.000466261	0.336349806	0.792	0.574	1	5.70E-12	0.46850768	0.922	0.585	1.92E-07	0.000466261	1.14E-11
GADD45A	0.860454104	0.544028505	0.667	0.655	1	5.77E-12	0.817626999	0.804	0.455	1.95E-07	0.860454104	1.15E-11
ECHS1	1.51E-05	0.451840659	0.958	0.809	0.508296649	5.90E-12	0.40802187	0.961	0.799	1.99E-07	1.51E-05	1.18E-11
PSMF1	1.02E-05	0.53000029	0.917	0.769	0.345030033	6.12E-12	0.48254816	0.941	0.7	2.06E-07	1.02E-05	1.22E-11
TIMM17A	2.60E-06	0.584091057	0.958	0.738	0.087448881	6.19E-12	0.464198239	0.941	0.743	2.08E-07	2.60E-06	1.24E-11
RPP30	1.30E-05	0.461380302	0.833	0.62	0.439432737	6.24E-12	0.398980016	0.882	0.548	2.10E-07	1.30E-05	1.25E-11
RSRC2	0.000636604	0.658092629	0.875	0.839	1	6.27E-12	0.649007757	0.98	0.723	2.11E-07	0.000636604	1.25E-11
PSMD4	0.000414541	0.298357747	1	0.941	1	6.31E-12	0.479002981	0.98	0.868	2.13E-07	0.000414541	1.26E-11
MTX1	4.94E-06	0.407767426	0.917	0.631	0.166605766	6.47E-12	0.338667262	0.961	0.553	2.18E-07	4.94E-06	1.29E-11
STOML2	1.57E-09	0.462571418	1	0.925	5.30E-05	7.21E-12	0.413047141	0.98	0.9	2.43E-07	1.57E-09	1.44E-11
ZBED5	0.004053489	0.358257469	0.667	0.466	1	7.34E-12	0.362630161	0.863	0.412	2.47E-07	0.004053489	1.47E-11
C12orf43	1.97E-06	0.409876695	0.792	0.395	0.066500272	7.36E-12	0.305654774	0.843	0.364	2.48E-07	1.97E-06	1.47E-11
POMP	2.46E-07	0.537982583	1	0.977	0.008283168	7.57E-12	0.436030324	1	0.971	2.55E-07	2.46E-07	1.51E-11
ANXA5	5.08E-08	0.865035428	0.958	0.771	0.001712743	7.75E-12	0.572440747	1	0.8	2.61E-07	5.08E-08	1.55E-11
MUL1	5.59E-05	0.284901215	0.75	0.385	1	9.04E-12	0.320678457	0.784	0.346	3.05E-07	5.59E-05	1.81E-11
COMMD9	3.67E-06	0.478548856	0.917	0.608	0.12375105	1.01E-11	0.408260407	0.922	0.553	3.40E-07	3.67E-06	2.02E-11
NIFK	4.98E-06	0.407194719	0.917	0.655	0.167853854	1.07E-11	0.440822935	0.961	0.628	3.60E-07	4.98E-06	2.14E-11
SNW1	2.64E-05	0.54869792	1	0.754	0.88980575	1.11E-11	0.511968296	0.922	0.709	3.75E-07	2.64E-05	2.23E-11
ARMCX3	0.075336975	0.400600136	0.792	0.733	1	1.14E-11	0.479219223	0.961	0.711	3.85E-07	0.075336975	2.29E-11
MYEOV2	0.00033312	0.366530677	0.958	0.955	1	1.15E-11	0.466437458	1	0.932	3.87E-07	0.00033312	2.30E-11
NOC2L	3.81E-06	0.304763078	1	0.679	0.128283815	1.23E-11	0.407444718	0.922	0.588	4.13E-07	3.81E-06	2.45E-11
HNRNPK	0.000137026	0.303803278	1	0.997	1	1.26E-11	0.417142354	1	0.986	4.23E-07	0.000137026	2.51E-11
UBE2D2	7.30E-05	0.421602579	1	0.939	1	1.33E-11	0.441482687	1	0.92	4.49E-07	7.30E-05	2.67E-11
RAN	0.000106766	0.307461158	1	0.981	1	1.38E-11	0.348925396	1	0.983	4.65E-07	0.000106766	2.76E-11
RP11-620J15.3	8.10E-06	0.428422589	0.958	0.692	0.272941545	1.49E-11	0.442488588	0.961	0.688	5.02E-07	8.10E-06	2.98E-11
C12orf73	0.000205253	0.428717543	0.917	0.607	1	1.54E-11	0.369646934	0.941	0.548	5.18E-07	0.000205253	3.07E-11
MOSPD1	2.88E-06	0.4624617	0.917	0.529	0.097151078	1.54E-11	0.3955661	0.922	0.495	5.19E-07	2.88E-06	3.08E-11
ZCCHC10	0.000301233	0.328188157	0.75	0.478	1	1.61E-11	0.428586933	0.804	0.454	5.42E-07	0.000301233	3.22E-11
PPT1	7.01E-06	0.518984777	0.917	0.676	0.236196513	1.67E-11	0.538557071	0.961	0.664	5.62E-07	7.01E-06	3.34E-11
VPS26A	0.003780941	0.272497344	0.875	0.692	1	1.72E-11	0.455936829	0.941	0.648	5.79E-07	0.003780941	3.44E-11
SLC39A1	8.75E-07	0.477990196	0.958	0.7	0.02947234	1.74E-11	0.471792066	0.922	0.61	5.87E-07	8.75E-07	3.49E-11
C16orf91	0.002705892	0.285473042	0.625	0.399	1	1.81E-11	0.356999111	0.804	0.382	6.10E-07	0.002705892	3.62E-11
GPM6A	0.000121994	-0.54561879	0.625	0.906	1	1.82E-11	-0.74598019	0.686	0.887	6.12E-07	0.000121994	3.63E-11
UMPS	4.79E-05	0.323269206	0.708	0.369	1	1.82E-11	0.250848615	0.745	0.278	6.12E-07	4.79E-05	3.63E-11
UQCR10	1.11E-05	0.335144285	1	0.991	0.374670804	1.90E-11	0.371246896	1	0.978	6.41E-07	1.11E-05	3.80E-11
MAP1LC3B	0.000220751	0.436245351	1	0.932	1	1.91E-11	0.526090616	1	0.916	6.45E-07	0.000220751	3.83E-11
EIF6	4.43E-05	0.602458677	0.958	0.797	1	1.93E-11	0.417940821	1	0.733	6.50E-07	4.43E-05	3.86E-11
RPS21	3.69E-09	-0.59778769	1	1	0.000124362	1.93E-11	-0.445646059	0.961	0.997	6.51E-07	3.69E-09	3.87E-11
CREM	1.54E-06	0.504881749	0.875	0.568	0.05197442	2.04E-11	0.442043559	0.941	0.536	6.88E-07	1.54E-06	4.08E-11
FAM136A	3.52E-05	0.367011429	0.958	0.638	1	2.05E-11	0.389034865	0.902	0.566	6.90E-07	3.52E-05	4.10E-11
TRAPPC2L	2.27E-05	0.458747508	0.958	0.761	0.76363219	2.05E-11	0.483676893	0.98	0.743	6.90E-07	2.27E-05	4.10E-11
FARSA	0.002649948	0.292061301	0.792	0.638	1	2.05E-11	0.371460936	0.941	0.506	6.91E-07	0.002649948	4.10E-11
SSR3	1.56E-06	0.805632527	0.917	0.82	0.052590798	2.10E-11	0.617060845	0.98	0.778	7.07E-07	1.56E-06	4.20E-11
RPSA	4.04E-07	-0.557294122	1	1	0.013599849	2.15E-11	-0.466309591	1	0.999	7.25E-07	4.04E-07	4.30E-11
RAE1	1.38E-06	0.48981539	0.958	0.629	0.04644032	2.18E-11	0.448289252	0.882	0.561	7.35E-07	1.38E-06	4.36E-11
RCHY1	3.49E-06	0.473147528	0.875	0.57	0.117661774	2.21E-11	0.415888565	0.902	0.53	7.45E-07	3.49E-06	4.42E-11
NDUFA9	2.58E-10	0.720472184	1	0.693	8.71E-06	2.24E-11	0.541334989	0.922	0.669	7.55E-07	2.58E-10	4.48E-11
QDPR	0.00088981	0.347240693	0.75	0.598	1	2.33E-11	0.430006947	0.941	0.551	7.84E-07	0.00088981	4.65E-11
TMEM38B	2.21E-07	0.580058106	0.833	0.454	0.007430037	2.45E-11	0.392411039	0.902	0.538	8.24E-07	2.21E-07	4.89E-11
KARS	0.000366204	0.351389719	0.958	0.846	1	2.45E-11	0.424586068	0.98	0.802	8.25E-07	0.000366204	4.90E-11
DDX27	4.42E-05	0.287931924	0.792	0.475	1	2.45E-11	0.323951703	0.882	0.447	8.25E-07	4.42E-05	4.90E-11
ATP6V0E1	6.71E-08	0.840614508	1	0.861	0.00226114	2.50E-11	0.566475829	0.98	0.86	8.41E-07	6.71E-08	4.99E-11
EGLN2	0.002859358	0.31392502	0.75	0.537	1	2.64E-11	0.369797567	0.784	0.409	8.91E-07	0.002859358	5.29E-11
SDCBP	0.000234494	0.632416843	1	0.894	1	2.65E-11	0.501647267	1	0.884	8.92E-07	0.000234494	5.30E-11
RPL26L1	0.000442975	0.323344493	1	0.837	1	2.68E-11	0.392812032	0.98	0.796	9.05E-07	0.000442975	5.37E-11
CGGBP1	0.00077278	0.303135952	0.833	0.572	1	2.70E-11	0.33431084	0.863	0.456	9.09E-07	0.00077278	5.40E-11
TSPYL2	4.11E-05	0.526475961	0.5	0.211	1	2.83E-11	0.30269171	0.706	0.256	9.54E-07	4.11E-05	5.66E-11
MRPL18	1.17E-05	0.546807091	0.917	0.735	0.392713337	3.14E-11	0.409750432	0.961	0.751	1.06E-06	1.17E-05	6.27E-11
SRSF11	4.48E-05	0.361099091	1	0.91	1	3.22E-11	0.527713871	0.961	0.854	1.09E-06	4.48E-05	6.44E-11
MT1E	0.000937685	0.414045988	0.167	0.035	1	3.29E-11	0.306068633	0.216	0.031	1.11E-06	0.000937685	6.58E-11
SDHAF2	0.002523357	0.268550286	0.708	0.523	1	3.36E-11	0.35151841	0.882	0.453	1.13E-06	0.002523357	6.73E-11
PBDC1	5.64E-05	0.335308645	0.833	0.504	1	3.69E-11	0.36405301	0.863	0.452	1.24E-06	5.64E-05	7.37E-11
PEA15	0.000862618	0.547024483	0.875	0.7	1	3.82E-11	0.495014642	0.98	0.632	1.29E-06	0.000862618	7.64E-11
C19orf25	0.002241991	0.289316964	0.833	0.523	1	3.83E-11	0.35263132	0.922	0.482	1.29E-06	0.002241991	7.65E-11
TRA2A	0.001445521	0.422294065	0.833	0.582	1	3.88E-11	0.44259855	0.863	0.492	1.31E-06	0.001445521	7.75E-11
RIOK2	0.000456692	0.259513122	0.667	0.385	1	3.96E-11	0.329184963	0.765	0.34	1.33E-06	0.000456692	7.92E-11
TIMM22	0.000366031	0.336625672	0.75	0.515	1	3.98E-11	0.389067704	0.902	0.486	1.34E-06	0.000366031	7.96E-11
RPS6	3.00E-08	-0.624533262	1	1	0.001012484	4.00E-11	-0.540822346	1	0.999	1.35E-06	3.00E-08	7.99E-11
MRPS15	0.000111185	0.430075875	0.958	0.754	1	4.06E-11	0.490044726	0.941	0.703	1.37E-06	0.000111185	8.11E-11
UBE2B	0.001472357	0.464258456	0.917	0.75	1	4.11E-11	0.540336739	0.941	0.742	1.39E-06	0.001472357	8.22E-11
ARFIP2	4.21E-05	0.360713467	0.875	0.612	1	4.24E-11	0.394655123	0.98	0.595	1.43E-06	4.21E-05	8.49E-11
PIN1	0.001527799	0.276725203	1	0.901	1	4.25E-11	0.404618132	1	0.856	1.43E-06	0.001527799	8.50E-11
COPS3	1.60E-09	0.601781739	1	0.795	5.38E-05	4.39E-11	0.544078627	0.922	0.719	1.48E-06	1.60E-09	8.79E-11
COPS4	0.002236542	0.354716715	0.917	0.744	1	4.71E-11	0.349275352	1	0.712	1.59E-06	0.002236542	9.41E-11
SAP18	9.07E-08	0.623111617	1	0.967	0.003055434	4.78E-11	0.385005171	1	0.98	1.61E-06	9.07E-08	9.55E-11
LINC00116	2.27E-05	0.619426662	0.667	0.43	0.766001519	5.01E-11	0.427121293	0.765	0.371	1.69E-06	2.27E-05	1.00E-10
C11orf1	0.008233838	0.31125905	0.708	0.567	1	5.02E-11	0.373375256	0.882	0.496	1.69E-06	0.008233838	1.00E-10
NAP1L1	5.05E-11	-0.765527031	0.958	1	1.70E-06	3.09E-09	-0.42059078	1	0.994	0.000104015	3.09E-09	1.01E-10
UFD1L	0.00153698	0.314591756	0.875	0.705	1	5.25E-11	0.425454408	0.941	0.645	1.77E-06	0.00153698	1.05E-10
RXRB	2.21E-06	0.367672668	0.75	0.369	0.074360912	5.32E-11	0.261035308	0.824	0.353	1.79E-06	2.21E-06	1.06E-10
AAGAB	0.000135344	0.29109216	0.708	0.425	1	5.68E-11	0.318196529	0.824	0.388	1.91E-06	0.000135344	1.14E-10
LSM3	0.001296143	0.459832433	0.958	0.946	1	6.32E-11	0.618865993	0.98	0.921	2.13E-06	0.001296143	1.26E-10
RPL10A	3.94E-09	-0.6988109	1	0.997	0.000132762	6.51E-11	-0.498942035	0.98	0.998	2.20E-06	3.94E-09	1.30E-10
RIOK1	3.47E-06	0.345085153	0.708	0.329	0.117078039	6.53E-11	0.264240177	0.725	0.295	2.20E-06	3.47E-06	1.31E-10
PSMB2	0.012034739	0.326084119	1	0.919	1	6.88E-11	0.433778305	0.98	0.899	2.32E-06	0.012034739	1.38E-10
DDX1	3.10E-05	0.394183943	0.958	0.825	1	7.04E-11	0.415635881	0.961	0.723	2.37E-06	3.10E-05	1.41E-10
FGFR1OP2	0.000104366	0.264721504	0.75	0.428	1	7.70E-11	0.312111629	0.882	0.414	2.59E-06	0.000104366	1.54E-10
NOSIP	0.000200242	0.485593911	0.958	0.818	1	7.74E-11	0.435367861	0.941	0.743	2.61E-06	0.000200242	1.55E-10
THAP9-AS1	1.50E-05	0.331889261	0.833	0.466	0.506997739	8.05E-11	0.332994809	0.902	0.424	2.71E-06	1.50E-05	1.61E-10
AKIRIN2	3.38E-05	0.527968149	0.875	0.586	1	8.64E-11	0.31024414	0.902	0.493	2.91E-06	3.38E-05	1.73E-10
AKIRIN1	1.20E-09	0.603426137	1	0.802	4.04E-05	9.02E-11	0.419190866	0.941	0.691	3.04E-06	1.20E-09	1.80E-10
ARHGDIA	4.13E-05	0.393888484	0.958	0.749	1	9.06E-11	0.368340403	0.98	0.684	3.05E-06	4.13E-05	1.81E-10
PRDX1	1.84E-08	0.650037526	1	0.951	0.000619223	9.10E-11	0.593220803	1	0.95	3.07E-06	1.84E-08	1.82E-10
EIF3L	2.23E-09	-0.551185862	1	0.997	7.51E-05	9.26E-11	-0.441627999	1	0.994	3.12E-06	2.23E-09	1.85E-10
NDUFAF1	6.75E-07	0.303198678	0.792	0.362	0.022727178	9.37E-11	0.341609457	0.784	0.369	3.16E-06	6.75E-07	1.87E-10
JAGN1	0.001200173	0.406825971	0.792	0.648	1	9.44E-11	0.406458499	0.863	0.574	3.18E-06	0.001200173	1.89E-10
GLYR1	6.84E-08	0.377044125	0.792	0.378	0.00230615	1.08E-10	0.293996688	0.765	0.326	3.64E-06	6.84E-08	2.16E-10
ISG20L2	0.000517476	0.264341872	0.708	0.414	1	1.11E-10	0.281275617	0.922	0.446	3.74E-06	0.000517476	2.22E-10
DPM1	0.000127032	0.494230802	0.833	0.771	1	1.14E-10	0.514033668	0.961	0.704	3.84E-06	0.000127032	2.28E-10
SEC62	7.43E-08	0.46661422	1	0.971	0.002503598	1.15E-10	0.466704094	1	0.975	3.86E-06	7.43E-08	2.29E-10
ALG5	9.71E-06	0.440568045	0.917	0.688	0.327025063	1.18E-10	0.455168358	0.902	0.613	3.98E-06	9.71E-06	2.36E-10
CCDC43	0.000196578	0.264030506	0.708	0.445	1	1.19E-10	0.314084122	0.863	0.413	4.00E-06	0.000196578	2.37E-10
PMPCA	0.000966376	0.259793028	0.833	0.565	1	1.20E-10	0.384823699	0.922	0.585	4.04E-06	0.000966376	2.40E-10
COQ10B	7.65E-05	0.374019592	0.75	0.459	1	1.22E-10	0.339290805	0.902	0.48	4.12E-06	7.65E-05	2.45E-10
ATP6V1G1	2.83E-07	0.491095266	1	0.99	0.009535485	1.27E-10	0.363462599	1	0.993	4.26E-06	2.83E-07	2.53E-10
DGUOK	7.20E-05	0.37947854	1	0.925	1	1.50E-10	0.442316147	0.98	0.903	5.04E-06	7.20E-05	2.99E-10
TBCC	0.001501857	0.333887533	0.875	0.633	1	1.68E-10	0.326300979	0.941	0.51	5.65E-06	0.001501857	3.35E-10
TMEM87A	5.87E-06	0.420570811	0.833	0.522	0.197819373	1.69E-10	0.446142995	0.882	0.496	5.68E-06	5.87E-06	3.37E-10
PRPF4	0.000110837	0.357925636	0.708	0.438	1	1.81E-10	0.367682324	0.784	0.38	6.09E-06	0.000110837	3.61E-10
PRPF6	1.53E-08	0.595708057	1	0.718	0.000516446	1.81E-10	0.416029013	0.941	0.702	6.11E-06	1.53E-08	3.62E-10
EIF3G	0.000373657	0.299051701	0.958	0.925	1	1.92E-10	0.414915233	0.98	0.908	6.46E-06	0.000373657	3.84E-10
TIMMDC1	2.46E-05	0.393912801	0.917	0.693	0.827871018	2.02E-10	0.454023848	0.882	0.616	6.79E-06	2.46E-05	4.03E-10
GPN1	0.000218344	0.367727137	0.792	0.506	1	2.13E-10	0.372022594	0.843	0.425	7.17E-06	0.000218344	4.26E-10
PTGES3	0.000253464	0.3188336	1	0.974	1	2.21E-10	0.388542117	1	0.975	7.43E-06	0.000253464	4.41E-10
MICU2	0.026346948	0.256332486	0.75	0.563	1	2.23E-10	0.416511874	0.863	0.537	7.50E-06	0.026346948	4.45E-10
TRIAP1	7.63E-07	0.52305435	0.917	0.6	0.025693658	2.25E-10	0.399559879	0.922	0.569	7.59E-06	7.63E-07	4.51E-10
CCDC25	0.000357912	0.312113127	0.875	0.686	1	2.41E-10	0.356449545	0.922	0.638	8.11E-06	0.000357912	4.81E-10
TCEAL7	0.015565862	0.562430754	0.792	0.674	1	2.59E-10	0.978532238	0.804	0.499	8.72E-06	0.015565862	5.18E-10
TIMM13	4.51E-06	0.465114167	1	0.91	0.15193345	2.78E-10	0.454525756	1	0.901	9.35E-06	4.51E-06	5.55E-10
TMBIM6	5.82E-08	0.668513378	0.958	0.967	0.00196071	2.91E-10	0.524151414	1	0.976	9.79E-06	5.82E-08	5.81E-10
DNTTIP2	0.004623999	0.27710797	0.75	0.567	1	3.10E-10	0.350430369	0.922	0.486	1.04E-05	0.004623999	6.19E-10
BAIAP2	0.00724463	0.269964979	0.708	0.475	1	3.21E-10	0.42109376	0.804	0.419	1.08E-05	0.00724463	6.42E-10
PRPF38B	1.83E-06	0.417251587	1	0.737	0.061688756	3.25E-10	0.450014875	0.98	0.645	1.10E-05	1.83E-06	6.51E-10
MRPS9	0.001503357	0.297061103	0.792	0.515	1	3.37E-10	0.303763625	0.882	0.487	1.13E-05	0.001503357	6.74E-10
TXN	0.013251634	0.29417515	1	0.984	1	3.57E-10	0.539075268	0.98	0.979	1.20E-05	0.013251634	7.14E-10
TRAPPC4	1.63E-07	0.505297263	0.958	0.752	0.005494502	3.62E-10	0.400287344	1	0.739	1.22E-05	1.63E-07	7.24E-10
TUFM	1.90E-06	0.334972432	1	0.943	0.063920116	3.70E-10	0.370743998	0.98	0.948	1.25E-05	1.90E-06	7.41E-10
GPN3	5.10E-05	0.274074046	0.833	0.487	1	4.05E-10	0.375109005	0.784	0.399	1.36E-05	5.10E-05	8.09E-10
PTTG1IP	0.000424841	0.391893783	0.875	0.757	1	4.31E-10	0.515784907	0.941	0.661	1.45E-05	0.000424841	8.61E-10
YKT6	0.001417426	0.271051181	0.792	0.478	1	4.40E-10	0.372897479	0.824	0.429	1.48E-05	0.001417426	8.80E-10
RAB9A	3.12E-05	0.381636833	0.917	0.594	1	4.61E-10	0.402363872	0.922	0.519	1.55E-05	3.12E-05	9.22E-10
POLR2G	0.016631443	0.260456792	1	0.917	1	4.76E-10	0.403400306	0.98	0.857	1.60E-05	0.016631443	9.52E-10
EXOSC4	4.06E-05	0.376699067	0.792	0.478	1	4.90E-10	0.332613757	0.843	0.441	1.65E-05	4.06E-05	9.80E-10
WDR18	0.000943866	0.265366075	0.875	0.721	1	5.16E-10	0.52181091	0.863	0.621	1.74E-05	0.000943866	1.03E-09
DCAF13	0.000188829	0.281711555	0.958	0.619	1	5.27E-10	0.437756896	0.902	0.618	1.78E-05	0.000188829	1.05E-09
ZFPL1	2.41E-05	0.384339861	0.917	0.594	0.812756266	5.35E-10	0.451493918	0.922	0.576	1.80E-05	2.41E-05	1.07E-09
WDR83OS	0.001252992	0.359468803	0.958	0.939	1	5.60E-10	0.392776896	0.98	0.95	1.89E-05	0.001252992	1.12E-09
SPCS2	3.76E-05	0.477344569	1	0.96	1	5.85E-10	0.374143866	1	0.941	1.97E-05	3.76E-05	1.17E-09
MED19	0.005689403	0.293579522	0.833	0.737	1	6.02E-10	0.415201168	0.922	0.647	2.03E-05	0.005689403	1.20E-09
APOPT1	0.000742421	0.259238696	0.958	0.757	1	6.09E-10	0.393923566	0.941	0.624	2.05E-05	0.000742421	1.22E-09
CCNI	7.84E-08	-0.69509245	1	1	0.002641487	6.15E-10	-0.564303259	0.98	0.998	2.07E-05	7.84E-08	1.23E-09
BAD	0.001781752	0.286047397	0.875	0.835	1	6.36E-10	0.409689282	0.961	0.8	2.14E-05	0.001781752	1.27E-09
SIRT6	1.88E-06	0.359183038	0.833	0.433	0.06350908	6.54E-10	0.267389871	0.824	0.405	2.20E-05	1.88E-06	1.31E-09
SNAPC1	0.004705483	0.272178655	0.667	0.395	1	6.56E-10	0.3113605	0.745	0.3	2.21E-05	0.004705483	1.31E-09
TAF7	0.0011063	0.424217699	0.917	0.813	1	6.61E-10	0.513534068	0.902	0.815	2.23E-05	0.0011063	1.32E-09
RPL23A	1.51E-07	-0.481213129	1	1	0.005102518	6.89E-10	-0.407972746	1	0.999	2.32E-05	1.51E-07	1.38E-09
SERP1	0.00021286	0.583450525	0.917	0.872	1	6.92E-10	0.37975086	1	0.907	2.33E-05	0.00021286	1.38E-09
VPS25	0.003289555	0.352063902	0.875	0.711	1	7.30E-10	0.375573505	0.961	0.691	2.46E-05	0.003289555	1.46E-09
FTH1	2.34E-06	1.047598944	1	1	0.078802442	7.38E-10	0.736901398	1	1	2.49E-05	2.34E-06	1.48E-09
ALAS1	1.43E-06	0.436537717	0.833	0.496	0.048032648	8.00E-10	0.351584049	0.902	0.495	2.70E-05	1.43E-06	1.60E-09
FKBP4	0.001924203	0.421347036	1	0.771	1	8.69E-10	0.484380596	0.961	0.713	2.93E-05	0.001924203	1.74E-09
UCK1	0.01155582	0.251361227	0.667	0.468	1	9.20E-10	0.25423212	0.784	0.373	3.10E-05	0.01155582	1.84E-09
BZW1	0.001421848	0.264279803	1	0.925	1	1.01E-09	0.374847338	1	0.883	3.42E-05	0.001421848	2.03E-09
TTR	0.466351526	-1.145084952	0.875	0.872	1	1.04E-09	-1.933623437	1	0.997	3.49E-05	0.466351526	2.07E-09
HBP1	0.001408066	0.472860321	0.625	0.416	1	1.05E-09	0.321628877	0.804	0.409	3.54E-05	0.001408066	2.10E-09
MRPL33	5.74E-08	0.645745545	0.917	0.854	0.001933928	1.05E-09	0.436840428	0.961	0.819	3.55E-05	5.74E-08	2.11E-09
TPT1	1.40E-06	-0.452804246	1	1	0.047200042	1.07E-09	-0.431190605	1	0.998	3.60E-05	1.40E-06	2.14E-09
LACTB2	0.000592938	0.325808917	0.625	0.329	1	1.08E-09	0.293024631	0.804	0.365	3.63E-05	0.000592938	2.15E-09
AIMP2	0.000972578	0.364780056	0.75	0.56	1	1.09E-09	0.339857667	0.863	0.5	3.66E-05	0.000972578	2.17E-09
MRPL32	0.003417941	0.296557337	0.875	0.653	1	1.09E-09	0.386627741	0.941	0.555	3.67E-05	0.003417941	2.18E-09
UBAP1	8.65E-05	0.289363197	0.75	0.475	1	1.14E-09	0.347704455	0.765	0.398	3.85E-05	8.65E-05	2.28E-09
LSM10	0.008156602	0.372601771	0.75	0.726	1	1.21E-09	0.352752694	0.98	0.729	4.07E-05	0.008156602	2.41E-09
TAF1D	4.44E-06	0.53294321	0.917	0.726	0.149748496	1.25E-09	0.614526672	0.882	0.692	4.20E-05	4.44E-06	2.49E-09
PHF1	0.000120278	0.338160849	0.792	0.588	1	1.33E-09	0.355125653	0.902	0.544	4.47E-05	0.000120278	2.65E-09
TBRG4	1.64E-05	0.357429279	0.792	0.478	0.552918126	1.40E-09	0.327007963	0.824	0.445	4.70E-05	1.64E-05	2.79E-09
BCCIP	0.01568526	0.351455953	0.708	0.593	1	1.43E-09	0.380986647	0.902	0.553	4.83E-05	0.01568526	2.87E-09
DDX39A	0.008520749	0.564378049	0.792	0.692	1	1.44E-09	0.424876377	0.843	0.506	4.84E-05	0.008520749	2.87E-09
S100A10	0.001280646	0.713922475	0.333	0.128	1	1.44E-09	0.829250498	0.471	0.158	4.86E-05	0.001280646	2.89E-09
CRK	8.69E-06	0.412337637	0.875	0.659	0.292732105	1.45E-09	0.364760877	0.922	0.58	4.89E-05	8.69E-06	2.90E-09
BRMS1	0.000331127	0.370849634	0.792	0.565	1	1.46E-09	0.320176331	0.804	0.448	4.93E-05	0.000331127	2.92E-09
OAZ1	0.000197421	0.336945201	1	0.995	1	1.47E-09	0.467037715	1	0.995	4.95E-05	0.000197421	2.94E-09
GPX1	0.013294436	0.307997089	0.958	0.965	1	1.54E-09	0.408150158	1	0.926	5.17E-05	0.013294436	3.07E-09
PES1	0.001220228	0.283097752	0.792	0.504	1	1.59E-09	0.286260355	0.863	0.446	5.37E-05	0.001220228	3.19E-09
POLR2H	0.005099617	0.309525554	0.833	0.723	1	1.64E-09	0.424627691	0.863	0.624	5.52E-05	0.005099617	3.28E-09
MRPL36	0.002050236	0.279148709	0.917	0.778	1	1.65E-09	0.372029127	0.98	0.723	5.56E-05	0.002050236	3.30E-09
ATP6V1F	0.000124277	0.407759855	1	0.967	1	1.66E-09	0.393766448	1	0.977	5.60E-05	0.000124277	3.32E-09
TPD52L2	3.12E-05	0.32960496	0.833	0.546	1	1.68E-09	0.362831832	0.902	0.535	5.65E-05	3.12E-05	3.35E-09
RPL27	1.17E-08	-0.441229259	1	1	0.000393579	1.79E-09	-0.348794131	1	1	6.03E-05	1.17E-08	3.58E-09
PRPF19	0.006951763	0.267513511	0.792	0.622	1	1.79E-09	0.330653294	0.863	0.508	6.04E-05	0.006951763	3.59E-09
SCFD1	1.80E-09	0.59630815	1	0.565	6.06E-05	6.87E-09	0.408944373	0.882	0.573	0.000231532	6.87E-09	3.59E-09
MINOS1	8.41E-05	0.345945088	1	0.91	1	1.81E-09	0.392535333	0.98	0.858	6.11E-05	8.41E-05	3.63E-09
NACA	2.82E-05	-0.271909764	1	0.998	0.949041357	1.83E-09	-0.290216004	1	1	6.15E-05	2.82E-05	3.65E-09
YPEL5	3.02E-07	0.688041118	0.958	0.724	0.010164958	1.87E-09	0.479576971	0.961	0.714	6.29E-05	3.02E-07	3.73E-09
PSMB3	0.00034376	0.341131639	1	0.939	1	2.07E-09	0.374407033	1	0.928	6.99E-05	0.00034376	4.15E-09
NDUFV3	0.000155084	0.377056791	0.917	0.815	1	2.27E-09	0.453379084	0.941	0.827	7.64E-05	0.000155084	4.54E-09
ZNF330	6.12E-05	0.286514419	0.792	0.473	1	2.31E-09	0.327881442	0.902	0.506	7.79E-05	6.12E-05	4.62E-09
HLA-C	0.070689061	0.470534029	0.583	0.565	1	2.37E-09	0.715622118	0.863	0.582	7.97E-05	0.070689061	4.73E-09
RMDN3	0.001972327	0.253473356	0.833	0.492	1	2.38E-09	0.352696259	0.882	0.463	8.01E-05	0.001972327	4.75E-09
CWC27	5.56E-07	0.534372369	0.958	0.716	0.01873212	2.44E-09	0.371057122	0.922	0.679	8.23E-05	5.56E-07	4.89E-09
SNHG9	0.001268659	0.326669245	0.75	0.492	1	2.48E-09	0.432150021	0.765	0.409	8.34E-05	0.001268659	4.95E-09
MRPL44	0.001983287	0.334249158	0.792	0.6	1	2.54E-09	0.323214848	0.922	0.56	8.55E-05	0.001983287	5.08E-09
FRG1	0.028581192	0.303849178	0.75	0.686	1	2.57E-09	0.36058837	0.922	0.594	8.66E-05	0.028581192	5.14E-09
PHPT1	0.000274397	0.290611192	1	0.972	1	2.61E-09	0.508141613	0.961	0.951	8.78E-05	0.000274397	5.21E-09
PPID	2.09E-06	0.331736586	0.917	0.544	0.070298137	2.68E-09	0.3050062	0.882	0.484	9.03E-05	2.09E-06	5.36E-09
ITPA	5.65E-07	0.5812268	0.917	0.633	0.019048184	2.70E-09	0.347926545	0.765	0.492	9.11E-05	5.65E-07	5.41E-09
SNHG8	5.32E-09	0.78421633	0.917	0.634	0.000179176	2.91E-09	0.694847166	0.804	0.588	9.81E-05	5.32E-09	5.82E-09
SF3B5	0.000679995	0.484452565	1	0.938	1	3.08E-09	0.359276816	1	0.919	0.000103906	0.000679995	6.17E-09
MDH1	0.001670094	0.316651808	1	0.925	1	3.40E-09	0.379990032	1	0.934	0.000114671	0.001670094	6.81E-09
NTMT1	0.000116475	0.320393701	0.833	0.638	1	3.43E-09	0.354371061	0.882	0.613	0.00011554	0.000116475	6.86E-09
RPL8	0.000112708	-0.279923617	1	1	1	3.43E-09	-0.326112805	1	1	0.000115677	0.000112708	6.87E-09
C8orf33	0.013929436	0.302066271	0.792	0.662	1	3.45E-09	0.313697593	0.941	0.637	0.000116294	0.013929436	6.90E-09
NGLY1	1.58E-05	0.43444315	0.792	0.485	0.531907225	3.53E-09	0.268438013	0.804	0.385	0.000119065	1.58E-05	7.07E-09
LAMTOR4	0.000538902	0.358137378	1	0.886	1	3.64E-09	0.390471154	0.98	0.858	0.000122609	0.000538902	7.28E-09
CLK3	1.54E-05	0.342311954	0.833	0.537	0.52022976	3.94E-09	0.345076	0.804	0.482	0.000132701	1.54E-05	7.88E-09
C14orf119	0.000226225	0.336897682	0.833	0.61	1	4.05E-09	0.366994805	0.922	0.634	0.00013643	0.000226225	8.10E-09
SURF4	0.000526125	0.559940265	0.917	0.676	1	4.07E-09	0.483785461	0.922	0.629	0.000137076	0.000526125	8.14E-09
DDX50	4.22E-05	0.393964175	0.833	0.594	1	4.15E-09	0.364580842	0.882	0.507	0.000139878	4.22E-05	8.30E-09
DPH3	4.95E-06	0.337982461	0.917	0.594	0.166717005	4.16E-09	0.339161638	0.843	0.502	0.000140295	4.95E-06	8.33E-09
PSMA7	0.00023516	0.285536715	1	0.993	1	4.26E-09	0.368601097	1	0.991	0.000143552	0.00023516	8.52E-09
TWISTNB	0.000460932	0.329552888	0.708	0.473	1	4.31E-09	0.330989785	0.745	0.391	0.000145379	0.000460932	8.63E-09
TOLLIP	9.97E-05	0.328444869	0.875	0.643	1	4.36E-09	0.318814931	0.882	0.564	0.000147035	9.97E-05	8.73E-09
COPS6	0.000905033	0.323712453	1	0.929	1	4.38E-09	0.450472683	0.98	0.903	0.000147485	0.000905033	8.75E-09
MAP1A	0.000469969	0.568965156	0.833	0.764	1	4.91E-09	0.477231901	0.941	0.705	0.000165493	0.000469969	9.82E-09
SLC4A1AP	0.000753755	0.307040405	0.625	0.34	1	4.94E-09	0.260662933	0.765	0.338	0.000166294	0.000753755	9.87E-09
DNAJA2	2.41E-05	0.391640842	0.875	0.641	0.811989573	5.06E-09	0.362999134	0.941	0.664	0.000170394	2.41E-05	1.01E-08
C1orf52	0.000371501	0.331231062	0.917	0.659	1	5.27E-09	0.378424554	0.922	0.62	0.000177555	0.000371501	1.05E-08
RPL22	3.09E-07	-0.438902169	1	0.998	0.010424936	5.27E-09	-0.334266003	1	1	0.000177675	3.09E-07	1.05E-08
SNRPF	0.002063971	0.260942341	1	0.931	1	5.45E-09	0.361870286	1	0.885	0.000183787	0.002063971	1.09E-08
RNMTL1	1.30E-06	0.311553586	0.667	0.274	0.043815796	6.53E-09	0.250478988	0.608	0.246	0.000220098	1.30E-06	1.31E-08
RARS	6.82E-09	0.570565932	0.958	0.646	0.000229817	1.47E-07	0.412899351	0.882	0.662	0.004957954	1.47E-07	1.36E-08
MDK	0.007555157	0.492198492	1	0.969	1	7.03E-09	0.477081433	1	0.9	0.000236814	0.007555157	1.41E-08
PAK1IP1	4.24E-05	0.293301286	0.792	0.485	1	7.39E-09	0.277167293	0.863	0.444	0.000249096	4.24E-05	1.48E-08
NFIA	0.167202442	-0.307753148	0.542	0.603	1	7.43E-09	-0.604679593	0.451	0.713	0.000250445	0.167202442	1.49E-08
RPS20	3.32E-06	-0.403095233	1	1	0.111995347	7.55E-09	-0.383429931	1	1	0.000254238	3.32E-06	1.51E-08
GPANK1	0.001557486	0.327574268	0.708	0.489	1	7.65E-09	0.426187116	0.804	0.433	0.000257644	0.001557486	1.53E-08
PIP5K1A	1.08E-06	0.410279588	0.75	0.388	0.036371073	8.13E-09	0.262561597	0.706	0.331	0.000274047	1.08E-06	1.63E-08
TAF12	2.22E-05	0.409069452	0.792	0.536	0.748136808	8.14E-09	0.351199631	0.922	0.549	0.000274187	2.22E-05	1.63E-08
NSFL1C	0.003125539	0.289459295	0.917	0.813	1	8.34E-09	0.356228248	0.922	0.769	0.000281118	0.003125539	1.67E-08
DUSP14	3.59E-06	0.336407519	0.792	0.407	0.12112699	8.64E-09	0.319704875	0.745	0.369	0.000291155	3.59E-06	1.73E-08
PEPD	0.000137691	0.47025502	0.875	0.622	1	8.72E-09	0.45239705	0.824	0.561	0.000293944	0.000137691	1.74E-08
USP39	0.000211716	0.299355871	0.833	0.534	1	8.95E-09	0.293439561	0.824	0.441	0.000301441	0.000211716	1.79E-08
CCT7	8.00E-05	0.260359261	0.958	0.948	1	9.30E-09	0.381390729	1	0.92	0.000313483	8.00E-05	1.86E-08
RELA	0.000124501	0.322149364	0.708	0.409	1	9.69E-09	0.267261878	0.804	0.394	0.000326508	0.000124501	1.94E-08
RAB18	8.27E-05	0.468112393	0.958	0.841	1	9.71E-09	0.377759114	0.98	0.856	0.000327124	8.27E-05	1.94E-08
PSMB4	0.000603473	0.331973359	0.917	0.823	1	9.96E-09	0.421270497	0.941	0.777	0.000335544	0.000603473	1.99E-08
RIT1	5.42E-05	0.324502846	0.75	0.409	1	9.99E-09	0.290380578	0.745	0.395	0.000336466	5.42E-05	2.00E-08
ZNF428	1.13E-06	-0.542470967	0.875	0.988	0.038082915	1.02E-08	-0.501025926	0.922	0.969	0.00034412	1.13E-06	2.04E-08
RPS2	1.67E-05	-0.38464302	1	1	0.561668905	1.04E-08	-0.349546677	1	1	0.000351597	1.67E-05	2.09E-08
PQBP1	0.000107395	0.30080768	1	0.711	1	1.07E-08	0.385930995	0.882	0.603	0.000359301	0.000107395	2.13E-08
CHCHD3	0.000477769	0.377126463	1	0.744	1	1.14E-08	0.456657721	0.882	0.703	0.000384065	0.000477769	2.28E-08
DNAJB11	8.73E-05	0.638405757	0.917	0.737	1	1.17E-08	0.405612807	0.961	0.692	0.000395717	8.73E-05	2.35E-08
HSPA5	2.09E-07	1.326045538	1	0.875	0.007044667	1.25E-08	0.646688149	1	0.903	0.00042201	2.09E-07	2.50E-08
FBXL15	0.000162736	0.419505637	0.792	0.567	1	1.26E-08	0.363212649	0.922	0.551	0.000425955	0.000162736	2.53E-08
JUN	0.00604251	0.257873013	0.875	0.761	1	1.31E-08	0.407936285	0.961	0.612	0.000440101	0.00604251	2.61E-08
PTS	0.001257105	0.279029635	0.958	0.726	1	1.32E-08	0.302272448	0.941	0.614	0.000444384	0.001257105	2.64E-08
MITD1	1.37E-08	0.466799778	0.917	0.459	0.000461354	6.00E-08	0.27889002	0.745	0.374	0.002022624	6.00E-08	2.74E-08
EEF2	9.34E-05	-0.317041923	1	1	1	1.38E-08	-0.363303607	1	1	0.000465165	9.34E-05	2.76E-08
PROSC	4.72E-05	0.28560755	0.75	0.407	1	1.39E-08	0.270825748	0.824	0.416	0.000468191	4.72E-05	2.78E-08
SUPT4H1	3.44E-07	0.42830625	1	0.818	0.011587571	1.42E-08	0.411626909	0.98	0.783	0.000480138	3.44E-07	2.85E-08
PSMC2	1.37E-05	0.480706821	0.917	0.808	0.461527675	1.44E-08	0.376971254	1	0.779	0.000485832	1.37E-05	2.88E-08
DDX5	1.58E-06	0.484001007	1	0.995	0.053223901	1.45E-08	0.434589395	1	0.993	0.000488841	1.58E-06	2.90E-08
TRA2B	0.001064252	0.520044562	0.958	0.908	1	1.46E-08	0.501386946	0.98	0.827	0.000492003	0.001064252	2.92E-08
MRPL13	6.20E-07	0.50642474	0.958	0.749	0.02088596	1.49E-08	0.341457718	0.961	0.781	0.000500855	6.20E-07	2.97E-08
PSMD7	0.000183713	0.418492835	0.958	0.858	1	1.51E-08	0.353500383	0.961	0.859	0.000507989	0.000183713	3.02E-08
GCAT	0.007058013	0.257448588	0.542	0.341	1	1.51E-08	0.264855453	0.647	0.288	0.00050887	0.007058013	3.02E-08
C12orf45	0.00218435	0.297193906	0.708	0.48	1	1.57E-08	0.321749715	0.804	0.387	0.000528519	0.00218435	3.14E-08
EIF2B2	0.001648603	0.325681961	0.75	0.548	1	1.59E-08	0.408247526	0.843	0.51	0.000536492	0.001648603	3.18E-08
ARPC2	0.000229671	0.286788994	1	0.976	1	1.61E-08	0.332977719	0.98	0.968	0.000543958	0.000229671	3.23E-08
ARMCX1	1.63E-08	0.983569185	0.708	0.288	0.000550452	4.57E-07	0.457917375	0.627	0.316	0.01538414	4.57E-07	3.27E-08
RPL9	2.08E-06	-0.350593052	1	1	0.070011715	1.70E-08	-0.299057327	1	1	0.000573382	2.08E-06	3.40E-08
TARDBP	0.026030625	0.253036619	0.833	0.705	1	1.72E-08	0.398909843	0.882	0.601	0.000579814	0.026030625	3.44E-08
CDC37	0.002469086	0.265168297	1	0.795	1	1.77E-08	0.35343427	0.961	0.751	0.000597888	0.002469086	3.55E-08
PPP1CB	0.000454468	0.507306582	0.917	0.759	1	1.79E-08	0.445312064	0.98	0.735	0.000602005	0.000454468	3.57E-08
BET1	0.000151144	0.401562802	0.75	0.523	1	1.85E-08	0.341235942	0.882	0.568	0.000623001	0.000151144	3.70E-08
SDAD1	2.95E-05	0.396958173	0.792	0.438	0.993248326	1.99E-08	0.27200818	0.784	0.399	0.00066934	2.95E-05	3.97E-08
APP	0.000662392	-0.358379098	0.75	0.95	1	2.03E-08	-0.475377835	0.902	0.948	0.000683254	0.000662392	4.06E-08
HSF1	0.001459354	0.282681706	0.917	0.73	1	2.05E-08	0.380277712	0.902	0.667	0.000690675	0.001459354	4.10E-08
LAMTOR3	4.10E-07	0.505084752	0.917	0.586	0.013829089	2.08E-08	0.345567548	0.882	0.612	0.000700461	4.10E-07	4.16E-08
MED10	0.001547058	0.328235521	0.875	0.745	1	2.09E-08	0.338175747	0.98	0.761	0.000703711	0.001547058	4.18E-08
SGTA	0.001193365	0.336089977	0.833	0.69	1	2.10E-08	0.322731171	0.902	0.62	0.000707197	0.001193365	4.20E-08
SRP54	0.002093011	0.368393393	0.833	0.64	1	2.15E-08	0.44873341	0.961	0.666	0.000724075	0.002093011	4.30E-08
COPS8	0.005529869	0.267772974	0.958	0.889	1	2.18E-08	0.341052605	1	0.856	0.000732944	0.005529869	4.35E-08
MPHOSPH10	0.000383516	0.260794615	0.833	0.539	1	2.19E-08	0.288360307	0.863	0.491	0.000739167	0.000383516	4.39E-08
METTL9	5.75E-05	-0.289103439	0.958	0.957	1	2.24E-08	-0.379424106	0.824	0.931	0.000753772	5.75E-05	4.47E-08
ASCC2	1.98E-05	0.260208454	0.75	0.367	0.666322556	2.24E-08	0.290921076	0.647	0.322	0.000753953	1.98E-05	4.48E-08
PRKAR1A	2.31E-08	0.54827326	1	0.79	0.000779378	2.64E-08	0.368439504	0.98	0.771	0.000888889	2.64E-08	4.63E-08
HIF1A	1.24E-06	0.525835168	1	0.627	0.041939528	2.33E-08	0.321949425	0.882	0.511	0.000785623	1.24E-06	4.66E-08
PSMA4	6.12E-05	0.321135098	1	0.953	1	2.43E-08	0.382196598	1	0.963	0.000818176	6.12E-05	4.86E-08
ZFAND6	0.000345975	0.30221073	1	0.835	1	2.43E-08	0.317503761	0.98	0.821	0.000818509	0.000345975	4.86E-08
RPS5	2.70E-05	-0.340432801	1	1	0.909712666	2.50E-08	-0.284666345	1	1	0.000842418	2.70E-05	5.00E-08
TOMM34	4.40E-07	0.470105945	0.708	0.324	0.014840252	2.50E-08	0.263765517	0.667	0.305	0.000842544	4.40E-07	5.00E-08
SNRNP40	0.001071023	0.347082209	0.875	0.692	1	2.54E-08	0.301071706	0.922	0.594	0.000854348	0.001071023	5.07E-08
DCXR	0.022764031	0.251657908	0.917	0.815	1	2.58E-08	0.609306199	0.922	0.712	0.000868669	0.022764031	5.16E-08
KIF5B	0.024508412	0.287066693	1	0.955	1	2.76E-08	0.404495524	0.961	0.932	0.000930655	0.024508412	5.52E-08
EIF4H	0.001744589	0.418224064	0.958	0.86	1	2.82E-08	0.373944304	0.941	0.839	0.000950883	0.001744589	5.64E-08
NDUFB5	0.000295005	0.435114829	1	0.931	1	2.86E-08	0.42321835	1	0.919	0.000964083	0.000295005	5.72E-08
SART1	0.002033922	0.289478735	0.667	0.459	1	3.04E-08	0.303936849	0.745	0.387	0.001024183	0.002033922	6.08E-08
ZBTB8OS	5.87E-08	0.514572703	0.958	0.575	0.001978663	3.05E-08	0.330208957	0.843	0.501	0.00102756	5.87E-08	6.10E-08
CTSD	0.001255783	0.459951267	0.833	0.707	1	3.33E-08	0.496429512	0.98	0.754	0.001122073	0.001255783	6.66E-08
NREP	2.30E-07	-0.736253052	0.583	0.929	0.007753652	3.49E-08	-0.606952554	0.647	0.879	0.001175896	2.30E-07	6.98E-08
SF3B4	3.41E-05	0.369500738	0.958	0.702	1	3.49E-08	0.292668083	0.98	0.624	0.001176561	3.41E-05	6.98E-08
TSC22D1	0.016037312	0.326792419	0.958	0.894	1	3.60E-08	0.448681577	0.98	0.827	0.001212965	0.016037312	7.20E-08
MAPK1IP1L	6.53E-05	0.359717849	0.958	0.737	1	3.94E-08	0.394172303	0.961	0.729	0.001328221	6.53E-05	7.88E-08
LAMTOR1	5.23E-05	0.370403182	1	0.891	1	3.96E-08	0.387469382	0.98	0.842	0.001335201	5.23E-05	7.93E-08
COX7A2	0.001344109	0.275823913	1	1	1	4.38E-08	0.301135628	1	0.999	0.00147429	0.001344109	8.75E-08
TSR2	0.008603437	0.260124029	0.792	0.612	1	4.59E-08	0.287486858	0.922	0.556	0.001547837	0.008603437	9.19E-08
RAB5C	0.002054339	0.359188753	0.958	0.905	1	4.69E-08	0.335920217	0.98	0.89	0.001580951	0.002054339	9.38E-08
RMND1	8.22E-05	0.251283511	0.792	0.428	1	4.90E-08	0.255183252	0.725	0.337	0.001651177	8.22E-05	9.80E-08
MRPS12	0.000288106	0.372141526	0.833	0.614	1	4.90E-08	0.328333181	0.941	0.671	0.001651461	0.000288106	9.80E-08
CHMP1B	0.005679785	0.310763659	0.875	0.692	1	4.92E-08	0.348120446	0.922	0.621	0.001657702	0.005679785	9.84E-08
HBS1L	7.26E-05	0.300668416	0.75	0.49	1	5.08E-08	0.335985256	0.765	0.426	0.001711493	7.26E-05	1.02E-07
H3F3A	5.14E-08	-0.567944263	1	1	0.001732179	3.55E-07	-0.370943671	1	0.997	0.011964853	3.55E-07	1.03E-07
NRBP1	5.48E-08	0.549919862	1	0.735	0.001846337	7.50E-08	0.384065865	0.941	0.691	0.002526203	7.50E-08	1.10E-07
SON	0.00058348	0.368589567	1	0.972	1	6.12E-08	0.434910069	1	0.949	0.00206174	0.00058348	1.22E-07
RPL36A	0.000275071	-0.337376694	0.958	0.991	1	6.24E-08	-0.397210881	0.98	0.992	0.002103795	0.000275071	1.25E-07
ACP1	0.000573855	0.320375683	1	0.915	1	6.57E-08	0.326469158	1	0.902	0.002214107	0.000573855	1.31E-07
SUCLA2	0.004902814	0.312432643	0.792	0.65	1	6.71E-08	0.344121058	0.882	0.659	0.00225953	0.004902814	1.34E-07
BNIP3	0.000194624	0.488278498	0.958	0.785	1	6.80E-08	0.412075673	0.922	0.81	0.002289724	0.000194624	1.36E-07
CANX	0.000379358	0.503151572	1	0.858	1	6.82E-08	0.337437044	0.961	0.874	0.002299269	0.000379358	1.36E-07
HIST3H2A	0.003684533	0.307358189	0.875	0.622	1	7.07E-08	0.400661428	0.824	0.536	0.00238263	0.003684533	1.41E-07
MRPS23	0.000665338	0.298510969	0.875	0.759	1	7.28E-08	0.322057039	1	0.715	0.002451784	0.000665338	1.46E-07
SEC13	0.00113425	0.292272944	0.875	0.782	1	7.65E-08	0.36144797	0.98	0.781	0.002578612	0.00113425	1.53E-07
TMED2	9.10E-08	0.543557856	1	0.938	0.003067432	8.55E-08	0.345730285	1	0.954	0.002879555	9.10E-08	1.71E-07
VPS29	0.016049419	0.298097205	0.917	0.847	1	8.57E-08	0.313721046	0.98	0.763	0.002888353	0.016049419	1.71E-07
ARF4	1.00E-05	0.658385871	1	0.962	0.33803752	8.65E-08	0.528442503	0.961	0.942	0.002913022	1.00E-05	1.73E-07
MPC1	0.070791245	0.252717201	0.875	0.782	1	8.65E-08	0.428268779	1	0.772	0.002914806	0.070791245	1.73E-07
DNAJA1	0.000195491	0.473172325	1	0.964	1	8.75E-08	0.433827359	1	0.949	0.002946734	0.000195491	1.75E-07
AK6	5.19E-05	0.492462932	0.917	0.719	1	8.83E-08	0.388997381	0.961	0.751	0.002973728	5.19E-05	1.77E-07
VPS35	0.000341124	0.251230038	0.958	0.82	1	9.06E-08	0.351672733	0.98	0.805	0.003052459	0.000341124	1.81E-07
PRKRA	0.001400322	0.27925687	1	0.789	1	9.09E-08	0.3249418	0.961	0.725	0.003063807	0.001400322	1.82E-07
HSPH1	0.000382666	0.328390924	0.875	0.57	1	9.31E-08	0.362972779	0.882	0.525	0.003136702	0.000382666	1.86E-07
HIGD1A	0.02054749	0.319607461	0.917	0.87	1	9.96E-08	0.333551451	0.961	0.804	0.003356742	0.02054749	1.99E-07
PSMD1	0.002915273	0.29899826	0.917	0.768	1	1.03E-07	0.341262991	0.941	0.643	0.003464523	0.002915273	2.06E-07
PSMD14	0.001511138	0.432330209	0.958	0.868	1	1.04E-07	0.47162885	0.922	0.766	0.003506318	0.001511138	2.08E-07
STIP1	0.000140117	0.342502223	1	0.75	1	1.15E-07	0.32055279	0.941	0.695	0.003876263	0.000140117	2.30E-07
LZIC	0.00010204	0.331228465	0.833	0.572	1	1.16E-07	0.293017668	0.784	0.455	0.003898687	0.00010204	2.31E-07
ARL14EP	0.000570012	0.254278603	0.75	0.451	1	1.18E-07	0.251076833	0.784	0.417	0.003972356	0.000570012	2.36E-07
RPS12	0.001136392	-0.292128602	1	0.998	1	1.18E-07	-0.382699614	1	1	0.003990062	0.001136392	2.37E-07
PPIL4	0.00248347	0.256600477	0.708	0.487	1	1.20E-07	0.324901851	0.843	0.503	0.004054873	0.00248347	2.41E-07
PTN	0.003863612	-1.104162914	0.75	0.861	1	1.27E-07	-1.534946894	0.627	0.849	0.004288038	0.003863612	2.55E-07
MOB4	0.001526858	0.254456648	0.958	0.827	1	1.28E-07	0.299218628	0.98	0.765	0.004302758	0.001526858	2.55E-07
UBE2A	1.28E-07	0.523213843	0.958	0.664	0.004324496	1.34E-05	0.258286678	0.882	0.644	0.453096571	1.34E-05	2.57E-07
RHBDD2	0.000380339	0.28670026	1	0.903	1	1.28E-07	0.460589304	0.98	0.907	0.004328357	0.000380339	2.57E-07
RPS27L	0.086793774	0.348203782	0.917	0.891	1	1.32E-07	0.404013211	1	0.867	0.004432226	0.086793774	2.63E-07
TSN	0.000304399	0.373109674	0.958	0.761	1	1.35E-07	0.342660968	0.961	0.68	0.004537661	0.000304399	2.69E-07
MEST	0.079622063	-0.284190183	0.708	0.828	1	1.36E-07	-0.496737725	0.451	0.722	0.004573217	0.079622063	2.71E-07
MAD2L1BP	0.011008472	0.347724165	0.625	0.445	1	1.36E-07	0.274600683	0.765	0.406	0.004580036	0.011008472	2.72E-07
THUMPD1	4.00E-05	0.404277251	0.833	0.53	1	1.42E-07	0.357318102	0.843	0.524	0.004775795	4.00E-05	2.83E-07
RP11-792A8.4	0.005072748	0.274884687	0.667	0.515	1	1.48E-07	0.326321022	0.804	0.494	0.004994115	0.005072748	2.96E-07
PARL	0.006469867	0.316110099	0.792	0.747	1	1.53E-07	0.3774662	0.902	0.688	0.005154863	0.006469867	3.06E-07
DUT	0.000282867	-0.466313822	0.75	0.887	1	1.55E-07	-0.398201319	0.725	0.839	0.005213982	0.000282867	3.09E-07
RPL18	1.35E-05	-0.392409889	1	1	0.454175067	1.60E-07	-0.28459026	1	1	0.00539179	1.35E-05	3.20E-07
DTNA	0.000133662	0.396891883	0.667	0.362	1	1.65E-07	0.276015695	0.706	0.358	0.005558654	0.000133662	3.30E-07
CDIP1	8.55E-05	0.348188022	0.792	0.454	1	1.72E-07	0.258750242	0.725	0.389	0.005783889	8.55E-05	3.43E-07
SEC11C	0.107401154	0.34891936	0.917	0.844	1	1.74E-07	0.440703266	0.941	0.795	0.005869188	0.107401154	3.48E-07
VAPA	6.49E-05	0.369367742	1	0.919	1	1.83E-07	0.376252889	0.98	0.908	0.006176545	6.49E-05	3.67E-07
COPZ1	2.88E-06	0.40881039	1	0.882	0.096894512	1.89E-07	0.469431994	0.98	0.865	0.006374727	2.88E-06	3.78E-07
RNH1	4.11E-07	0.496876949	1	0.86	0.01384455	1.90E-07	0.343199784	0.98	0.832	0.006407952	4.11E-07	3.80E-07
YTHDC1	0.004457239	0.331535444	0.833	0.686	1	1.96E-07	0.309549597	0.961	0.637	0.006597184	0.004457239	3.92E-07
ITGB3BP	0.002697026	0.254605593	0.667	0.447	1	2.04E-07	0.253081054	0.745	0.404	0.006859485	0.002697026	4.07E-07
PNPLA8	0.002491419	0.275603899	0.75	0.523	1	2.05E-07	0.251569337	0.843	0.462	0.006912948	0.002491419	4.10E-07
SAP30BP	0.000462195	0.321152946	0.833	0.605	1	2.09E-07	0.280921841	0.882	0.556	0.007033036	0.000462195	4.17E-07
EMC9	2.05E-05	0.560323024	0.792	0.49	0.690321539	2.11E-07	0.301585338	0.784	0.467	0.007116459	2.05E-05	4.22E-07
ESF1	8.54E-05	0.406070161	0.917	0.702	1	2.15E-07	0.353941559	0.902	0.641	0.007232116	8.54E-05	4.29E-07
TMSB15A	2.36E-07	-0.922204658	0.625	0.891	0.007961147	0.000443791	-0.575733278	0.569	0.662	1	0.000443791	4.73E-07
METTL23	1.20E-05	0.462623155	0.875	0.539	0.403766704	2.51E-07	0.297108737	0.882	0.533	0.008457541	1.20E-05	5.02E-07
VIMP	0.001756403	0.57801511	1	0.816	1	2.61E-07	0.502230918	0.961	0.807	0.008785616	0.001756403	5.21E-07
CCAR1	0.002181927	0.273752629	0.875	0.712	1	2.65E-07	0.312737564	0.902	0.549	0.008936781	0.002181927	5.30E-07
CFAP20	0.011361739	0.31705959	0.917	0.761	1	2.68E-07	0.296050958	0.941	0.678	0.009021639	0.011361739	5.36E-07
NDUFB2	0.000826093	0.300754871	0.958	0.957	1	2.70E-07	0.371963074	0.98	0.956	0.009097072	0.000826093	5.40E-07
NDUFA2	1.59E-05	0.400155502	1	0.896	0.535509331	2.70E-07	0.387731768	1	0.899	0.009111017	1.59E-05	5.41E-07
MDH2	0.006565388	0.263238338	1	0.969	1	2.82E-07	0.348217474	1	0.969	0.009489231	0.006565388	5.63E-07
SEZ6L2	0.000140409	-0.47127591	0.5	0.811	1	2.82E-07	-0.453277741	0.627	0.814	0.009509623	0.000140409	5.64E-07
POLE4	0.000698206	0.30922613	0.875	0.608	1	2.96E-07	0.274382705	0.843	0.482	0.009985807	0.000698206	5.93E-07
NDUFB3	9.06E-05	0.398448054	0.958	0.88	1	3.03E-07	0.355799496	0.961	0.865	0.010209644	9.06E-05	6.06E-07
VCP	3.43E-07	0.463636469	1	0.882	0.011570329	7.59E-05	0.306637278	0.961	0.86	1	7.59E-05	6.87E-07
RPL22L1	4.49E-05	0.486014739	0.833	0.593	1	3.59E-07	0.303886356	0.863	0.531	0.012082339	4.49E-05	7.17E-07
PSMA5	0.010377177	0.335483161	0.875	0.813	1	3.68E-07	0.334849488	1	0.801	0.012405373	0.010377177	7.36E-07
RAB8A	5.59E-06	0.324445275	0.917	0.575	0.188263401	3.71E-07	0.256548424	0.843	0.505	0.012496549	5.59E-06	7.42E-07
GOLGA7	1.71E-06	0.38220624	1	0.771	0.057465188	3.75E-07	0.260145759	0.961	0.774	0.012626539	1.71E-06	7.49E-07
TMEM128	0.000432931	0.30438415	0.875	0.553	1	3.80E-07	0.317323166	0.843	0.559	0.012818894	0.000432931	7.61E-07
ERGIC3	6.57E-06	-0.488857777	0.875	0.965	0.221466056	3.95E-07	-0.342422842	0.98	0.952	0.01331432	6.57E-06	7.90E-07
SREK1	0.000382362	0.375741407	0.833	0.633	1	4.01E-07	0.289344968	0.843	0.511	0.013504015	0.000382362	8.02E-07
UBE2L3	0.000132978	0.39145821	1	0.922	1	4.03E-07	0.320833278	0.922	0.888	0.013593168	0.000132978	8.07E-07
TUBB	4.04E-07	-0.818864203	1	0.998	0.013599854	6.38E-06	-0.570726006	1	0.999	0.214847894	6.38E-06	8.07E-07
GTPBP4	2.13E-06	0.343380636	0.958	0.631	0.071810336	4.07E-07	0.344728319	0.804	0.558	0.01370115	2.13E-06	8.13E-07
MCFD2	0.002929896	0.261255461	0.833	0.52	1	4.16E-07	0.307331221	0.902	0.559	0.014019365	0.002929896	8.32E-07
RPS17	4.07E-06	-0.388847831	1	1	0.137167279	4.23E-07	-0.286762541	1	1	0.014237909	4.07E-06	8.45E-07
CD63	3.46E-05	0.414966645	1	0.995	1	4.30E-07	0.430009689	1	0.986	0.014504372	3.46E-05	8.61E-07
ALG2	0.002554444	0.364483602	0.542	0.302	1	4.52E-07	0.250752263	0.706	0.355	0.015229084	0.002554444	9.04E-07
NDUFA12	9.53E-05	0.379192432	0.958	0.936	1	4.55E-07	0.400622363	0.98	0.927	0.015321273	9.53E-05	9.09E-07
RAB10	1.93E-06	0.430636216	0.958	0.745	0.06510638	4.77E-07	0.312381677	0.922	0.681	0.01605649	1.93E-06	9.53E-07
SSB	1.03E-05	0.393588481	1	0.925	0.347379954	4.77E-07	0.276275832	0.98	0.935	0.016058738	1.03E-05	9.53E-07
PREB	0.000675152	0.272820372	0.667	0.432	1	5.04E-07	0.257860763	0.765	0.424	0.016975599	0.000675152	1.01E-06
CLPTM1	6.37E-05	0.31251852	1	0.74	1	5.05E-07	0.261386111	0.941	0.687	0.017004115	6.37E-05	1.01E-06
OS9	0.000870495	0.319203226	1	0.763	1	5.36E-07	0.303653081	0.98	0.695	0.018047972	0.000870495	1.07E-06
ZNHIT3	0.004604891	0.337080939	0.875	0.811	1	5.43E-07	0.32440555	0.882	0.778	0.018305024	0.004604891	1.09E-06
NDUFS7	2.99E-05	0.409735072	1	0.919	1	5.58E-07	0.324071646	0.961	0.925	0.018784624	2.99E-05	1.12E-06
GHITM	0.000178548	0.401933618	1	0.962	1	5.61E-07	0.365160688	1	0.953	0.01890502	0.000178548	1.12E-06
GLOD4	0.000118989	0.323436586	0.958	0.79	1	5.70E-07	0.270235341	0.961	0.77	0.019211331	0.000118989	1.14E-06
NDUFA8	1.47E-05	0.457607377	1	0.86	0.495867362	6.44E-07	0.317734653	0.98	0.861	0.021709817	1.47E-05	1.29E-06
SNX3	7.16E-05	0.382611471	0.958	0.948	1	6.49E-07	0.326910169	0.98	0.949	0.021857874	7.16E-05	1.30E-06
PRPF40A	0.004956648	0.256011256	1	0.858	1	6.78E-07	0.288697073	0.98	0.832	0.022828196	0.004956648	1.36E-06
MRPS34	0.030064916	0.259503784	0.958	0.846	1	6.99E-07	0.359148785	0.961	0.766	0.023554729	0.030064916	1.40E-06
ILF2	0.002377969	0.393528579	1	0.972	1	7.12E-07	0.322015476	1	0.916	0.024004444	0.002377969	1.42E-06
TMSB4X	3.23E-05	-0.5736453	1	1	1	7.15E-07	-0.504595533	1	1	0.024102165	3.23E-05	1.43E-06
PPP1R2	0.000277724	0.514659309	0.792	0.724	1	7.37E-07	0.267511624	0.882	0.664	0.024839165	0.000277724	1.47E-06
DGCR6L	0.004688193	0.263776115	0.875	0.693	1	8.56E-07	0.273654114	0.941	0.666	0.028858832	0.004688193	1.71E-06
KCNQ1OT1	0.006739318	-0.359364937	0.333	0.648	1	9.72E-07	-0.593969604	0.471	0.671	0.032736881	0.006739318	1.94E-06
TAX1BP1	1.82E-05	0.470288949	1	0.875	0.612204929	1.00E-06	0.295096361	0.98	0.877	0.033722261	1.82E-05	2.00E-06
PRKAG1	0.000320671	0.324420819	0.792	0.598	1	1.01E-06	0.354392438	0.902	0.575	0.033951844	0.000320671	2.02E-06
GOT2	5.55E-06	0.430437706	0.875	0.577	0.187155528	1.03E-06	0.269265656	0.882	0.541	0.034740438	5.55E-06	2.06E-06
SCNM1	0.000418658	0.277103419	0.875	0.678	1	1.05E-06	0.281113814	0.882	0.597	0.035534866	0.000418658	2.11E-06
RAB14	1.08E-06	0.41658273	0.917	0.744	0.036229223	3.42E-06	0.333372333	0.922	0.728	0.11515248	3.42E-06	2.15E-06
UQCRC2	0.002578147	0.286131705	0.958	0.95	1	1.11E-06	0.300313457	0.961	0.939	0.037370989	0.002578147	2.22E-06
RPL41	0.026981847	-0.255657797	1	1	1	1.12E-06	-0.309844443	1	1	0.037739804	0.026981847	2.24E-06
CTSL	0.000712159	0.354026106	0.75	0.511	1	1.18E-06	0.331888829	0.882	0.615	0.03963152	0.000712159	2.35E-06
P4HB	0.000352984	0.711872968	0.958	0.841	1	1.18E-06	0.464955117	1	0.876	0.039878206	0.000352984	2.37E-06
ARPC4	0.010567724	0.306680064	0.833	0.704	1	1.26E-06	0.304692388	0.843	0.542	0.042536827	0.010567724	2.52E-06
OSTC	3.28E-06	0.465143901	0.958	0.887	0.110655858	1.31E-06	0.326896654	0.98	0.847	0.044109342	3.28E-06	2.62E-06
SMARCA4	1.32E-06	-0.566784273	0.708	0.905	0.044516565	0.000565894	-0.313121703	0.824	0.8	1	0.000565894	2.64E-06
NR2F1	1.34E-06	-0.721005702	0.333	0.839	0.045241798	1.94E-06	-0.609353438	0.627	0.765	0.065238457	1.94E-06	2.69E-06
HSPB1	4.44E-06	0.835097542	0.958	0.816	0.149706385	1.38E-06	0.592104147	0.98	0.865	0.046588395	4.44E-06	2.77E-06
LSM1	7.84E-06	0.392052749	0.958	0.749	0.264157021	1.39E-06	0.254470554	0.941	0.738	0.046706153	7.84E-06	2.77E-06
PCSK1N	2.57E-05	-0.604585785	0.958	0.96	0.864509945	1.39E-06	-0.37696131	0.706	0.87	0.046716633	2.57E-05	2.77E-06
OCIAD1	1.75E-06	0.34458805	0.958	0.939	0.058944609	1.47E-06	0.261878871	1	0.951	0.049375803	1.75E-06	2.93E-06
ODC1	0.010766795	0.378264311	0.875	0.785	1	1.49E-06	0.28456574	0.804	0.514	0.050257184	0.010766795	2.98E-06
CDC26	0.000264461	0.488681864	0.792	0.631	1	1.51E-06	0.343977797	0.863	0.594	0.05088421	0.000264461	3.02E-06
PPP1CA	0.000576433	0.292614409	0.958	0.88	1	1.53E-06	0.283036941	0.961	0.768	0.051384702	0.000576433	3.05E-06
COX11	0.002053456	0.262465259	0.917	0.662	1	1.54E-06	0.270245851	0.961	0.649	0.05201541	0.002053456	3.09E-06
FTSJ2	9.24E-06	0.361409961	0.75	0.428	0.311321202	1.56E-06	0.250061173	0.784	0.452	0.052558233	9.24E-06	3.12E-06
KIF5C	1.57E-06	-0.77571988	0.417	0.841	0.052907877	0.006418599	-0.386998566	0.627	0.651	1	0.006418599	3.14E-06
CEP57	0.000293613	0.325992024	0.958	0.714	1	1.79E-06	0.271392087	0.902	0.638	0.060345868	0.000293613	3.58E-06
NELL2	4.29E-06	-0.596814199	0.25	0.797	0.144657772	1.82E-06	-0.542714213	0.412	0.641	0.061381724	4.29E-06	3.64E-06
ANXA1	1.84E-06	0.832334565	0.458	0.123	0.06188786	5.45E-06	0.741198523	0.412	0.164	0.183617391	5.45E-06	3.67E-06
CEBPZOS	0.000991956	0.329263202	0.792	0.622	1	1.95E-06	0.270711438	0.824	0.535	0.065612948	0.000991956	3.89E-06
NKAP	0.002321347	0.315578812	0.792	0.605	1	2.04E-06	0.312869503	0.902	0.637	0.068788899	0.002321347	4.08E-06
MRPL50	3.02E-05	0.450467495	1	0.702	1	2.05E-06	0.280484573	0.882	0.624	0.068937534	3.02E-05	4.09E-06
STMN1	2.07E-06	-0.843945753	0.958	0.995	0.069804294	0.122408001	-0.352850605	0.98	0.983	1	0.122408001	4.14E-06
WDR45B	2.08E-06	0.522263431	0.958	0.69	0.070014529	3.62E-06	0.291991958	0.941	0.689	0.122042559	3.62E-06	4.16E-06
SYT1	6.00E-05	-0.583226397	0.25	0.683	1	2.08E-06	-0.52183993	0.235	0.54	0.070071549	6.00E-05	4.16E-06
SLBP	9.69E-05	0.343370098	0.833	0.562	1	2.15E-06	0.270707728	0.745	0.399	0.072274023	9.69E-05	4.29E-06
PSMA1	0.000167639	0.364913691	1	0.945	1	2.16E-06	0.258316408	0.961	0.938	0.072897388	0.000167639	4.33E-06
EEF1B2	0.000229691	-0.466772321	1	0.998	1	2.23E-06	-0.386304317	1	0.992	0.074985911	0.000229691	4.45E-06
C20orf24	1.07E-05	0.397926956	0.958	0.792	0.360448181	2.25E-06	0.275141062	0.941	0.754	0.075759648	1.07E-05	4.50E-06
SYF2	0.002566835	0.296035324	1	0.912	1	2.30E-06	0.357996004	1	0.843	0.077354567	0.002566835	4.59E-06
RNF7	0.003795401	0.281220103	1	0.913	1	2.42E-06	0.26044272	0.961	0.858	0.08156755	0.003795401	4.84E-06
STMN2	2.42E-06	-1.216882947	0.625	0.882	0.081575826	6.97E-05	-1.146874305	0.706	0.797	1	6.97E-05	4.84E-06
PHAX	0.000213846	0.322694848	0.875	0.655	1	2.58E-06	0.250562802	0.922	0.64	0.08683449	0.000213846	5.15E-06
CIRBP	0.009115141	0.279321731	1	0.998	1	2.69E-06	0.260286823	1	0.996	0.090693312	0.009115141	5.38E-06
HSPA8	7.20E-06	0.837352061	1	0.993	0.242528008	2.72E-06	0.446829629	1	0.992	0.091534825	7.20E-06	5.43E-06
CIB1	3.56E-05	0.499009906	0.875	0.645	1	2.73E-06	0.356416306	0.98	0.746	0.09197122	3.56E-05	5.46E-06
FXYD6	3.06E-06	-0.660657292	0.708	0.943	0.103178192	0.002887248	-0.294335236	0.804	0.857	1	0.002887248	6.12E-06
RER1	6.33E-05	0.375759087	0.917	0.816	1	3.25E-06	0.252759171	0.98	0.755	0.109612337	6.33E-05	6.51E-06
NDUFAF2	0.000805238	0.398459749	0.833	0.605	1	3.27E-06	0.297439639	0.863	0.555	0.110123491	0.000805238	6.54E-06
SNHG25	0.00016168	0.394836808	0.792	0.497	1	3.32E-06	0.388975308	0.725	0.465	0.111726377	0.00016168	6.63E-06
ENY2	0.000410951	0.308298032	1	0.948	1	3.45E-06	0.271628363	1	0.911	0.116258363	0.000410951	6.90E-06
CSTB	0.001499366	0.382905606	0.917	0.92	1	3.49E-06	0.332294284	1	0.917	0.117746816	0.001499366	6.99E-06
ZC3H15	6.50E-05	0.347966638	0.958	0.86	1	3.58E-06	0.273053115	0.98	0.831	0.120659336	6.50E-05	7.16E-06
PSMB1	0.000118059	0.383052103	0.958	0.971	1	3.92E-06	0.289775758	1	0.974	0.132220842	0.000118059	7.85E-06
TOP1	0.001403212	0.521160931	0.958	0.763	1	3.94E-06	0.299532684	0.902	0.664	0.132768657	0.001403212	7.88E-06
DHRS7	0.000120526	0.364865464	0.917	0.761	1	4.01E-06	0.347923498	0.941	0.76	0.135031162	0.000120526	8.02E-06
RTN1	8.53E-06	-0.743719537	0.917	0.929	0.287490587	4.07E-06	-0.722502217	0.804	0.841	0.137067931	8.53E-06	8.14E-06
PUF60	0.002254115	0.270472092	1	0.88	1	4.43E-06	0.297316391	0.961	0.86	0.149329619	0.002254115	8.86E-06
CRBN	0.002107086	0.44499878	0.833	0.693	1	4.56E-06	0.290497439	0.863	0.658	0.15367701	0.002107086	9.12E-06
ZNF593	0.000102421	0.335037769	0.875	0.617	1	4.56E-06	0.278000196	0.922	0.641	0.153810045	0.000102421	9.13E-06
REXO2	0.001354816	0.259411296	0.833	0.558	1	4.87E-06	0.258318149	0.922	0.558	0.164234884	0.001354816	9.75E-06
TSPAN7	0.002564638	-0.328423374	0.333	0.662	1	5.03E-06	-0.446545625	0.392	0.636	0.169386765	0.002564638	1.01E-05
PRMT2	5.16E-06	-0.480760614	0.583	0.839	0.173987146	0.000407206	-0.307457558	0.784	0.806	1	0.000407206	1.03E-05
SOX4	5.18E-06	-0.871655911	0.792	0.943	0.174577625	0.000251733	-0.894029951	0.863	0.87	1	0.000251733	1.04E-05
MRPL3	0.003075711	0.270101995	0.958	0.834	1	5.24E-06	0.278321632	0.961	0.781	0.176519281	0.003075711	1.05E-05
BLVRB	5.25E-06	0.600126515	0.875	0.643	0.176885152	0.000238712	0.315351768	0.902	0.773	1	0.000238712	1.05E-05
ATP5O	0.011145026	0.317825505	1	0.998	1	5.32E-06	0.334023905	1	0.995	0.179234208	0.011145026	1.06E-05
PAK3	5.35E-06	-0.567347386	0.25	0.702	0.180225245	0.003407652	-0.327510156	0.451	0.559	1	0.003407652	1.07E-05
ATP6V0D1	0.012000148	0.25383333	0.875	0.806	1	5.40E-06	0.383236125	0.98	0.786	0.18200136	0.012000148	1.08E-05
CISD2	0.000657614	0.396394465	1	0.78	1	5.44E-06	0.282963635	0.961	0.758	0.183209328	0.000657614	1.09E-05
DCX	5.85E-06	-0.793466489	0.292	0.801	0.19722748	0.012813592	-0.56595475	0.51	0.601	1	0.012813592	1.17E-05
ACTG1	0.012986888	-0.267656859	1	1	1	6.13E-06	-0.281773776	1	1	0.206622541	0.012986888	1.23E-05
SLC35B1	3.33E-05	0.339471487	0.958	0.778	1	6.22E-06	0.29321507	0.863	0.674	0.209694501	3.33E-05	1.24E-05
SEC61B	0.003358657	0.48270285	1	0.983	1	6.23E-06	0.263277056	0.98	0.969	0.210047029	0.003358657	1.25E-05
NAA15	0.004020023	0.294814274	0.792	0.586	1	6.30E-06	0.258124653	0.843	0.52	0.212181674	0.004020023	1.26E-05
POLR2J	1.29E-05	0.323044729	0.958	0.925	0.434188426	6.55E-06	0.265143664	0.941	0.864	0.220663253	1.29E-05	1.31E-05
GGNBP2	0.00028409	0.369317613	0.875	0.776	1	6.65E-06	0.258253415	0.922	0.742	0.224171101	0.00028409	1.33E-05
DNAJB6	0.012667471	0.28873656	1	0.925	1	6.95E-06	0.252710977	0.98	0.916	0.234055524	0.012667471	1.39E-05
ACO2	0.00162592	0.365717566	0.958	0.82	1	7.08E-06	0.255354639	1	0.818	0.238708007	0.00162592	1.42E-05
ACTR10	0.003130162	0.292620761	0.958	0.834	1	7.52E-06	0.264672215	0.941	0.81	0.253330298	0.003130162	1.50E-05
MT-ND4L	1.24E-05	-0.376060905	0.083	0.605	0.417034358	7.75E-06	-0.352940541	0.294	0.547	0.261262271	1.24E-05	1.55E-05
TPBG	0.015218528	-0.475131884	0.417	0.681	1	7.81E-06	-0.892204138	0.51	0.687	0.26308039	0.015218528	1.56E-05
RPL36AL	0.027266506	0.256437613	1	0.953	1	8.53E-06	0.281894081	1	0.94	0.287245719	0.027266506	1.71E-05
PODXL2	8.64E-06	-0.514792281	0.458	0.802	0.290955071	0.000116153	-0.359497887	0.431	0.627	1	0.000116153	1.73E-05
AAMP	0.005245834	0.297335459	0.917	0.769	1	8.75E-06	0.271665396	0.98	0.736	0.294841007	0.005245834	1.75E-05
PLEKHB2	0.001045694	0.283536624	0.833	0.64	1	8.81E-06	0.264390302	0.941	0.639	0.296863386	0.001045694	1.76E-05
EIF3J	8.82E-06	0.427808228	0.917	0.778	0.297099246	1.08E-05	0.300724152	0.922	0.72	0.365296041	1.08E-05	1.76E-05
BTG3	0.009314976	0.400488741	0.875	0.692	1	9.01E-06	0.266050497	0.961	0.658	0.303562628	0.009314976	1.80E-05
HNRNPH2	0.000303058	0.361939637	0.917	0.776	1	9.23E-06	0.319968467	0.961	0.756	0.311004645	0.000303058	1.85E-05
MRPL22	0.000647996	0.286316467	0.875	0.801	1	9.25E-06	0.290612963	0.961	0.76	0.3116213	0.000647996	1.85E-05
C7orf50	0.002603069	0.331633723	0.875	0.919	1	9.38E-06	0.322123517	0.961	0.882	0.315977299	0.002603069	1.88E-05
CCT8	0.000458289	0.282213603	1	0.962	1	9.66E-06	0.268466278	1	0.935	0.325356836	0.000458289	1.93E-05
HEXB	0.000119265	0.390558345	0.833	0.522	1	9.75E-06	0.287807541	0.863	0.621	0.328559305	0.000119265	1.95E-05
NARS	0.001415169	0.323049863	0.917	0.846	1	1.02E-05	0.36520344	0.961	0.829	0.343866144	0.001415169	2.04E-05
LUC7L2	0.005489516	0.300141706	0.875	0.769	1	1.17E-05	0.269672294	0.902	0.66	0.393288946	0.005489516	2.33E-05
ATIC	0.000390476	0.391852865	0.917	0.629	1	1.17E-05	0.295848698	0.765	0.47	0.394729963	0.000390476	2.34E-05
FAM103A1	3.30E-05	0.388037002	0.917	0.705	1	1.23E-05	0.273543946	0.922	0.683	0.415826535	3.30E-05	2.47E-05
TMEM59	2.06E-05	0.381580886	1	0.971	0.692998958	1.30E-05	0.260497487	0.98	0.972	0.436816167	2.06E-05	2.59E-05
ARMCX6	1.99E-05	0.455668028	0.542	0.227	0.671084737	1.37E-05	0.343832354	0.725	0.496	0.4602832	1.99E-05	2.73E-05
CXCL14	0.515029588	-0.627160486	0.167	0.206	1	1.42E-05	-1.268684277	0.275	0.512	0.47787219	0.515029588	2.84E-05
LRRC59	0.002884953	0.329322438	0.917	0.681	1	1.43E-05	0.273015842	0.882	0.634	0.48155339	0.002884953	2.86E-05
COPB1	1.79E-05	0.503410404	0.917	0.66	0.604238751	1.47E-05	0.331435192	0.902	0.678	0.494731778	1.79E-05	2.94E-05
CADM1	1.55E-05	-0.474612535	0.208	0.627	0.522219165	0.00019066	-0.359941228	0.451	0.643	1	0.00019066	3.10E-05
DNAJC4	0.000733151	-0.332252589	0.583	0.761	1	1.57E-05	-0.339613701	0.569	0.728	0.530410171	0.000733151	3.15E-05
COMMD8	0.002551763	0.300198332	0.708	0.49	1	1.62E-05	0.27459742	0.784	0.483	0.545820895	0.002551763	3.24E-05
FOLR1	0.061524147	-0.402692986	0.042	0.187	1	1.64E-05	-0.441399158	0.059	0.341	0.554149354	0.061524147	3.29E-05
FAM133B	0.000306757	0.5126786	0.875	0.747	1	1.67E-05	0.31456546	0.902	0.652	0.562526963	0.000306757	3.34E-05
HMP19	1.82E-05	-0.690773517	0.25	0.659	0.613343684	0.048764781	-0.440502463	0.333	0.405	1	0.048764781	3.64E-05
MESDC2	0.000337328	0.474840397	0.958	0.659	1	1.83E-05	0.254106813	0.882	0.629	0.615989441	0.000337328	3.66E-05
GOT1	0.00167176	0.350979435	0.875	0.652	1	1.84E-05	0.262026841	0.863	0.597	0.618860924	0.00167176	3.67E-05
CHCHD1	0.009261281	0.293484155	0.958	0.761	1	1.88E-05	0.277278698	0.922	0.694	0.633284514	0.009261281	3.76E-05
SERPING1	4.25E-05	-0.3767102	0.125	0.556	1	2.03E-05	-0.283685547	0.137	0.412	0.685609851	4.25E-05	4.07E-05
MRPL41	4.05E-05	0.369925315	1	0.88	1	2.04E-05	0.284062368	0.941	0.857	0.686445858	4.05E-05	4.07E-05
POLR2K	0.000653427	0.341622423	0.958	0.856	1	2.08E-05	0.300531235	0.922	0.864	0.701015884	0.000653427	4.16E-05
EIF4A2	2.10E-05	0.687636025	1	0.988	0.708168777	0.002442103	0.34615523	1	0.99	1	0.002442103	4.20E-05
GORASP2	0.006181922	0.278008412	0.917	0.778	1	2.21E-05	0.261575953	0.98	0.797	0.744951992	0.006181922	4.42E-05
PAFAH1B3	0.001621779	-0.354176602	0.875	0.957	1	2.35E-05	-0.370669011	0.843	0.888	0.790386635	0.001621779	4.69E-05
GAP43	2.39E-05	-1.000364544	0.708	0.88	0.804827789	0.019218482	-0.53103208	0.608	0.691	1	0.019218482	4.78E-05
UQCC2	0.010116129	0.29797721	0.958	0.846	1	2.67E-05	0.390844673	0.961	0.82	0.900110061	0.010116129	5.34E-05
SERPINF1	0.523799546	-0.581129231	0.292	0.334	1	2.72E-05	-0.747593283	0.412	0.638	0.917706515	0.523799546	5.45E-05
BLOC1S1	0.001125284	-0.328526235	0.667	0.873	1	2.86E-05	-0.288350707	0.863	0.829	0.965304851	0.001125284	5.73E-05
COPE	0.243294465	0.410942109	1	0.971	1	2.87E-05	0.271978104	1	0.962	0.965837162	0.243294465	5.73E-05
S100A6	3.17E-05	0.480885438	0.208	0.036	1	0.003470464	0.517640763	0.176	0.069	1	0.003470464	6.34E-05
HTR2C	0.758602482	-0.33460537	0.167	0.175	1	3.40E-05	-0.705258847	0.176	0.428	1	0.758602482	6.79E-05
CCNC	3.49E-05	0.511624939	0.875	0.653	1	4.32E-05	0.283613535	0.902	0.699	1	4.32E-05	6.98E-05
RHOC	3.50E-05	0.602335566	0.875	0.667	1	0.001425774	0.376936445	0.941	0.723	1	0.001425774	7.01E-05
NCAM1	3.68E-05	-0.566328987	0.292	0.742	1	0.004690848	-0.348730688	0.333	0.465	1	0.004690848	7.37E-05
RBM17	0.00022732	0.32206914	1	0.818	1	3.76E-05	0.257376777	0.922	0.744	1	0.00022732	7.52E-05
METAP2	4.00E-05	0.353981115	0.958	0.818	1	5.07E-05	0.301711343	0.941	0.826	1	5.07E-05	8.01E-05
CDO1	0.825472225	0.326982694	0.708	0.761	1	4.23E-05	-0.509422984	0.784	0.828	1	0.825472225	8.47E-05
NR2F2	0.029469794	-0.251241914	0.583	0.707	1	4.50E-05	-0.40479343	0.549	0.733	1	0.029469794	9.01E-05
MYL12B	0.004863404	0.29358633	1	0.96	1	4.52E-05	0.270171551	1	0.945	1	0.004863404	9.04E-05
FABP7	0.08309341	-0.290253626	0.542	0.74	1	4.80E-05	-0.918801228	0.569	0.692	1	0.08309341	9.60E-05
SEPW1	5.02E-05	-0.44974835	0.708	0.899	1	0.001192748	-0.256808043	0.824	0.895	1	0.001192748	0.000100353
GYG1	0.004362267	0.39783634	0.708	0.542	1	5.21E-05	0.277150435	0.863	0.571	1	0.004362267	0.000104103
MARCKS	5.38E-05	-0.542797319	0.75	0.913	1	0.005243772	-0.365536283	0.706	0.745	1	0.005243772	0.000107692
PIR	8.53E-05	0.697174411	0.583	0.35	1	5.40E-05	0.419474913	0.608	0.353	1	8.53E-05	0.000108007
RAD23A	0.030878532	0.254294267	0.917	0.863	1	5.62E-05	0.272441992	0.961	0.878	1	0.030878532	0.000112373
CST3	0.00011841	-0.538556213	0.792	0.898	1	5.72E-05	-0.40523915	0.902	0.879	1	0.00011841	0.000114461
LRPAP1	0.000475349	0.326910541	0.958	0.783	1	5.81E-05	0.288600504	1	0.807	1	0.000475349	0.000116198
SH3BGRL	6.07E-05	-0.419384395	0.625	0.853	1	0.000189173	-0.284519443	0.765	0.855	1	0.000189173	0.000121373
PLK2	0.035976459	-0.3337291	0.417	0.563	1	6.77E-05	0.251768623	0.569	0.306	1	0.035976459	0.000135461
CDK2AP2	0.006376174	0.945250499	0.667	0.497	1	6.85E-05	0.3514566	0.765	0.503	1	0.006376174	0.000137074
HNRNPA3	7.12E-05	-0.456821789	0.833	0.939	1	0.000115042	-0.308659613	0.902	0.89	1	0.000115042	0.000142306
CBX3	7.21E-05	-0.305407741	0.708	0.868	1	0.00013541	-0.258445615	0.804	0.787	1	0.00013541	0.000144176
TAGLN3	7.32E-05	-0.72764523	0.542	0.867	1	0.51425697	-0.295417586	0.667	0.593	1	0.51425697	0.000146493
MT1X	0.250617471	1.662110576	0.375	0.326	1	8.16E-05	0.436052664	0.549	0.307	1	0.250617471	0.000163273
C9orf16	8.24E-05	-0.396594071	0.833	0.955	1	8.92E-05	-0.282912936	0.922	0.931	1	8.92E-05	0.000164802
RPL17	0.002437213	-0.311417726	0.75	0.847	1	8.62E-05	-0.289634983	0.902	0.909	1	0.002437213	0.000172348
DPYSL2	9.12E-05	-0.413847485	0.333	0.726	1	0.001574849	-0.296795686	0.431	0.564	1	0.001574849	0.00018243
TUBB2B	9.39E-05	-0.738522168	1	0.976	1	0.124064359	-0.509000918	0.961	0.961	1	0.124064359	0.000187755
MARCKSL1	9.82E-05	-0.494844096	1	0.991	1	0.011650932	-0.314390559	0.961	0.973	1	0.011650932	0.000196338
TSC22D3	0.102490797	0.280771958	0.792	0.763	1	0.000101904	0.270203111	0.863	0.749	1	0.102490797	0.000203798
HERPUD1	0.714227567	0.285627734	0.875	0.889	1	0.00010859	0.337602076	0.961	0.867	1	0.714227567	0.000217168
C4orf48	0.00307728	-0.313734506	0.875	0.967	1	0.000129332	-0.316064351	0.686	0.827	1	0.00307728	0.000258647
BEX2	0.01139441	0.426026485	1	0.917	1	0.000135008	0.266313066	0.98	0.91	1	0.01139441	0.000269997
PSME1	0.000328742	-0.351336018	0.417	0.742	1	0.000140658	-0.289393246	0.627	0.722	1	0.000328742	0.000281296
TM7SF2	0.009151158	-0.287522631	0.5	0.707	1	0.000141554	-0.35568657	0.569	0.681	1	0.009151158	0.000283089
PHGDH	0.000535621	-0.527395041	0.75	0.889	1	0.000147291	-0.425563503	0.686	0.841	1	0.000535621	0.00029456
DMKN	0.00015166	0.358525281	0.458	0.168	1	0.000756029	0.499526859	0.49	0.315	1	0.000756029	0.000303298
NDUFB6	0.009745919	0.265732316	1	0.856	1	0.000155469	0.285729038	0.98	0.88	1	0.009745919	0.000310914
TCF7L2	0.000155492	-0.975030627	0.667	0.799	1	0.391595702	-0.618877399	0.412	0.406	1	0.391595702	0.00031096
CNTNAP2	0.204049927	0.346933267	0.542	0.766	1	0.000161798	-0.481067895	0.471	0.698	1	0.204049927	0.000323569
CPE	0.003579456	-0.292836529	0.625	0.795	1	0.000175382	-0.311618156	0.392	0.595	1	0.003579456	0.000350734
CIR1	0.00197753	0.401647586	0.875	0.704	1	0.000178335	0.285801378	0.922	0.677	1	0.00197753	0.000356638
SELK	0.000185874	0.582669979	0.958	0.953	1	0.003143936	0.262746274	1	0.934	1	0.003143936	0.000371714
UBE2E3	0.000194974	-0.418618532	0.792	0.903	1	0.000819997	-0.318776318	0.863	0.852	1	0.000819997	0.00038991
ABI2	0.006453656	-0.287042802	0.667	0.816	1	0.000202246	-0.285036513	0.765	0.777	1	0.006453656	0.000404451
COX17	0.000206403	0.297554297	0.958	0.782	1	0.000225163	0.265783303	0.922	0.718	1	0.000225163	0.000412763
HSP90AA1	0.92210584	0.252763908	1	0.998	1	0.000213277	0.336705351	1	0.998	1	0.92210584	0.000426508
EVL	0.000218559	-0.384164029	0.292	0.638	1	0.00147491	-0.266523731	0.314	0.472	1	0.00147491	0.00043707
NRN1	0.000285529	-0.453599836	0.25	0.579	1	0.000471475	-0.29702623	0.314	0.529	1	0.000471475	0.000570976
CALM3	0.002046196	-0.33102568	0.958	0.974	1	0.000291509	-0.283505234	0.98	0.966	1	0.002046196	0.000582933
YIF1A	0.000294611	0.454856427	0.958	0.795	1	0.001387147	0.394711878	0.941	0.817	1	0.001387147	0.000589135
PRCP	0.072052773	-0.25791911	0.542	0.652	1	0.000302342	-0.366550371	0.686	0.69	1	0.072052773	0.000604593
MIAT	0.000362686	-0.547866846	0.417	0.756	1	0.123307934	-0.460266022	0.451	0.48	1	0.123307934	0.00072524
RUNX1T1	0.000387384	-0.509463282	0.167	0.57	1	0.207292209	-0.284717571	0.294	0.317	1	0.207292209	0.000774618
WDR54	0.000393347	-0.355856394	0.5	0.769	1	0.000795016	-0.288233068	0.627	0.687	1	0.000795016	0.000786538
KDELR2	0.000396637	0.3289558	1	0.868	1	0.001895013	0.277064456	0.98	0.885	1	0.001895013	0.000793116
HMGB1	0.00039842	-0.504370263	1	0.998	1	0.009245561	-0.322544327	1	0.993	1	0.009245561	0.000796681
CRABP2	0.000421026	0.703494237	0.75	0.48	1	0.001433989	0.303343468	0.902	0.755	1	0.001433989	0.000841874
NME4	0.012174865	-0.305532068	0.792	0.816	1	0.000565832	-0.302650502	0.569	0.726	1	0.012174865	0.001131344
BASP1	0.000574542	-0.467842645	0.75	0.858	1	0.001383827	-0.362592305	0.667	0.683	1	0.001383827	0.001148755
CENPW	0.00060237	-0.364054759	0.125	0.48	1	0.361741992	-0.252692075	0.314	0.326	1	0.361741992	0.001204378
SOX11	0.0006081	-0.572856902	0.708	0.863	1	0.008443015	-0.407517919	0.686	0.719	1	0.008443015	0.00121583
DNAJB9	0.131876263	0.933672754	0.75	0.73	1	0.000617751	0.258294224	0.863	0.726	1	0.131876263	0.001235121
MAPT	0.000658687	-0.429003562	0.25	0.601	1	0.069469281	-0.343324603	0.451	0.489	1	0.069469281	0.00131694
GNG2	0.000975446	-0.350008821	0.333	0.612	1	0.006653064	-0.262110546	0.49	0.567	1	0.006653064	0.001949941
CRABP1	0.000992854	-0.438969904	0	0.326	1	0.070595502	-0.474957713	0.294	0.392	1	0.070595502	0.001984722
ZIC2	0.004069351	-0.269593301	0.292	0.66	1	0.001001642	-0.278560091	0.294	0.48	1	0.004069351	0.002002281
RAB3A	0.0011186	-0.536790391	0.5	0.709	1	0.156934326	-0.321331628	0.608	0.583	1	0.156934326	0.002235948
SPINT2	0.008262911	-0.39130781	0.333	0.563	1	0.00113882	-0.360566749	0.51	0.61	1	0.008262911	0.002276343
ARL1	0.003061684	0.344118709	0.833	0.671	1	0.001266656	0.271571244	0.922	0.746	1	0.003061684	0.002531707
PAM	0.04689429	-0.255438488	0.5	0.648	1	0.001425263	-0.277899272	0.353	0.505	1	0.04689429	0.002848494
NSG1	0.001446737	-0.463571096	0.458	0.764	1	0.012839169	-0.422907481	0.451	0.548	1	0.012839169	0.002891381
SAR1A	0.003903113	0.330049352	0.917	0.707	1	0.001625677	0.269187522	0.902	0.687	1	0.003903113	0.00324871
UBE2C	0.001678126	-1.097439011	0.208	0.516	1	0.19384899	-0.620839749	0.137	0.202	1	0.19384899	0.003353436
CADM2	0.002015121	-0.288563567	0.167	0.508	1	0.02040665	-0.283035244	0.176	0.293	1	0.02040665	0.004026182
NUSAP1	0.00237746	-0.671819007	0.125	0.438	1	0.827720273	-0.278358655	0.216	0.19	1	0.827720273	0.004749269
FZD3	0.018237017	-0.261046603	0.667	0.78	1	0.002719138	-0.291423445	0.647	0.691	1	0.018237017	0.005430883
CTNNB1	0.003428665	0.393488063	0.875	0.778	1	0.010516902	0.365972895	0.863	0.662	1	0.010516902	0.006845573
IFITM3	0.993963238	-0.315683127	0.542	0.544	1	0.003461702	-0.623610856	0.529	0.679	1	0.993963238	0.006911422
TUBB2A	0.003747135	-0.523766733	0.917	0.924	1	0.89383409	-0.260514696	0.961	0.846	1	0.89383409	0.00748023
CCNB2	0.0040084	-0.535727738	0.125	0.395	1	0.854071414	-0.278411022	0.176	0.146	1	0.854071414	0.008000733
NFIB	0.298717711	-0.283517962	0.625	0.676	1	0.004122512	-0.438481929	0.392	0.517	1	0.298717711	0.008228029
DDIT4	0.00555736	-0.388093205	0.583	0.769	1	0.082953087	-0.348539221	0.686	0.657	1	0.082953087	0.011083836
ARL4A	0.006341459	-0.367483423	0.542	0.79	1	0.039976721	-0.257120121	0.608	0.622	1	0.039976721	0.012642703
SPARC	0.019777683	0.354022932	0.833	0.667	1	0.006744511	-0.460891054	0.902	0.818	1	0.019777683	0.013443534
SPARCL1	0.156261316	-0.362071725	0.083	0.201	1	0.009914263	-0.621452828	0.098	0.237	1	0.156261316	0.019730234
MAP1B	0.010049728	-0.394444402	0.958	0.99	1	0.109961281	-0.308667793	1	0.989	1	0.109961281	0.019998459
BIRC5	0.013680568	-0.643212974	0.25	0.444	1	0.660387798	-0.334120394	0.176	0.185	1	0.660387798	0.027173979
TOP2A	0.014867193	-0.6881569	0.167	0.393	1	0.886654589	-0.365117037	0.157	0.152	1	0.886654589	0.029513352
PLS3	0.018171592	0.585281552	0.75	0.548	1	0.192067465	-0.275670841	0.863	0.66	1	0.192067465	0.036012977
CRYAB	0.022958264	0.41079088	0.417	0.234	1	0.114278588	0.528314229	0.49	0.396	1	0.114278588	0.045389447
NMU	0.035433446	-0.262958579	0.25	0.425	1	0.303654241	-0.427587426	0.333	0.344	1	0.303654241	0.069611364
CDK1	0.04015812	-0.472444144	0.208	0.376	1	0.579496933	-0.268232772	0.176	0.191	1	0.579496933	0.078703565
IGFBP7	0.316081145	-1.337711179	0.167	0.243	1	0.042336792	-0.782481461	0.235	0.326	1	0.316081145	0.08288118
FDFT1	0.043145284	-0.344905964	0.833	0.806	1	0.121499259	-0.317671478	0.824	0.752	1	0.121499259	0.084429052
OCIAD2	0.299682695	0.31848834	0.375	0.341	1	0.05452548	0.438528061	0.51	0.426	1	0.299682695	0.106077931
TCF4	0.060475266	-0.25269125	0.458	0.655	1	0.101872062	-0.324202186	0.529	0.523	1	0.101872062	0.117293274
NNAT	0.104138655	-1.001532722	0.208	0.343	1	0.347962019	-0.256473082	0.431	0.448	1	0.347962019	0.197432451
CXCR4	0.247515839	-0.284201803	0.417	0.52	1	0.254303902	-0.524023986	0.51	0.451	1	0.254303902	0.433767588
NUPR1	0.423804442	0.316239336	0.208	0.159	1	0.872739891	0.279826479	0.235	0.242	1	0.872739891	0.667998679
