# Supplementary material for: High-resolution transcriptional landscape of xeno-free human induced pluripotent stem cell-derived cerebellar organoids
Source: Sci Rep. 2021 Jun 21;11:12959. doi: 10.1038/s41598-021-91846-4 (PMC8217544; doi:10.1038/s41598-021-91846-4)
Supplement: Supplementary file 13 — Supplementary Information 13. [file 41598_2021_91846_MOESM13_ESM.csv]

	STIM_p_val	STIM_avg_logFC	STIM_pct.1	STIM_pct.2	STIM_p_val_adj	CTRL_p_val	CTRL_avg_logFC	CTRL_pct.1	CTRL_pct.2	CTRL_p_val_adj	max_pval	minimump_p_val
C11orf88	1.78E-52	0.820850916	0.476	0.003	5.99E-48	3.04E-104	0.731385122	0.609	0.009	1.02E-99	1.78E-52	6.07E-104	High resolution transcriptional landscape of xeno free human induced pluripotent stem cell derived cerebellar organoids. Samuel Nayler1*, Devika Agarwal3, Fabiola Curion2, Rory Bowden2,4, Esther B.E. Becker1,5*
ARMC3	1.70E-37	0.587860943	0.571	0.021	5.72E-33	5.30E-84	0.561982611	0.696	0.027	1.79E-79	1.70E-37	1.06E-83
CAPSL	1.19E-48	1.307612679	0.905	0.052	4.00E-44	1.41E-82	1.169533865	0.87	0.059	4.74E-78	1.19E-48	2.81E-82
CFAP126	4.28E-41	1.593859784	1	0.09	1.44E-36	2.06E-81	1.550344611	0.935	0.075	6.92E-77	4.28E-41	4.11E-81
MAP3K19	6.37E-39	0.319815268	0.429	0.007	2.15E-34	2.59E-81	0.269750324	0.478	0.007	8.72E-77	6.37E-39	5.18E-81
ANKRD66	4.51E-51	0.284198459	0.429	0.002	1.52E-46	4.02E-79	0.291119373	0.37	0.001	1.35E-74	4.51E-51	8.03E-79
TCTEX1D1	1.85E-46	0.375148239	0.429	0.003	6.23E-42	2.18E-78	0.319962536	0.435	0.005	7.34E-74	1.85E-46	4.36E-78
FAM216B	4.73E-25	0.671155456	0.381	0.014	1.59E-20	2.72E-78	0.543580974	0.5	0.01	9.15E-74	4.73E-25	5.43E-78
ROPN1L	2.15E-27	0.742147968	0.571	0.036	7.26E-23	3.42E-77	0.982749217	0.63	0.024	1.15E-72	2.15E-27	6.84E-77
RP11-295M3.4	3.33E-37	0.709098203	0.714	0.04	1.12E-32	1.69E-74	0.618352213	0.826	0.055	5.68E-70	3.33E-37	3.37E-74
TEKT1	4.27E-39	0.41234944	0.429	0.007	1.44E-34	5.89E-72	0.577787431	0.522	0.015	1.98E-67	4.27E-39	1.18E-71
CFAP157	4.66E-19	0.354260991	0.286	0.01	1.57E-14	1.72E-71	0.33690459	0.457	0.009	5.81E-67	4.66E-19	3.45E-71
WDR38	1.04E-37	0.58960591	0.524	0.016	3.51E-33	2.47E-71	0.410057232	0.5	0.013	8.33E-67	1.04E-37	4.94E-71
C1orf158	1.26E-26	0.271223777	0.381	0.012	4.24E-22	2.28E-69	0.332812341	0.543	0.018	7.68E-65	1.26E-26	4.56E-69
FAM81B	3.68E-20	0.885599203	0.619	0.067	1.24E-15	1.85E-68	0.943929115	0.891	0.086	6.23E-64	3.68E-20	3.70E-68
DNAAF1	4.24E-18	0.434075655	0.429	0.033	1.43E-13	1.62E-67	0.499316941	0.565	0.022	5.46E-63	4.24E-18	3.24E-67
AKAP14	1.99E-19	0.65282013	0.524	0.048	6.71E-15	4.91E-67	0.487709587	0.543	0.02	1.66E-62	1.99E-19	9.83E-67
FAM183A	8.39E-25	1.353838976	0.905	0.145	2.83E-20	7.18E-64	1.37461182	0.87	0.089	2.42E-59	8.39E-25	1.44E-63
RSPH4A	4.75E-28	0.409292358	0.571	0.034	1.60E-23	2.38E-61	0.337451956	0.565	0.026	8.02E-57	4.75E-28	4.76E-61
CFAP52	1.13E-26	0.449222212	0.524	0.029	3.82E-22	4.92E-60	0.459365564	0.543	0.025	1.66E-55	1.13E-26	9.84E-60
ZMYND10	8.16E-28	0.789095368	0.714	0.064	2.75E-23	6.14E-60	1.211504691	0.87	0.096	2.07E-55	8.16E-28	1.23E-59
STOML3	8.98E-10	0.501229498	0.333	0.041	3.03E-05	1.75E-58	0.508699008	0.478	0.018	5.88E-54	8.98E-10	3.49E-58
C9orf24	2.11E-05	0.386326219	0.238	0.041	0.710571952	2.78E-55	0.887998223	0.674	0.054	9.38E-51	2.11E-05	5.57E-55
PRR29	6.27E-19	0.31255854	0.381	0.022	2.11E-14	2.30E-54	0.310864473	0.5	0.023	7.77E-50	6.27E-19	4.61E-54
C1orf194	2.25E-25	1.971404786	1	0.193	7.57E-21	2.32E-53	1.572125062	0.913	0.137	7.80E-49	2.25E-25	4.63E-53
ODF3B	1.76E-21	0.680764266	0.619	0.064	5.94E-17	1.78E-50	0.612084694	0.739	0.075	5.99E-46	1.76E-21	3.56E-50
SPAG8	1.94E-19	0.908964842	0.667	0.091	6.54E-15	2.43E-50	0.794454345	0.826	0.101	8.18E-46	1.94E-19	4.86E-50
FANK1	1.69E-08	0.282290268	0.429	0.079	0.000570111	2.58E-49	0.409992796	0.652	0.055	8.70E-45	1.69E-08	5.16E-49
SPAG6	1.66E-22	0.636854196	0.571	0.048	5.59E-18	3.64E-49	0.603522517	0.652	0.058	1.23E-44	1.66E-22	7.28E-49
CCDC146	3.11E-26	0.674430962	0.667	0.059	1.05E-21	6.23E-49	0.502059074	0.696	0.065	2.10E-44	3.11E-26	1.25E-48
CFAP77	1.26E-26	0.562812147	0.667	0.055	4.23E-22	7.13E-49	0.486612439	0.652	0.058	2.40E-44	1.26E-26	1.43E-48
RSPH1	1.07E-24	1.304428412	0.857	0.122	3.60E-20	1.43E-48	1.33452759	0.891	0.141	4.82E-44	1.07E-24	2.86E-48
SMIM5	3.74E-48	0.510867852	0.476	0.005	1.26E-43	2.92E-44	0.253611101	0.37	0.014	9.82E-40	2.92E-44	7.48E-48
FAM92B	1.76E-10	0.29801575	0.381	0.05	5.92E-06	1.25E-47	0.427898563	0.543	0.036	4.21E-43	1.76E-10	2.50E-47
RP11-356K23.1	6.27E-15	0.474110153	0.143	0.002	2.11E-10	1.48E-47	1.058333216	0.326	0.008	4.99E-43	6.27E-15	2.96E-47
MAPK15	8.34E-16	0.376536774	0.429	0.038	2.81E-11	4.78E-47	0.405758957	0.63	0.054	1.61E-42	8.34E-16	9.56E-47
TEKT2	1.95E-09	0.492792085	0.429	0.074	6.59E-05	1.21E-46	0.59033601	0.674	0.066	4.06E-42	1.95E-09	2.41E-46
SPEF1	4.41E-23	0.715138281	0.667	0.069	1.48E-18	1.61E-45	0.450642034	0.674	0.067	5.43E-41	4.41E-23	3.22E-45
PIFO	5.11E-24	1.551608102	1	0.214	1.72E-19	2.64E-43	1.460594473	1	0.25	8.89E-39	5.11E-24	5.28E-43
CFAP70	5.83E-22	0.519113413	0.619	0.06	1.96E-17	4.70E-43	0.411724276	0.652	0.064	1.58E-38	5.83E-22	9.41E-43
GRAMD3	4.45E-38	1.234891788	0.81	0.055	1.50E-33	5.30E-43	0.859866124	0.848	0.133	1.79E-38	4.45E-38	1.06E-42
DNAH9	2.00E-10	0.290078776	0.333	0.038	6.73E-06	1.10E-41	0.282146183	0.478	0.031	3.71E-37	2.00E-10	2.20E-41
OMG	1.04E-40	0.750361275	0.571	0.017	3.51E-36	7.85E-21	0.507684395	0.304	0.029	2.64E-16	7.85E-21	2.09E-40
NEK11	4.91E-24	0.375828631	0.429	0.021	1.65E-19	1.11E-38	0.265931931	0.543	0.047	3.75E-34	4.91E-24	2.22E-38
CDC20B	1.15E-07	0.421115105	0.143	0.009	0.003887047	2.90E-38	0.404236848	0.326	0.013	9.77E-34	1.15E-07	5.80E-38
DYNLRB2	3.98E-12	0.607163864	0.571	0.105	1.34E-07	4.71E-38	0.858114036	0.761	0.119	1.59E-33	3.98E-12	9.42E-38
C5orf49	4.68E-21	1.312109669	0.905	0.171	1.58E-16	9.64E-38	1.062531735	0.87	0.165	3.25E-33	4.68E-21	1.93E-37
LRRC46	1.24E-11	0.505032498	0.381	0.045	4.18E-07	1.92E-37	0.430700701	0.413	0.026	6.46E-33	1.24E-11	3.83E-37
CCDC170	2.47E-24	0.557199103	0.524	0.034	8.32E-20	4.63E-36	0.33701148	0.457	0.035	1.56E-31	2.47E-24	9.27E-36
SLC13A4	6.71E-36	1.276337646	0.857	0.071	2.26E-31	6.57E-32	0.983778696	0.826	0.183	2.21E-27	6.57E-32	1.34E-35
EFCAB1	2.26E-26	0.603744962	0.571	0.038	7.61E-22	7.00E-35	0.288380962	0.413	0.029	2.36E-30	2.26E-26	1.40E-34
ATP2B3	1.92E-32	0.36795678	0.476	0.016	6.45E-28	1.74E-34	0.314301118	0.304	0.013	5.85E-30	1.92E-32	3.47E-34
TPPP3	5.69E-12	1.683812488	0.667	0.162	1.92E-07	3.95E-34	1.702067774	0.739	0.132	1.33E-29	5.69E-12	7.89E-34
HMGCS2	5.35E-09	0.286101584	0.286	0.031	0.000180393	1.51E-33	1.12147546	0.804	0.145	5.09E-29	5.35E-09	3.02E-33
S100A11	1.17E-16	0.821360742	0.619	0.086	3.95E-12	4.87E-33	0.972970392	0.804	0.156	1.64E-28	1.17E-16	9.75E-33
IGFBP7	8.37E-22	2.236870163	1	0.212	2.82E-17	6.46E-32	2.069093532	0.957	0.292	2.18E-27	8.37E-22	1.29E-31
KCNK1	2.53E-12	0.412575611	0.381	0.041	8.51E-08	7.60E-31	0.260840446	0.478	0.047	2.56E-26	2.53E-12	1.52E-30
TSNAXIP1	1.90E-12	0.32446764	0.476	0.066	6.40E-08	1.57E-30	0.286640846	0.478	0.049	5.29E-26	1.90E-12	3.14E-30
FOXJ1	6.99E-15	0.855707394	0.667	0.122	2.35E-10	2.74E-30	0.796624129	0.761	0.145	9.23E-26	6.99E-15	5.48E-30
COLEC12	3.08E-15	0.494441852	0.619	0.091	1.04E-10	3.84E-30	0.450549945	0.739	0.126	1.29E-25	3.08E-15	7.68E-30
MORN5	9.61E-18	0.797708283	0.762	0.136	3.24E-13	3.27E-29	0.6585602	0.717	0.133	1.10E-24	9.61E-18	6.55E-29
SLC4A5	1.42E-28	0.555841932	0.667	0.05	4.80E-24	1.85E-20	0.314775612	0.5	0.088	6.24E-16	1.85E-20	2.85E-28
C9orf116	6.33E-09	1.008551686	0.762	0.307	0.000213357	1.26E-27	1.008587902	0.913	0.286	4.25E-23	6.33E-09	2.52E-27
SLC2A12	3.06E-26	0.965705665	0.619	0.048	1.03E-21	1.71E-26	0.445543862	0.587	0.094	5.77E-22	3.06E-26	3.42E-26
FOLR1	3.54E-25	1.727113965	0.952	0.153	1.19E-20	1.73E-26	1.065585623	0.935	0.299	5.82E-22	3.54E-25	3.46E-26
AC013463.2	1.60E-20	0.446703384	0.333	0.014	5.40E-16	1.87E-26	0.268766314	0.37	0.033	6.32E-22	1.60E-20	3.75E-26
KIF9	9.97E-11	1.378488281	0.857	0.417	3.36E-06	3.37E-25	1.115847155	0.935	0.345	1.14E-20	9.97E-11	6.75E-25
C10orf107	1.44E-10	0.305752003	0.476	0.079	4.84E-06	4.68E-25	0.385363686	0.717	0.148	1.58E-20	1.44E-10	9.37E-25
ABHD2	9.53E-14	1.116146717	0.905	0.329	3.21E-09	4.81E-25	0.871909493	0.913	0.345	1.62E-20	9.53E-14	9.63E-25
GMPR	2.39E-10	0.517658346	0.429	0.067	8.04E-06	5.73E-25	0.535807452	0.783	0.187	1.93E-20	2.39E-10	1.15E-24
KCNJ13	9.74E-25	1.178465885	0.81	0.098	3.28E-20	8.87E-23	0.585775298	0.783	0.195	2.99E-18	8.87E-23	1.95E-24
FXYD1	1.70E-14	0.907976054	0.714	0.15	5.72E-10	1.53E-24	0.995419092	0.913	0.3	5.16E-20	1.70E-14	3.07E-24
CA2	4.54E-19	1.588569243	0.952	0.219	1.53E-14	3.40E-24	1.354955276	0.978	0.466	1.14E-19	4.54E-19	6.79E-24
ANXA1	1.77E-09	0.429588007	0.571	0.121	5.98E-05	3.53E-24	0.971670508	0.717	0.151	1.19E-19	1.77E-09	7.07E-24
CETN2	2.62E-09	1.176116804	1	0.862	8.83E-05	1.15E-23	1.018932921	1	0.797	3.89E-19	2.62E-09	2.31E-23
SPA17	5.44E-10	0.752755693	0.81	0.333	1.83E-05	1.80E-23	0.730605962	0.87	0.274	6.07E-19	5.44E-10	3.60E-23
CD302	1.20E-07	0.270941949	0.143	0.009	0.00402664	1.90E-23	0.504797646	0.413	0.049	6.39E-19	1.20E-07	3.79E-23
HTR2C	1.95E-23	1.314311066	0.952	0.147	6.57E-19	6.05E-11	0.57267462	0.848	0.396	2.04E-06	6.05E-11	3.90E-23
NME5	3.97E-13	0.836795122	0.857	0.262	1.34E-08	2.53E-23	0.550049721	0.87	0.258	8.54E-19	3.97E-13	5.07E-23
PPP1R42	0.00616036	0.271988138	0.238	0.078	1	2.66E-23	0.284251919	0.478	0.064	8.96E-19	0.00616036	5.32E-23
CAPS	4.12E-13	0.687153771	0.476	0.064	1.39E-08	8.10E-23	0.887884146	0.478	0.074	2.73E-18	4.12E-13	1.62E-22
MNS1	9.57E-07	0.351513803	0.476	0.131	0.032231575	1.39E-22	0.368914057	0.478	0.07	4.67E-18	9.57E-07	2.77E-22
EFHC1	7.31E-09	0.855914642	0.905	0.671	0.00024629	2.72E-22	0.893496717	1	0.571	9.15E-18	7.31E-09	5.43E-22
DAB2	3.05E-17	0.666624668	0.667	0.098	1.03E-12	1.33E-21	0.389842888	0.674	0.15	4.49E-17	3.05E-17	2.67E-21
SLC16A10	1.98E-21	0.529282683	0.762	0.098	6.68E-17	3.11E-19	0.361199982	0.652	0.154	1.05E-14	3.11E-19	3.97E-21
WDR78	2.89E-19	0.414960944	0.714	0.1	9.75E-15	3.49E-21	0.270549464	0.5	0.08	1.18E-16	2.89E-19	6.98E-21
SNHG18	5.05E-09	0.345939184	0.571	0.129	0.000170306	1.27E-20	0.391254091	0.674	0.152	4.29E-16	5.05E-09	2.54E-20
CP	1.30E-19	0.637120904	0.667	0.074	4.39E-15	7.93E-12	0.302291993	0.261	0.039	2.67E-07	7.93E-12	2.61E-19
DNALI1	1.96E-05	0.623286214	0.714	0.407	0.661003074	2.27E-19	0.810120059	0.87	0.399	7.65E-15	1.96E-05	4.54E-19
MLF1	0.00267197	0.346954808	0.81	0.736	1	2.76E-19	0.704676828	0.978	0.706	9.31E-15	0.00267197	5.53E-19
CCNO	6.07E-11	1.361152148	0.429	0.062	2.05E-06	6.22E-19	0.916887316	0.565	0.115	2.09E-14	6.07E-11	1.24E-18
CLMN	6.09E-11	0.268297446	0.476	0.076	2.05E-06	9.15E-19	0.338090351	0.522	0.103	3.08E-14	6.09E-11	1.83E-18
S100A10	1.13E-09	0.331186496	0.571	0.121	3.80E-05	9.53E-19	0.346189986	0.652	0.151	3.21E-14	1.13E-09	1.91E-18
CPVL	9.62E-19	0.593885437	0.762	0.117	3.24E-14	1.99E-15	0.382944593	0.543	0.128	6.69E-11	1.99E-15	1.92E-18
P4HTM	1.03E-09	0.781309344	0.81	0.352	3.45E-05	1.26E-18	0.73314568	0.87	0.39	4.23E-14	1.03E-09	2.51E-18
SERPINF1	2.23E-18	2.119620316	1	0.309	7.50E-14	1.29E-07	0.461166259	0.957	0.612	0.004352121	1.29E-07	4.45E-18
MLLT1	1.07E-08	0.660614445	0.857	0.45	0.000362053	3.88E-18	0.576951871	0.848	0.35	1.31E-13	1.07E-08	7.76E-18
ANXA2	5.99E-06	0.732165311	0.524	0.178	0.201884179	6.28E-18	0.784914951	0.826	0.298	2.12E-13	5.99E-06	1.26E-17
LRRIQ1	5.29E-11	0.801971919	0.762	0.243	1.78E-06	9.51E-18	0.556632715	0.739	0.227	3.20E-13	5.29E-11	1.90E-17
TRPM3	1.78E-17	1.608212494	1	0.267	5.99E-13	4.11E-14	0.819888591	0.978	0.529	1.38E-09	4.11E-14	3.56E-17
TTR	8.63E-14	3.468889851	1	0.867	2.91E-09	2.70E-17	1.610407085	1	0.997	9.10E-13	8.63E-14	5.40E-17
RPGR	1.95E-11	0.756999241	0.762	0.226	6.58E-07	6.51E-17	0.378894665	0.717	0.214	2.19E-12	1.95E-11	1.30E-16
RBP1	4.27E-11	1.366537152	0.81	0.295	1.44E-06	9.00E-17	0.852373057	0.826	0.309	3.03E-12	4.27E-11	1.80E-16
PCP4	1.41E-16	1.283803232	0.952	0.221	4.76E-12	7.11E-08	0.557271197	0.87	0.472	0.002394643	7.11E-08	2.82E-16
COL9A1	7.44E-06	0.530789907	0.286	0.055	0.250568024	2.75E-16	0.585268689	0.391	0.066	9.26E-12	7.44E-06	5.50E-16
MRPS6	6.75E-10	0.755157555	1	0.86	2.27E-05	4.88E-16	0.695898491	1	0.904	1.65E-11	6.75E-10	9.77E-16
PACRG	1.28E-10	0.553541377	0.81	0.278	4.30E-06	5.86E-16	0.386024498	0.696	0.212	1.97E-11	1.28E-10	1.17E-15
UBXN11	2.56E-06	0.578541292	0.762	0.417	0.086090928	1.68E-15	0.617531547	0.87	0.414	5.65E-11	2.56E-06	3.36E-15
SPATA17	6.01E-09	0.335878895	0.571	0.138	0.000202632	1.78E-15	0.29771483	0.5	0.109	5.99E-11	6.01E-09	3.55E-15
MORN2	2.20E-09	0.925036654	0.952	0.771	7.43E-05	3.41E-15	0.759358341	0.978	0.685	1.15E-10	2.20E-09	6.83E-15
TCTN1	1.10E-13	0.894221061	1	0.512	3.69E-09	3.64E-15	0.610736384	0.935	0.525	1.23E-10	1.10E-13	7.29E-15
ANXA11	5.76E-05	0.257615167	0.429	0.129	1	4.23E-15	0.32550886	0.826	0.292	1.42E-10	5.76E-05	8.45E-15
ABLIM1	0.000101844	0.402322841	0.476	0.193	1	5.99E-15	0.334318962	0.674	0.199	2.02E-10	0.000101844	1.20E-14
SERF2	8.56E-13	1.252028285	1	0.995	2.88E-08	7.20E-15	0.609493063	1	0.995	2.43E-10	8.56E-13	1.44E-14
PSENEN	5.63E-09	1.057761884	1	0.728	0.000189857	1.72E-14	1.014527212	0.957	0.697	5.80E-10	5.63E-09	3.44E-14
IQCG	3.77E-06	0.486438411	0.619	0.267	0.127191792	1.89E-14	0.356654463	0.652	0.196	6.38E-10	3.77E-06	3.79E-14
CC2D2A	7.85E-07	0.271047941	0.619	0.202	0.026450221	1.90E-14	0.289626662	0.652	0.195	6.42E-10	7.85E-07	3.81E-14
IFT22	4.53E-05	0.576820165	0.905	0.71	1	3.10E-14	0.695435762	0.957	0.67	1.04E-09	4.53E-05	6.19E-14
GCLM	0.000503537	0.254614884	0.429	0.166	1	3.92E-14	0.291550622	0.565	0.152	1.32E-09	0.000503537	7.84E-14
GRM8	5.07E-14	0.558514646	0.81	0.167	1.71E-09	1.83E-12	0.387838907	0.739	0.26	6.18E-08	1.83E-12	1.01E-13
BMP4	3.35E-07	0.284144051	0.429	0.093	0.011301548	5.68E-14	0.42061851	0.478	0.113	1.92E-09	3.35E-07	1.14E-13
AC007325.4	0.003937164	0.259572247	0.476	0.267	1	6.43E-14	0.369934435	0.848	0.331	2.17E-09	0.003937164	1.29E-13
ZFYVE16	1.82E-10	0.910538928	0.81	0.322	6.14E-06	8.59E-14	0.533096981	0.935	0.548	2.90E-09	1.82E-10	1.72E-13
RBM47	8.71E-14	0.765269356	0.762	0.179	2.93E-09	3.10E-12	0.397962555	0.87	0.384	1.04E-07	3.10E-12	1.74E-13
DPCD	1.39E-06	0.778763604	0.905	0.619	0.046871577	8.78E-14	0.758930707	0.935	0.66	2.96E-09	1.39E-06	1.76E-13
MT-ND1	1.26E-10	1.685760447	0.952	0.941	4.24E-06	2.14E-13	0.71461662	1	0.959	7.20E-09	1.26E-10	4.27E-13
NPHP1	5.12E-05	0.390303676	0.476	0.171	1	2.25E-13	0.287732692	0.565	0.156	7.57E-09	5.12E-05	4.49E-13
TMEM67	5.43E-10	0.54886404	0.714	0.209	1.83E-05	2.33E-13	0.269936364	0.717	0.237	7.84E-09	5.43E-10	4.65E-13
MT-CO3	1.23E-10	1.550214825	0.952	0.964	4.16E-06	2.56E-13	0.775616929	1	0.983	8.61E-09	1.23E-10	5.11E-13
MT-CO1	3.44E-10	1.499801616	0.952	0.971	1.16E-05	2.79E-13	0.819175743	1	0.982	9.41E-09	3.44E-10	5.59E-13
C17orf97	7.55E-05	0.298427327	0.476	0.181	1	2.98E-13	0.326746864	0.63	0.189	1.01E-08	7.55E-05	5.97E-13
ATP11C	3.18E-13	0.901837048	0.905	0.334	1.07E-08	1.08E-12	0.518585074	0.891	0.466	3.64E-08	1.08E-12	6.36E-13
PPIC	1.21E-10	0.630629478	0.762	0.234	4.08E-06	4.32E-13	0.452302428	0.891	0.444	1.46E-08	1.21E-10	8.64E-13
ACTG1	1.39E-11	-1.025688003	1	1	4.68E-07	6.23E-13	-0.645980292	1	1	2.10E-08	1.39E-11	1.25E-12
SLC20A2	1.50E-07	0.472785095	0.571	0.181	0.005044764	6.47E-13	0.328337317	0.717	0.246	2.18E-08	1.50E-07	1.29E-12
MARCKSL1	6.53E-13	-1.731910661	0.762	1	2.20E-08	1.03E-09	-0.80129933	0.935	0.974	3.48E-05	1.03E-09	1.31E-12
TUBB	1.00E-11	-1.55888171	0.952	1	3.37E-07	7.75E-13	-0.890064177	1	0.999	2.61E-08	1.00E-11	1.55E-12
EIF3H	2.04E-10	-0.773884159	0.857	0.988	6.88E-06	7.77E-13	-0.553134147	0.913	0.977	2.62E-08	2.04E-10	1.55E-12
EPAS1	8.84E-12	0.253690956	0.381	0.041	2.98E-07	7.78E-13	0.357190913	0.674	0.224	2.62E-08	8.84E-12	1.56E-12
MT-ND2	5.36E-09	1.073563796	1	0.955	0.000180468	9.93E-13	0.671580233	1	0.965	3.35E-08	5.36E-09	1.99E-12
TPGS2	1.69E-05	0.431978171	0.952	0.929	0.567788582	1.39E-12	0.524895398	1	0.842	4.67E-08	1.69E-05	2.77E-12
MT-ND3	3.38E-09	1.246662503	0.952	0.934	0.000114043	1.51E-12	0.79748196	1	0.939	5.09E-08	3.38E-09	3.02E-12
CFAP53	3.58E-09	0.505864265	0.476	0.091	0.000120679	1.54E-12	0.374125591	0.5	0.126	5.19E-08	3.58E-09	3.08E-12
PHTF1	0.006249858	0.300384223	0.619	0.445	1	1.56E-12	0.373774692	0.696	0.26	5.24E-08	0.006249858	3.11E-12
KRT8	0.101654418	0.502015453	0.19	0.088	1	1.77E-12	0.312030649	0.739	0.255	5.96E-08	0.101654418	3.54E-12
KRT18	0.000370603	0.50065482	0.476	0.178	1	1.89E-12	0.434556497	0.804	0.308	6.38E-08	0.000370603	3.79E-12
TUBB2B	2.37E-12	-2.273887071	0.667	0.988	8.00E-08	2.51E-11	-1.305960731	0.87	0.965	8.47E-07	2.51E-11	4.75E-12
MT-CO2	2.38E-08	0.985195627	0.952	0.974	0.000803022	2.54E-12	0.680990407	1	0.985	8.54E-08	2.38E-08	5.07E-12
CFL1	2.71E-12	-1.06280077	1	1	9.13E-08	8.69E-12	-0.565899364	1	0.998	2.93E-07	8.69E-12	5.42E-12
PARM1	1.08E-06	0.277313861	0.476	0.129	0.036235975	2.79E-12	0.443264853	0.565	0.177	9.40E-08	1.08E-06	5.58E-12
SPEF2	6.28E-08	0.336302757	0.429	0.09	0.002114334	3.15E-12	0.256299428	0.413	0.092	1.06E-07	6.28E-08	6.30E-12
DDAH1	2.80E-06	0.410520899	0.667	0.284	0.094472418	3.25E-12	0.357787859	0.696	0.254	1.10E-07	2.80E-06	6.51E-12
EFEMP1	3.43E-12	0.398628444	0.571	0.093	1.15E-07	8.95E-09	0.264889524	0.37	0.102	0.000301471	8.95E-09	6.86E-12
ZFAS1	1.10E-10	-1.126189888	0.762	0.993	3.72E-06	4.29E-12	-0.74061041	0.935	0.99	1.44E-07	1.10E-10	8.57E-12
PNPLA4	4.61E-12	0.471503422	0.762	0.186	1.55E-07	2.42E-10	0.365694128	0.87	0.443	8.14E-06	2.42E-10	9.22E-12
AK1	5.55E-06	0.67834127	0.952	0.776	0.187156441	4.66E-12	0.751954627	0.957	0.707	1.57E-07	5.55E-06	9.32E-12
MT-ND4	6.07E-10	1.319258581	1	0.969	2.04E-05	4.85E-12	0.660367166	1	0.977	1.63E-07	6.07E-10	9.69E-12
GCHFR	0.00016619	0.280790586	0.476	0.183	1	4.95E-12	0.411692616	0.739	0.288	1.67E-07	0.00016619	9.89E-12
SULF1	1.97E-10	0.486147256	0.619	0.121	6.64E-06	6.27E-12	0.474606831	0.804	0.321	2.11E-07	1.97E-10	1.25E-11
RPL10	3.88E-09	-0.708652751	1	1	0.00013075	6.73E-12	-0.528960976	1	1	2.27E-07	3.88E-09	1.35E-11
C14orf142	0.000112391	0.46713826	0.571	0.286	1	8.09E-12	0.401164216	0.739	0.284	2.73E-07	0.000112391	1.62E-11
STIM2	8.41E-12	0.611801108	0.857	0.262	2.83E-07	0.000131676	0.288661474	0.587	0.356	1	0.000131676	1.68E-11
STMN1	9.61E-12	-1.824006448	0.952	0.995	3.24E-07	1.35E-06	-0.842191595	0.935	0.985	0.045549017	1.35E-06	1.92E-11
PLTP	4.81E-10	1.221706561	0.952	0.726	1.62E-05	1.21E-11	0.754081008	0.978	0.78	4.08E-07	4.81E-10	2.42E-11
EIF1	3.51E-10	-0.876090914	1	1	1.18E-05	1.23E-11	-0.635593218	1	1	4.13E-07	3.51E-10	2.45E-11
HN1	1.62E-11	-1.541134863	0.524	0.966	5.47E-07	5.97E-08	-0.828963351	0.826	0.896	0.002012008	5.97E-08	3.24E-11
GPM6B	2.21E-11	-1.80055162	0.524	0.94	7.45E-07	1.21E-08	-1.302741627	0.674	0.852	0.000406538	1.21E-08	4.42E-11
TMEM14B	3.24E-07	0.532998173	0.905	0.864	0.010929688	2.25E-11	0.463564954	1	0.831	7.59E-07	3.24E-07	4.50E-11
SPINT2	1.85E-06	0.622253505	0.905	0.541	0.062482277	3.86E-11	0.517834971	0.978	0.588	1.30E-06	1.85E-06	7.72E-11
CD83	0.001552981	0.411401592	0.333	0.121	1	4.01E-11	0.311546962	0.652	0.22	1.35E-06	0.001552981	8.03E-11
PTRH1	0.000132764	0.400950712	0.619	0.305	1	5.69E-11	0.277189444	0.674	0.249	1.92E-06	0.000132764	1.14E-10
WDR54	0.002376686	0.332096161	0.905	0.753	1	5.75E-11	0.62719037	0.935	0.673	1.94E-06	0.002376686	1.15E-10
EIF4A1	2.51E-07	-0.695504206	0.619	0.948	0.008462929	6.38E-11	-0.64826501	0.87	0.922	2.15E-06	2.51E-07	1.28E-10
TMEM14C	8.63E-11	0.749665117	1	0.926	2.91E-06	2.52E-06	0.432550395	0.978	0.91	0.084911408	2.52E-06	1.73E-10
TMSB10	9.08E-11	-1.329443024	1	1	3.06E-06	2.72E-06	-0.678648083	0.978	0.997	0.09159149	2.72E-06	1.82E-10
OSBPL1A	9.84E-11	0.541141793	0.905	0.379	3.31E-06	3.16E-08	0.330746274	0.783	0.433	0.001064314	3.16E-08	1.97E-10
CADM1	0.003577106	0.333731959	0.762	0.605	1	1.01E-10	0.597963484	0.957	0.619	3.40E-06	0.003577106	2.02E-10
PERP	1.08E-10	0.478823296	0.714	0.176	3.64E-06	4.03E-08	0.254803816	0.739	0.334	0.001357851	4.03E-08	2.16E-10
MLLT11	1.16E-10	-1.782291686	0.619	0.966	3.90E-06	3.16E-07	-0.931970582	0.804	0.924	0.010630655	3.16E-07	2.32E-10
CRMP1	1.35E-10	-1.246542004	0.238	0.895	4.54E-06	6.62E-07	-0.674575214	0.457	0.697	0.022289707	6.62E-07	2.69E-10
CCNI	1.35E-10	-1.095275655	1	1	4.55E-06	0.00172994	-0.358986298	1	0.997	1	0.00172994	2.70E-10
CEP126	0.001512025	0.26606228	0.381	0.152	1	1.41E-10	0.27947431	0.522	0.158	4.75E-06	0.001512025	2.82E-10
CTBS	0.000883527	0.283142521	0.429	0.178	1	1.64E-10	0.362569244	0.696	0.3	5.52E-06	0.000883527	3.28E-10
DNAAF3	1.66E-10	0.375968535	0.524	0.102	5.58E-06	5.39E-10	0.309978103	0.435	0.128	1.82E-05	5.39E-10	3.31E-10
CIB1	1.89E-05	0.563577942	0.857	0.647	0.635402632	1.66E-10	0.473363363	1	0.747	5.59E-06	1.89E-05	3.32E-10
RARRES2	0.002634232	0.308601822	0.286	0.095	1	1.67E-10	0.350928987	0.457	0.123	5.62E-06	0.002634232	3.34E-10
RBMS1	0.001501063	0.294042835	0.476	0.24	1	2.33E-10	0.250187575	0.739	0.299	7.83E-06	0.001501063	4.65E-10
SUMO2	2.50E-10	-0.791829102	1	1	8.44E-06	6.31E-06	-0.310411385	1	0.995	0.212729797	6.31E-06	5.01E-10
TPD52L1	1.01E-06	0.502108987	0.571	0.183	0.03408837	3.09E-10	0.416923774	0.826	0.376	1.04E-05	1.01E-06	6.18E-10
CCDC74A	0.002239612	0.460072742	0.619	0.369	1	3.24E-10	0.432960119	0.696	0.298	1.09E-05	0.002239612	6.48E-10
IGFBP2	0.00203423	0.285849758	0.667	0.443	1	3.75E-10	0.343624156	0.761	0.349	1.26E-05	0.00203423	7.50E-10
UQCRB	2.00E-08	0.598959013	1	0.997	0.000675436	3.95E-10	0.381041311	1	0.999	1.33E-05	2.00E-08	7.90E-10
CXCL14	4.42E-10	0.880325957	0.714	0.186	1.49E-05	6.71E-09	0.630119886	0.87	0.484	0.000226142	6.71E-09	8.84E-10
RPS18	3.13E-05	-0.463962707	1	1	1	5.00E-10	-0.452364517	1	1	1.68E-05	3.13E-05	9.99E-10
CCDC28A	0.002225374	0.260438083	0.429	0.205	1	5.14E-10	0.296605043	0.652	0.249	1.73E-05	0.002225374	1.03E-09
VAMP2	5.32E-10	-1.018312725	0.714	0.966	1.79E-05	1.28E-08	-0.668835716	0.957	0.963	0.000429611	1.28E-08	1.06E-09
FUZ	0.000454222	0.322911309	0.762	0.516	1	5.73E-10	0.419060355	0.783	0.425	1.93E-05	0.000454222	1.15E-09
PTMA	5.74E-10	-0.995124947	0.952	1	1.93E-05	0.006143323	-0.32504382	1	0.999	1	0.006143323	1.15E-09
FXYD6	5.77E-10	-1.064455175	0.476	0.95	1.95E-05	9.68E-08	-0.595850984	0.804	0.857	0.003260363	9.68E-08	1.15E-09
GSTK1	1.35E-05	0.452994825	0.571	0.217	0.453852995	5.89E-10	0.364691777	0.826	0.442	1.98E-05	1.35E-05	1.18E-09
DYNC2LI1	2.92E-09	0.624866832	0.905	0.545	9.83E-05	7.59E-10	0.382384802	0.935	0.586	2.56E-05	2.92E-09	1.52E-09
OLA1	7.70E-10	-0.890435299	0.476	0.952	2.59E-05	0.003808524	-0.258993343	0.87	0.846	1	0.003808524	1.54E-09
KLHDC8B	9.40E-10	0.764403248	0.905	0.426	3.17E-05	2.19E-06	0.349903597	1	0.609	0.073632623	2.19E-06	1.88E-09
UBE2I	9.69E-10	-0.809850894	0.571	0.95	3.26E-05	1.64E-06	-0.354741286	0.891	0.919	0.055202939	1.64E-06	1.94E-09
MAP1B	1.02E-09	-1.492322674	0.952	0.99	3.43E-05	3.87E-09	-0.855263359	0.978	0.99	0.000130542	3.87E-09	2.03E-09
EIF1B	1.30E-09	-0.874537696	0.714	0.976	4.39E-05	2.83E-07	-0.495835978	0.913	0.956	0.009523208	2.83E-07	2.60E-09
ISYNA1	9.20E-06	0.656141819	0.857	0.75	0.30983333	1.33E-09	0.461182582	0.978	0.754	4.47E-05	9.20E-06	2.65E-09
B9D1	0.028633044	0.258202273	0.571	0.422	1	1.33E-09	0.395384737	0.761	0.368	4.50E-05	0.028633044	2.67E-09
IGFBP6	2.44E-07	0.798876266	0.476	0.122	0.008226417	1.45E-09	0.328816694	0.522	0.166	4.90E-05	2.44E-07	2.91E-09
TAGLN3	1.87E-09	-1.543125085	0.333	0.872	6.30E-05	0.002586547	-0.590063109	0.478	0.602	1	0.002586547	3.74E-09
COPRS	0.003374412	0.310697718	0.81	0.619	1	1.94E-09	0.456757039	0.891	0.513	6.52E-05	0.003374412	3.87E-09
RPL14	2.09E-09	-0.7562129	1	1	7.06E-05	2.80E-08	-0.370970074	1	0.999	0.000942067	2.80E-08	4.19E-09
HMGN3	4.00E-05	0.50061482	1	0.953	1	2.22E-09	0.403895982	1	0.947	7.48E-05	4.00E-05	4.44E-09
FAM227A	2.01E-07	0.300270118	0.619	0.19	0.006765886	2.34E-09	0.318574197	0.522	0.18	7.88E-05	2.01E-07	4.68E-09
TBCB	2.55E-09	-0.818026718	0.667	0.964	8.61E-05	2.02E-05	-0.333243834	0.913	0.921	0.680150607	2.02E-05	5.11E-09
PAFAH1B3	2.61E-09	-0.861705738	0.667	0.964	8.81E-05	1.44E-08	-0.563936203	0.696	0.895	0.000486418	1.44E-08	5.23E-09
CYSTM1	5.77E-08	0.676844329	0.952	0.726	0.001944826	2.65E-09	0.41016481	0.978	0.797	8.93E-05	5.77E-08	5.30E-09
RPS5	0.000391795	-0.329152469	1	1	1	2.86E-09	-0.409369975	1	1	9.64E-05	0.000391795	5.72E-09
MARCKS	2.89E-09	-1.054520916	0.619	0.917	9.74E-05	8.38E-05	-0.518211185	0.674	0.747	1	8.38E-05	5.78E-09
CST3	2.96E-09	0.755750751	1	0.89	9.98E-05	1.23E-07	0.374656927	1	0.875	0.004147563	1.23E-07	5.92E-09
RPL36A	1.37E-05	-0.500918773	0.857	0.995	0.462258108	3.13E-09	-0.445356293	1	0.991	0.000105575	1.37E-05	6.27E-09
YWHAQ	3.47E-09	-0.769050242	0.952	0.988	0.000116845	0.000111186	-0.320025967	1	0.982	1	0.000111186	6.94E-09
RPL18	1.30E-07	-0.539079423	1	1	0.004376852	3.50E-09	-0.355410361	1	1	0.000118036	1.30E-07	7.01E-09
ITM2B	3.65E-09	1.109418125	1	0.979	0.000122876	2.14E-07	0.435492715	1	0.988	0.00721862	2.14E-07	7.29E-09
FBXW9	0.000264134	0.412283285	0.619	0.347	1	3.69E-09	0.342773314	0.739	0.32	0.000124437	0.000264134	7.39E-09
FGFR2	3.72E-09	0.56696036	0.667	0.197	0.00012543	4.62E-07	0.251994043	0.739	0.37	0.015572598	4.62E-07	7.45E-09
TUBB2A	3.86E-09	-1.409242224	0.667	0.933	0.000130213	1.46E-06	-0.956164641	0.848	0.852	0.049349158	1.46E-06	7.73E-09
RPS13	3.54E-06	-0.559683389	1	1	0.119233721	4.35E-09	-0.391913368	1	1	0.000146735	3.54E-06	8.71E-09
HNRNPDL	4.43E-09	-0.724498265	0.857	0.993	0.000149099	1.84E-05	-0.325599947	1	0.995	0.620272213	1.84E-05	8.85E-09
HMGN2	5.16E-09	-0.996189748	1	0.993	0.000173917	2.82E-05	-0.449123499	0.935	0.98	0.949865804	2.82E-05	1.03E-08
PRNP	5.86E-09	0.873474974	0.952	0.652	0.000197331	4.37E-08	0.402447114	0.978	0.713	0.001472595	4.37E-08	1.17E-08
SPARC	7.11E-09	0.836944696	1	0.662	0.000239503	1.81E-05	0.270895882	0.978	0.815	0.61025573	1.81E-05	1.42E-08
SOX4	7.17E-09	-1.762985731	0.667	0.947	0.000241496	6.36E-05	-0.959346362	0.848	0.871	1	6.36E-05	1.43E-08
BTF3	7.80E-09	-0.547595613	1	1	0.000262707	1.81E-08	-0.307255167	1	0.997	0.00061007	1.81E-08	1.56E-08
SLC5A3	2.80E-06	0.544357024	0.667	0.293	0.094406445	8.34E-09	0.516677497	0.848	0.506	0.000281087	2.80E-06	1.67E-08
ZNF106	1.29E-05	0.634391194	0.762	0.469	0.434852427	8.56E-09	0.365749534	0.804	0.461	0.000288327	1.29E-05	1.71E-08
HSBP1	0.000135918	0.339315853	1	0.995	1	8.81E-09	0.472253972	1	0.99	0.000296707	0.000135918	1.76E-08
BEX1	4.41E-08	-0.771569692	0.762	0.969	0.001485919	1.02E-08	-0.672376139	0.826	0.871	0.000342492	4.41E-08	2.03E-08
TUBB4B	0.000193098	0.875676271	0.905	0.898	1	1.06E-08	0.779940979	0.957	0.855	0.000356769	0.000193098	2.12E-08
PBXIP1	1.76E-07	0.463111316	0.762	0.303	0.005938949	1.09E-08	0.410521576	0.739	0.357	0.000366919	1.76E-07	2.18E-08
PPA1	1.10E-08	-0.726248169	0.667	0.955	0.000370904	3.22E-06	-0.397853321	0.826	0.893	0.108403112	3.22E-06	2.20E-08
UQCR10	0.002572795	0.282891933	1	0.991	1	1.10E-08	0.314460717	1	0.978	0.000372205	0.002572795	2.21E-08
CBX1	1.13E-08	-0.810172842	0.429	0.895	0.000380421	5.32E-05	-0.349279313	0.783	0.829	1	5.32E-05	2.26E-08
ACADVL	0.00141957	0.556517752	0.857	0.755	1	1.28E-08	0.376127471	0.978	0.789	0.000432899	0.00141957	2.57E-08
STMN2	1.37E-08	-1.950042624	0.381	0.89	0.00045998	0.037127947	-0.937450409	0.826	0.791	1	0.037127947	2.73E-08
PFDN2	1.40E-08	-0.816462178	0.762	0.938	0.000470287	0.000154547	-0.368459823	0.913	0.898	1	0.000154547	2.79E-08
YWHAE	1.47E-08	-0.647066321	0.952	0.998	0.000496273	0.000262594	-0.267854876	1	0.998	1	0.000262594	2.95E-08
ARF1	1.50E-08	-0.739009078	0.714	0.959	0.000504577	2.95E-06	-0.384616198	0.957	0.954	0.099464877	2.95E-06	3.00E-08
GALNS	0.003412454	0.27824073	0.429	0.2	1	1.55E-08	0.264284696	0.478	0.155	0.00052072	0.003412454	3.09E-08
GDAP1L1	1.59E-08	-1.014867946	0.238	0.805	0.000537086	0.000855228	-0.420379819	0.478	0.604	1	0.000855228	3.19E-08
ATAT1	1.62E-08	-0.81550278	0.429	0.852	0.000546414	0.000389392	-0.418118675	0.63	0.73	1	0.000389392	3.24E-08
RTN3	1.33E-07	-0.664300529	0.857	0.986	0.004469056	1.74E-08	-0.552793345	1	0.966	0.000585651	1.33E-07	3.48E-08
RPL4	2.57E-07	-0.546160196	0.952	1	0.008668113	1.81E-08	-0.366296762	1	1	0.00061007	2.57E-07	3.62E-08
SPATS2L	0.020511113	0.318393781	0.762	0.607	1	1.91E-08	0.527372261	0.826	0.515	0.000644562	0.020511113	3.83E-08
ZNF428	1.96E-08	-0.683000251	0.905	0.986	0.000660564	0.001260056	-0.296171772	0.978	0.966	1	0.001260056	3.92E-08
DNPH1	0.00011024	0.386459317	0.81	0.574	1	2.01E-08	0.372548007	0.913	0.581	0.000676801	0.00011024	4.02E-08
UQCR11	0.000775658	0.343158919	0.952	0.986	1	2.50E-08	0.305698337	1	0.993	0.000840726	0.000775658	4.99E-08
TUBA1A	2.63E-08	-1.286813356	1	1	0.000887009	1.72E-05	-0.855536395	0.978	0.999	0.578104969	1.72E-05	5.27E-08
TMSB15A	2.84E-08	-1.143018005	0.524	0.893	0.000956324	0.000430438	-0.601114255	0.543	0.663	1	0.000430438	5.68E-08
C6orf48	6.10E-06	-0.608708116	0.857	0.972	0.205431363	2.88E-08	-0.474134101	0.935	0.976	0.000970313	6.10E-06	5.76E-08
RBBP4	3.21E-08	-0.671640147	0.524	0.921	0.001082648	1.45E-07	-0.39835792	0.739	0.864	0.004893	1.45E-07	6.43E-08
MT-CYB	3.28E-08	0.989604416	0.952	0.953	0.001106828	5.67E-08	0.468663986	1	0.961	0.001911172	5.67E-08	6.57E-08
FEZ1	3.34E-08	-0.927287303	0.667	0.929	0.001124046	0.00012481	-0.469722055	0.783	0.844	1	0.00012481	6.67E-08
HDAC2	3.47E-08	-0.798617647	0.81	0.955	0.001168528	3.35E-06	-0.459651339	0.804	0.907	0.113038818	3.35E-06	6.94E-08
TM7SF2	0.042554269	0.309309624	0.762	0.697	1	3.51E-08	0.443004264	0.957	0.663	0.001181995	0.042554269	7.02E-08
GALNT10	3.55E-08	0.500665985	0.619	0.188	0.001195475	1.64E-07	0.430281166	0.717	0.374	0.005538961	1.64E-07	7.10E-08
NCAM1	3.57E-08	-0.923075472	0.095	0.747	0.001204271	0.002791122	-0.385464912	0.326	0.464	1	0.002791122	7.15E-08
H2AFY2	3.63E-08	-0.70355153	0.381	0.855	0.00122248	1.42E-05	-0.371592402	0.565	0.696	0.479007633	1.42E-05	7.26E-08
HNRNPF	3.72E-08	0.83282578	0.905	0.612	0.00125444	2.17E-06	0.355116635	0.913	0.671	0.073220726	2.17E-06	7.45E-08
RHEB	4.07E-08	-0.63374845	0.762	0.952	0.001369966	0.000957525	-0.289279037	0.87	0.919	1	0.000957525	8.13E-08
FHL1	4.24E-08	-0.750772976	0.667	0.945	0.001428372	3.21E-06	-0.467192706	0.761	0.895	0.108229675	3.21E-06	8.48E-08
SIL1	4.31E-08	0.605218785	0.81	0.39	0.001451799	5.09E-07	0.390772864	0.826	0.489	0.017165335	5.09E-07	8.62E-08
FTL	4.38E-08	-1.156546388	1	0.998	0.001476499	7.98E-07	-0.595687072	1	1	0.026877881	7.98E-07	8.76E-08
NSG1	4.59E-08	-0.95674369	0.19	0.772	0.001545406	0.01502026	-0.497964359	0.522	0.545	1	0.01502026	9.17E-08
KTN1	8.48E-08	0.569607045	0.952	0.772	0.002855689	4.87E-08	0.358164794	0.978	0.665	0.001641514	8.48E-08	9.74E-08
BTG1	4.89E-08	-0.802383424	0.667	0.881	0.001647403	8.00E-07	-0.506670422	0.826	0.829	0.026950418	8.00E-07	9.78E-08
DPYSL3	5.05E-08	-1.108528396	0.143	0.772	0.001702498	0.000257005	-0.420407503	0.435	0.578	1	0.000257005	1.01E-07
ELAVL3	5.19E-08	-0.920734916	0.19	0.772	0.001748283	0.001058675	-0.494647532	0.37	0.523	1	0.001058675	1.04E-07
GAP43	5.57E-08	-1.682979569	0.571	0.884	0.001875114	7.97E-05	-0.926846169	0.543	0.694	1	7.97E-05	1.11E-07
HNRNPD	5.83E-08	-0.734467517	0.571	0.916	0.001962966	0.000832211	-0.291111539	0.717	0.783	1	0.000832211	1.17E-07
FAM229B	7.29E-05	0.466906609	0.952	0.797	1	6.10E-08	0.610853858	0.913	0.781	0.002054106	7.29E-05	1.22E-07
HNRNPR	7.05E-08	-0.608341776	0.81	0.936	0.002375837	0.00012581	-0.323764238	0.848	0.886	1	0.00012581	1.41E-07
ARL4C	0.000250914	0.556477171	0.667	0.455	1	7.59E-08	0.261002324	0.804	0.372	0.002558082	0.000250914	1.52E-07
STRAP	8.55E-08	-0.620516618	0.857	0.974	0.002879926	1.83E-07	-0.412088053	0.935	0.964	0.006153805	1.83E-07	1.71E-07
DYX1C1	0.032636804	0.275748328	0.476	0.319	1	8.77E-08	0.364540443	0.63	0.289	0.002954297	0.032636804	1.75E-07
ARPC5	9.13E-08	-0.627672046	0.619	0.909	0.003077165	8.12E-05	-0.32354053	0.717	0.845	1	8.12E-05	1.83E-07
DALRD3	0.068383533	0.256443942	0.667	0.669	1	9.32E-08	0.38739789	0.935	0.648	0.003139569	0.068383533	1.86E-07
SYCE1L	0.000260738	0.316069076	0.619	0.297	1	9.49E-08	0.264321687	0.696	0.329	0.003196636	0.000260738	1.90E-07
MT-ATP6	1.46E-06	0.798766323	1	0.966	0.049356469	9.58E-08	0.429494602	1	0.972	0.00322878	1.46E-06	1.92E-07
ACOT7	9.79E-08	-0.803983934	0.19	0.779	0.003297894	0.000382528	-0.393921386	0.37	0.552	1	0.000382528	1.96E-07
RPS19	0.002455945	-0.345000989	1	1	1	1.03E-07	-0.369961202	1	1	0.003467383	0.002455945	2.06E-07
GDI1	1.07E-07	-0.811244143	0.619	0.898	0.003600601	0.00018421	-0.380957036	0.804	0.815	1	0.00018421	2.14E-07
PIGP	3.25E-07	0.537252406	0.857	0.471	0.010951286	1.09E-07	0.251118063	0.783	0.4	0.003667999	3.25E-07	2.18E-07
NDUFB5	1.18E-07	0.518551828	1	0.931	0.003979568	0.000171142	0.281602601	0.957	0.921	1	0.000171142	2.36E-07
YWHAZ	1.24E-07	-0.700089282	0.857	0.91	0.004180106	0.006293143	-0.257006007	0.848	0.841	1	0.006293143	2.48E-07
POLR2L	0.003065778	0.385250004	1	0.952	1	1.28E-07	0.349247004	0.978	0.941	0.004327566	0.003065778	2.57E-07
PHF14	1.32E-07	-0.633839795	0.286	0.822	0.004434114	0.000267341	-0.345527389	0.543	0.707	1	0.000267341	2.63E-07
TSPAN4	1.63E-07	0.427993931	0.857	0.421	0.005486506	1.84E-06	0.283600691	0.848	0.493	0.061939312	1.84E-06	3.26E-07
ACTB	1.63E-07	-0.607400244	1	0.998	0.005505964	3.06E-06	-0.4705361	1	1	0.103122293	3.06E-06	3.27E-07
TERF2IP	1.64E-07	-0.845776264	0.667	0.941	0.005519353	7.05E-06	-0.506494405	0.87	0.916	0.237459747	7.05E-06	3.28E-07
RND3	1.68E-07	-0.662277101	0.048	0.691	0.005664054	0.003501226	-0.302798887	0.261	0.428	1	0.003501226	3.36E-07
BCAM	1.72E-06	0.340767248	0.667	0.24	0.057987827	1.72E-07	0.304780092	0.87	0.44	0.005794062	1.72E-06	3.44E-07
PSMB7	1.75E-07	-0.560364493	0.905	0.981	0.005899653	0.000776698	-0.263402132	0.957	0.938	1	0.000776698	3.50E-07
GTF3A	1.77E-07	-0.577668337	0.476	0.869	0.005974573	0.000298573	-0.271260696	0.739	0.789	1	0.000298573	3.55E-07
RPSA	7.09E-06	-0.53627787	1	1	0.238917177	1.79E-07	-0.364041661	1	0.999	0.006019594	7.09E-06	3.57E-07
COX14	1.82E-07	0.627047892	0.952	0.69	0.006147007	3.53E-06	0.304575541	0.957	0.778	0.118908764	3.53E-06	3.65E-07
HIST1H1C	0.234342859	0.413748017	0.286	0.214	1	1.83E-07	0.70394165	0.5	0.202	0.006181116	0.234342859	3.67E-07
SET	1.97E-07	-0.683752115	0.714	0.964	0.006626338	0.001892748	-0.293557958	0.935	0.905	1	0.001892748	3.93E-07
RCN1	0.000357831	-0.466727405	0.81	0.928	1	2.10E-07	-0.502315899	0.848	0.916	0.007085429	0.000357831	4.21E-07
SARS	5.40E-07	-0.675334702	0.762	0.943	0.018186961	2.12E-07	-0.503079695	0.804	0.875	0.007141248	5.40E-07	4.24E-07
ERGIC3	0.001771831	0.324508065	0.952	0.962	1	2.20E-07	0.297909065	1	0.951	0.007422859	0.001771831	4.41E-07
UCHL1	2.23E-07	-0.92156419	0.905	0.971	0.007504973	0.000160154	-0.455652873	0.957	0.968	1	0.000160154	4.45E-07
RPS15	4.86E-05	-0.376065926	1	1	1	2.35E-07	-0.299190279	1	1	0.007922905	4.86E-05	4.70E-07
DPYSL4	2.50E-07	-0.563383558	0.143	0.729	0.008430244	0.000936316	-0.264463751	0.283	0.477	1	0.000936316	5.00E-07
HNRNPH3	2.58E-07	-0.672505971	0.619	0.95	0.00869954	0.001112238	-0.309498206	0.913	0.9	1	0.001112238	5.16E-07
RPL32	0.000397539	-0.469217394	1	1	1	2.61E-07	-0.328129997	1	1	0.008808962	0.000397539	5.23E-07
EIF4EBP1	2.64E-07	-0.839040162	0.476	0.848	0.008907779	0.007871383	-0.359536467	0.63	0.667	1	0.007871383	5.29E-07
ARRDC3	0.000523174	-0.296283006	0.095	0.497	1	2.65E-07	-0.416577999	0.13	0.52	0.008937177	0.000523174	5.30E-07
RPL30	0.000141663	-0.40333514	1	1	1	2.83E-07	-0.348957546	1	1	0.009535559	0.000141663	5.66E-07
DCX	2.96E-07	-1.215983666	0.333	0.797	0.009981069	0.39885468	-0.460005129	0.696	0.592	1	0.39885468	5.92E-07
FAU	4.84E-06	-0.457714568	1	1	0.163130496	3.05E-07	-0.267549858	1	0.999	0.010292754	4.84E-06	6.11E-07
CAP1	3.57E-07	-0.621709143	0.429	0.883	0.012030228	0.000173148	-0.324065851	0.739	0.835	1	0.000173148	7.14E-07
XRCC5	3.80E-07	-0.581383997	0.762	0.952	0.012814135	0.00010484	-0.300198021	0.935	0.909	1	0.00010484	7.61E-07
DPY30	0.001567908	0.502155257	0.857	0.883	1	3.83E-07	0.493874646	1	0.841	0.012911727	0.001567908	7.66E-07
GPC2	3.88E-07	-0.672823703	0.048	0.667	0.013078301	0.002797624	-0.295109601	0.152	0.345	1	0.002797624	7.76E-07
TMEM59	9.26E-07	0.62704923	1	0.971	0.031196898	3.93E-07	0.404978659	1	0.971	0.013232572	9.26E-07	7.85E-07
TMEM59L	4.36E-05	-0.40129263	0.048	0.534	1	4.13E-07	-0.386729136	0.065	0.436	0.0139124	4.36E-05	8.26E-07
TCP1	3.57E-06	-0.560676301	0.857	0.957	0.120208917	4.38E-07	-0.495536462	0.826	0.94	0.014770555	3.57E-06	8.77E-07
SH3BGRL3	4.65E-07	-0.672130197	0.667	0.959	0.015676997	0.000784263	-0.352065589	0.848	0.863	1	0.000784263	9.31E-07
SNRPD1	4.70E-07	-0.600962335	0.857	0.96	0.015846689	0.007170267	-0.250903276	0.848	0.89	1	0.007170267	9.41E-07
DECR1	0.209746063	0.271680657	0.667	0.697	1	4.97E-07	0.297851626	0.957	0.621	0.016746071	0.209746063	9.94E-07
PRDX1	3.67E-05	0.494852199	0.952	0.953	1	5.01E-07	0.548657053	1	0.95	0.016894684	3.67E-05	1.00E-06
RPS17	0.013816771	-0.299876299	1	1	1	5.09E-07	-0.311886846	1	1	0.017160739	0.013816771	1.02E-06
FAM57B	5.28E-07	-0.809302411	0.238	0.772	0.017781372	8.82E-05	-0.437789955	0.261	0.52	1	8.82E-05	1.06E-06
DTD1	5.31E-07	-0.669428586	0.619	0.9	0.017874983	0.001303804	-0.293456984	0.696	0.758	1	0.001303804	1.06E-06
BNIP3L	1.70E-05	-0.472657965	0.667	0.886	0.572928287	5.44E-07	-0.433948218	0.696	0.821	0.018318707	1.70E-05	1.09E-06
RPS27L	1.03E-06	0.529487782	1	0.888	0.034761387	5.63E-07	0.33644335	0.957	0.87	0.018967994	1.03E-06	1.13E-06
CHID1	0.002425204	0.318286416	0.905	0.826	1	5.68E-07	0.280700362	0.978	0.831	0.019140968	0.002425204	1.14E-06
PODXL2	5.87E-07	-0.622143874	0.286	0.807	0.019764499	7.83E-06	-0.41139146	0.37	0.629	0.263982637	7.83E-06	1.17E-06
NR2F1	5.94E-07	-0.852410406	0.429	0.833	0.020002687	0.000817622	-0.546859321	0.696	0.761	1	0.000817622	1.19E-06
ASNS	6.23E-07	-0.805290221	0.238	0.769	0.020987169	0.01080205	-0.294542661	0.478	0.552	1	0.01080205	1.25E-06
SOX11	6.40E-07	-1.041258232	0.381	0.874	0.021577815	0.006639169	-0.495975943	0.63	0.722	1	0.006639169	1.28E-06
C3orf14	6.87E-07	-0.616900589	0.333	0.79	0.023149804	0.001264053	-0.306723795	0.413	0.557	1	0.001264053	1.37E-06
BCAS2	7.07E-07	-0.609414982	0.381	0.848	0.023821388	4.83E-06	-0.399302146	0.761	0.815	0.16290461	4.83E-06	1.41E-06
MIAT	7.65E-07	-0.973989588	0.143	0.764	0.025763425	0.000407246	-0.643741203	0.261	0.488	1	0.000407246	1.53E-06
CD24	7.66E-07	-1.051801372	0.857	0.909	0.02580201	0.039132883	-0.696366268	0.848	0.719	1	0.039132883	1.53E-06
SLC22A17	8.25E-07	0.577377349	0.905	0.783	0.02780574	3.11E-05	0.386624514	0.957	0.828	1	3.11E-05	1.65E-06
HMGA1	8.40E-07	-0.592911595	0.19	0.797	0.028315451	0.0003911	-0.366397121	0.478	0.644	1	0.0003911	1.68E-06
PFDN4	8.41E-07	-0.540772242	0.762	0.919	0.028340314	0.001374961	-0.252818542	0.87	0.864	1	0.001374961	1.68E-06
FAM174A	0.002287154	0.312460169	0.571	0.345	1	8.58E-07	0.338289188	0.696	0.38	0.028909028	0.002287154	1.72E-06
PPP2R1A	8.96E-07	-0.548604631	0.81	0.972	0.030190354	1.71E-05	-0.330204051	0.891	0.954	0.577466562	1.71E-05	1.79E-06
BRD3	9.40E-07	-0.567498728	0.333	0.791	0.031659751	0.00483535	-0.253508308	0.587	0.673	1	0.00483535	1.88E-06
GCC2	7.36E-05	0.358685705	0.714	0.388	1	9.88E-07	0.29166604	0.848	0.469	0.03328188	7.36E-05	1.98E-06
SNAP25	1.01E-06	-0.574527462	0.048	0.629	0.033956824	0.001331671	-0.392564248	0.261	0.442	1	0.001331671	2.02E-06
SMS	1.04E-06	-0.649082234	0.619	0.914	0.034919746	7.45E-05	-0.412129286	0.891	0.916	1	7.45E-05	2.07E-06
TPM3	1.05E-06	-0.568314917	0.524	0.855	0.035470158	0.000603668	-0.293388975	0.652	0.732	1	0.000603668	2.11E-06
NGFRAP1	1.08E-06	0.585982803	1	0.997	0.036474638	0.000332755	0.311499708	1	0.994	1	0.000332755	2.17E-06
TMEM179B	4.34E-05	0.381442454	0.857	0.584	1	1.09E-06	0.281879371	0.913	0.628	0.036723777	4.34E-05	2.18E-06
SYT1	1.19E-06	-0.793604176	0.143	0.684	0.040011085	0.001284693	-0.39593614	0.37	0.533	1	0.001284693	2.37E-06
FABP7	1.21E-06	-1.268923648	0.286	0.748	0.040807436	0.000169233	-0.849375243	0.543	0.693	1	0.000169233	2.42E-06
PEA15	1.24E-06	-0.771592997	0.143	0.728	0.041806364	2.83E-06	-0.554336088	0.413	0.66	0.095361623	2.83E-06	2.48E-06
C4orf3	0.000993497	0.336490918	0.952	0.838	1	1.24E-06	0.387208376	0.978	0.832	0.041881847	0.000993497	2.49E-06
RBM3	0.000891792	-0.290624263	0.667	0.879	1	1.30E-06	-0.385604442	0.696	0.802	0.043707697	0.000891792	2.59E-06
ATF4	1.30E-06	-0.716929617	0.714	0.919	0.043904275	0.000178248	-0.431204913	0.935	0.88	1	0.000178248	2.61E-06
RPS11	1.31E-06	-0.490687104	1	1	0.043988253	2.79E-05	-0.263503329	1	0.999	0.939628793	2.79E-05	2.61E-06
RPL5	0.00163131	-0.385722375	1	1	1	1.33E-06	-0.325150135	1	1	0.044931259	0.00163131	2.67E-06
PPIA	1.38E-06	-0.568369124	0.952	0.99	0.046607562	1.95E-06	-0.341214201	0.978	0.984	0.065625417	1.95E-06	2.77E-06
MCM7	1.40E-06	-0.693286101	0.143	0.681	0.04709309	0.005031553	-0.302563869	0.261	0.416	1	0.005031553	2.80E-06
NUCKS1	1.61E-06	-0.654889819	0.81	0.984	0.054343523	0.00263309	-0.294828672	0.957	0.959	1	0.00263309	3.23E-06
GNAI3	1.68E-06	-0.549850525	0.429	0.848	0.05660375	0.0002304	-0.310925788	0.783	0.788	1	0.0002304	3.36E-06
MAF1	1.75E-06	-0.507546578	0.476	0.834	0.058835592	7.93E-06	-0.342216365	0.522	0.734	0.2671315	7.93E-06	3.49E-06
RPL27A	0.000475167	-0.377288368	1	1	1	1.77E-06	-0.281415422	1	1	0.059618385	0.000475167	3.54E-06
RPS21	1.23E-05	-0.484204937	1	1	0.414873792	2.05E-06	-0.302213371	0.978	0.996	0.06901706	1.23E-05	4.10E-06
MINOS1	0.002371317	0.313175386	0.952	0.912	1	2.18E-06	0.31465711	0.957	0.86	0.073468444	0.002371317	4.36E-06
RAB3A	2.21E-06	-0.821636287	0.19	0.719	0.074385755	0.006963064	-0.505230471	0.587	0.584	1	0.006963064	4.42E-06
SNHG7	0.001872729	-0.396158032	0.619	0.817	1	2.24E-06	-0.467259816	0.674	0.797	0.075638219	0.001872729	4.49E-06
RSL1D1	0.002915716	-0.339577388	0.714	0.883	1	2.39E-06	-0.368068517	0.826	0.871	0.080370526	0.002915716	4.77E-06
NAPA	0.007645106	-0.252381979	0.476	0.747	1	2.50E-06	-0.411503265	0.5	0.675	0.084157205	0.007645106	5.00E-06
DRAXIN	2.50E-06	-0.531614084	0	0.578	0.084298417	0.00451095	-0.297557081	0.174	0.361	1	0.00451095	5.00E-06
CCNG1	0.001414987	-0.361400684	0.762	0.903	1	2.53E-06	-0.354128401	0.783	0.873	0.085318139	0.001414987	5.06E-06
GNG3	2.54E-06	-0.980564404	0.238	0.721	0.08566592	0.02131508	-0.423688765	0.413	0.496	1	0.02131508	5.08E-06
TSPAN13	2.63E-06	-0.599032942	0.286	0.76	0.088705686	1.36E-05	-0.500022954	0.522	0.673	0.457066182	1.36E-05	5.27E-06
DBN1	6.61E-06	-0.559404262	0.571	0.878	0.222737761	2.63E-06	-0.457540038	0.652	0.762	0.088714262	6.61E-06	5.27E-06
HNRNPK	2.64E-06	-0.460369894	1	0.997	0.088994714	3.54E-06	-0.337564451	1	0.986	0.119141184	3.54E-06	5.28E-06
EIF3F	2.04E-05	-0.461675544	0.952	0.997	0.686725256	2.64E-06	-0.30033323	0.957	0.99	0.089068884	2.04E-05	5.29E-06
RPS3	2.67E-06	-0.561872299	1	1	0.090115792	6.48E-06	-0.307285542	1	1	0.218278404	6.48E-06	5.35E-06
ALDOA	2.71E-06	0.54228165	1	0.981	0.091243967	6.19E-05	0.323023148	1	0.992	1	6.19E-05	5.42E-06
GDI2	2.72E-06	-0.561619885	0.762	0.952	0.091648779	1.42E-05	-0.333949618	0.891	0.92	0.479891814	1.42E-05	5.44E-06
DDIT4	2.78E-06	-0.65706466	0.286	0.779	0.093703815	4.91E-05	-0.501197339	0.522	0.665	1	4.91E-05	5.56E-06
C1orf61	1.84E-05	-1.196994951	0.048	0.557	0.618801783	2.80E-06	-0.846162143	0.413	0.666	0.094185739	1.84E-05	5.59E-06
TSC22D1	2.96E-06	-0.648392578	0.667	0.905	0.099892606	1.25E-05	-0.613551275	0.783	0.837	0.421161526	1.25E-05	5.93E-06
SNRPB2	2.99E-06	-0.532609118	0.81	0.955	0.100691336	0.000115805	-0.347657781	0.913	0.92	1	0.000115805	5.98E-06
FAM127A	3.05E-06	-0.551385441	0.381	0.869	0.10278115	4.20E-05	-0.345597707	0.739	0.761	1	4.20E-05	6.10E-06
STMN3	3.34E-06	-0.49615799	0.286	0.781	0.112388772	5.17E-05	-0.341060813	0.391	0.612	1	5.17E-05	6.67E-06
EIF3L	2.58E-05	-0.439108432	1	0.997	0.869700608	3.34E-06	-0.325696482	0.978	0.995	0.112467931	2.58E-05	6.68E-06
PJA1	0.000422688	-0.418133094	0.667	0.898	1	3.34E-06	-0.408958838	0.717	0.84	0.112544758	0.000422688	6.68E-06
SEC11C	7.78E-05	-0.516455477	0.571	0.857	1	3.37E-06	-0.453094377	0.783	0.803	0.113484598	7.78E-05	6.74E-06
DYNC1I2	4.13E-05	-0.468478207	0.667	0.922	1	3.76E-06	-0.410264031	0.783	0.845	0.126555421	4.13E-05	7.51E-06
DDIT3	3.79E-06	-0.769707897	0.143	0.722	0.127575978	9.34E-05	-0.804503812	0.652	0.665	1	9.34E-05	7.57E-06
RPL11	3.19E-05	-0.392959746	1	1	1	3.98E-06	-0.256112461	1	1	0.134134072	3.19E-05	7.96E-06
TCEAL7	4.05E-06	-0.675466214	0.238	0.695	0.136435855	0.000198573	-0.511744063	0.304	0.523	1	0.000198573	8.10E-06
VDAC2	4.64E-06	-0.540266227	0.81	0.991	0.156292863	9.77E-05	-0.263904658	0.978	0.978	1	9.77E-05	9.28E-06
TRA2B	4.66E-06	-0.548789462	0.714	0.917	0.156970896	0.001550611	-0.3478501	0.87	0.833	1	0.001550611	9.32E-06
TXNL1	4.67E-06	-0.502541866	0.81	0.938	0.15723114	5.93E-05	-0.316479593	0.804	0.904	1	5.93E-05	9.33E-06
RPLP2	4.70E-06	-0.501228909	1	1	0.158222108	5.15E-06	-0.271315075	1	1	0.173361331	5.15E-06	9.39E-06
SRSF3	4.74E-06	-0.602431429	0.714	0.95	0.159822943	0.000691651	-0.286292376	0.978	0.944	1	0.000691651	9.49E-06
STK25	5.08E-06	-0.482233384	0.381	0.826	0.171092854	0.000267694	-0.289568089	0.587	0.681	1	0.000267694	1.02E-05
RP11-620J15.3	9.22E-06	0.973154907	0.905	0.695	0.310540597	5.09E-06	0.439274212	0.891	0.693	0.171518003	9.22E-06	1.02E-05
MTHFD2	5.30E-06	-0.57866574	0.19	0.716	0.178461725	0.006305665	-0.259620311	0.348	0.489	1	0.006305665	1.06E-05
HMP19	5.36E-06	-0.776118922	0.143	0.66	0.180524353	0.045884363	-0.419906159	0.326	0.405	1	0.045884363	1.07E-05
C12orf57	5.40E-06	-0.568503289	0.905	0.972	0.18198362	0.000281552	-0.342868664	0.87	0.905	1	0.000281552	1.08E-05
MAP1LC3B	5.49E-06	-0.6603011	0.81	0.94	0.184839314	1.74E-05	-0.499795784	0.935	0.919	0.585653419	1.74E-05	1.10E-05
CD164	2.11E-05	0.442248458	0.81	0.55	0.712023286	5.53E-06	0.292622558	0.891	0.649	0.186191301	2.11E-05	1.11E-05
ARF4	0.119790447	-0.257138798	0.952	0.964	1	5.54E-06	-0.583979079	0.891	0.945	0.186799574	0.119790447	1.11E-05
TCEA1	5.97E-06	-0.491678776	0.857	0.919	0.201172546	0.000143462	-0.294762954	0.935	0.916	1	0.000143462	1.19E-05
APLP1	2.33E-05	-0.597726506	0.762	0.912	0.783762227	6.00E-06	-0.513684125	0.652	0.789	0.202251395	2.33E-05	1.20E-05
GLTSCR2	9.88E-05	-0.421043574	0.81	0.971	1	6.06E-06	-0.331699931	0.891	0.962	0.204270767	9.88E-05	1.21E-05
YWHAB	2.34E-05	-0.420973389	0.905	0.986	0.787471266	6.14E-06	-0.425094594	0.957	0.914	0.206948376	2.34E-05	1.23E-05
RAN	6.29E-06	-0.507948172	0.952	0.983	0.211790332	0.000712652	-0.256825036	1	0.983	1	0.000712652	1.26E-05
TTC3	6.64E-06	-0.53469908	1	0.99	0.223616885	8.10E-05	-0.3797148	0.978	0.976	1	8.10E-05	1.33E-05
HMGB2	6.84E-06	-1.173342417	0.381	0.829	0.230596415	0.009550002	-0.608285977	0.652	0.674	1	0.009550002	1.37E-05
RPL37	0.001313861	-0.352751657	1	1	1	7.05E-06	-0.322962234	1	1	0.237420867	0.001313861	1.41E-05
ATP1A3	7.09E-06	-0.549802444	0.095	0.607	0.238866388	0.000340695	-0.426479423	0.217	0.419	1	0.000340695	1.42E-05
KLC1	7.35E-06	-0.728198622	0.524	0.871	0.247737713	0.002442318	-0.397707278	0.739	0.747	1	0.002442318	1.47E-05
EIF4H	0.00026358	-0.404231941	0.714	0.869	1	7.69E-06	-0.326144587	0.761	0.848	0.259007571	0.00026358	1.54E-05
PHGDH	7.72E-06	-0.828235654	0.619	0.893	0.260208088	0.03758474	-0.30971695	0.826	0.834	1	0.03758474	1.54E-05
FKBP3	8.09E-06	-0.527162051	0.667	0.903	0.272553855	4.26E-05	-0.359368556	0.87	0.848	1	4.26E-05	1.62E-05
RPS24	3.15E-05	-0.411548823	1	1	1	8.18E-06	-0.268851675	1	1	0.275482135	3.15E-05	1.64E-05
MEST	0.088220858	0.260507154	0.857	0.822	1	8.65E-06	0.300200873	0.935	0.699	0.291549671	0.088220858	1.73E-05
ADGRG1	8.66E-06	-0.460267074	0.048	0.571	0.291835275	0.000445115	-0.345347092	0.239	0.442	1	0.000445115	1.73E-05
IFITM3	9.06E-06	0.356002353	0.952	0.529	0.305283758	0.244908893	-0.33354022	0.891	0.662	1	0.244908893	1.81E-05
PRDX6	0.006408047	0.268840439	0.905	0.924	1	9.38E-06	0.271600448	1	0.906	0.31620002	0.006408047	1.88E-05
STRA13	9.50E-06	-0.485429094	0.381	0.779	0.320231969	0.000222028	-0.306060088	0.5	0.677	1	0.000222028	1.90E-05
SHMT2	9.59E-06	-0.548880127	0.333	0.774	0.323171334	0.036338025	-0.286602731	0.587	0.6	1	0.036338025	1.92E-05
CXCR4	9.78E-06	-0.813879391	0	0.534	0.329522284	1.06E-05	-0.662451313	0.152	0.467	0.357421293	1.06E-05	1.96E-05
TROVE2	1.03E-05	-0.502242172	0.476	0.862	0.347758997	2.24E-05	-0.378532165	0.63	0.786	0.753423866	2.24E-05	2.06E-05
ELAVL4	1.06E-05	-0.63985619	0.095	0.603	0.356695811	0.237980368	-0.265153603	0.304	0.329	1	0.237980368	2.12E-05
NDUFA1	0.002507745	0.343954503	1	0.96	1	1.06E-05	0.266553575	0.978	0.97	0.357246048	0.002507745	2.12E-05
DLGAP4	1.08E-05	-0.496052686	0.333	0.74	0.362873891	0.004196731	-0.256582475	0.522	0.611	1	0.004196731	2.15E-05
EEF2	1.31E-05	-0.43003846	1	1	0.442459796	1.11E-05	-0.293460989	1	1	0.372355098	1.31E-05	2.21E-05
RPS2	0.001652871	-0.312338743	1	1	1	1.17E-05	-0.255329853	1	1	0.393315836	0.001652871	2.33E-05
RSL24D1	1.27E-05	-0.487499662	0.714	0.966	0.426858408	0.000308143	-0.293063674	0.935	0.94	1	0.000308143	2.53E-05
EIF1AX	1.31E-05	-0.441391743	0.905	0.988	0.439867008	0.00057746	-0.257922109	0.957	0.982	1	0.00057746	2.61E-05
FDFT1	1.34E-05	-0.709237489	0.429	0.821	0.452245424	0.000216195	-0.55994196	0.761	0.755	1	0.000216195	2.68E-05
NDUFB1	1.83E-05	0.35953331	0.952	0.898	0.615188791	1.43E-05	0.272565486	0.957	0.86	0.480779108	1.83E-05	2.85E-05
RBFOX2	1.44E-05	-0.606746336	0.333	0.747	0.48644873	0.002053452	-0.39856039	0.435	0.555	1	0.002053452	2.89E-05
PSAT1	0.000560815	-0.472024813	0.524	0.814	1	1.45E-05	-0.563202248	0.543	0.707	0.489291245	0.000560815	2.90E-05
PPP2CA	1.53E-05	-0.488832348	0.476	0.872	0.515432247	0.001085507	-0.266747401	0.848	0.835	1	0.001085507	3.06E-05
Sep-11	0.000557456	-0.413820574	0.524	0.812	1	1.57E-05	-0.430931481	0.609	0.719	0.52784825	0.000557456	3.13E-05
CDK4	0.000861508	-0.411448078	0.667	0.833	1	1.59E-05	-0.364896181	0.804	0.795	0.534816589	0.000861508	3.17E-05
C1orf43	1.62E-05	-0.450481996	0.81	0.941	0.547316311	3.97E-05	-0.326030802	0.848	0.903	1	3.97E-05	3.25E-05
MAGEF1	1.64E-05	-0.508003745	0.667	0.916	0.552289047	0.00040205	-0.278433751	0.891	0.881	1	0.00040205	3.28E-05
IP6K2	1.73E-05	-0.513812729	0.476	0.86	0.584567495	0.001558357	-0.275549028	0.761	0.758	1	0.001558357	3.47E-05
EIF3G	9.27E-05	-0.405935708	0.714	0.934	1	1.75E-05	-0.317636014	0.913	0.912	0.589219594	9.27E-05	3.50E-05
CD200	1.83E-05	-0.440288401	0.143	0.64	0.617643004	0.005545119	-0.273056854	0.261	0.42	1	0.005545119	3.67E-05
CSDE1	2.00E-05	-0.464646043	0.905	0.964	0.674667872	7.55E-05	-0.299652483	0.978	0.954	1	7.55E-05	4.00E-05
HERPUD1	2.09E-05	-0.692882461	0.667	0.897	0.705423244	8.33E-05	-0.551773129	0.935	0.869	1	8.33E-05	4.19E-05
ARPP19	2.13E-05	-0.487606022	0.714	0.898	0.718451794	2.12E-05	-0.34348158	0.804	0.863	0.714040375	2.13E-05	4.24E-05
PCBP4	2.21E-05	-0.612742322	0.381	0.779	0.74612799	0.000350405	-0.324768837	0.413	0.629	1	0.000350405	4.43E-05
COMMD6	2.23E-05	-0.460578681	0.857	0.995	0.750294884	0.000144828	-0.251445434	1	0.986	1	0.000144828	4.45E-05
PEX2	0.00058288	0.324596392	0.762	0.464	1	2.26E-05	0.279596192	0.826	0.524	0.76059721	0.00058288	4.51E-05
NSFL1C	2.28E-05	-0.478244676	0.476	0.829	0.76687197	0.000225464	-0.266985437	0.652	0.782	1	0.000225464	4.55E-05
FDPS	2.36E-05	-0.674879006	0.81	0.931	0.793581085	0.007416199	-0.338064212	0.848	0.837	1	0.007416199	4.71E-05
C16orf45	2.36E-05	-0.450540609	0.19	0.672	0.795531955	0.013551832	-0.266075425	0.457	0.537	1	0.013551832	4.72E-05
YARS	2.37E-05	-0.506227111	0.333	0.753	0.798405062	0.006608729	-0.265359684	0.543	0.627	1	0.006608729	4.74E-05
RPS27	0.052686269	-0.256740601	1	1	1	2.43E-05	-0.289437569	1	1	0.818304858	0.052686269	4.86E-05
TCF7L2	2.46E-05	-1.575592235	0.571	0.802	0.828751269	0.663874152	-0.511442786	0.5	0.402	1	0.663874152	4.92E-05
EFNB1	2.48E-05	-0.461292667	0.19	0.684	0.834433211	0.001465785	-0.315131903	0.522	0.602	1	0.001465785	4.95E-05
RPS25	0.013475572	-0.272981102	0.952	1	1	2.48E-05	-0.267027367	1	0.999	0.836512764	0.013475572	4.97E-05
FNBP1L	2.50E-05	-0.387227183	0.238	0.728	0.84196902	0.000796214	-0.322358431	0.413	0.565	1	0.000796214	5.00E-05
ACAT2	2.55E-05	-0.711882255	0.333	0.762	0.858795033	0.045144581	-0.314789087	0.565	0.571	1	0.045144581	5.10E-05
SCG3	2.56E-05	-0.617732591	0.286	0.729	0.860903046	0.00016833	-0.41220656	0.152	0.419	1	0.00016833	5.11E-05
HMGCS1	2.71E-05	-0.869266504	0.333	0.747	0.914150151	4.02E-05	-0.616117793	0.543	0.678	1	4.02E-05	5.43E-05
HNRNPA0	0.000103596	-0.42651122	0.905	0.986	1	2.91E-05	-0.287714037	1	0.974	0.979318446	0.000103596	5.81E-05
TTYH1	2.95E-05	-1.140484106	0.381	0.767	0.993133073	7.38E-05	-0.920252396	0.63	0.729	1	7.38E-05	5.89E-05
GNB2L1	4.97E-05	-0.434810796	1	1	1	3.19E-05	-0.308221209	1	0.999	1	4.97E-05	6.37E-05
SF3A2	0.000533535	-0.310829532	0.19	0.65	1	3.57E-05	-0.342988401	0.391	0.601	1	0.000533535	7.13E-05
RUFY3	3.67E-05	-0.524144955	0.333	0.745	1	0.009303523	-0.275643263	0.587	0.65	1	0.009303523	7.34E-05
ATP6V0E2	0.000364511	-0.333075715	0.429	0.816	1	3.73E-05	-0.355834898	0.63	0.754	1	0.000364511	7.46E-05
CTSL	0.000270804	0.39412732	0.81	0.51	1	3.79E-05	0.263396736	0.848	0.618	1	0.000270804	7.58E-05
STMN4	3.91E-05	-0.87167986	0.476	0.74	1	0.000211612	-0.797025287	0.457	0.611	1	0.000211612	7.83E-05
RPS8	0.003924624	-0.356174451	1	1	1	3.96E-05	-0.282311707	1	1	1	0.003924624	7.92E-05
RAB5C	4.01E-05	-0.454092084	0.667	0.916	1	0.000204116	-0.277468059	0.848	0.897	1	0.000204116	8.02E-05
RTN1	4.21E-05	-0.802936589	0.762	0.934	1	0.717894909	-0.391677467	0.891	0.837	1	0.717894909	8.42E-05
NEAT1	4.25E-05	0.434140031	0.333	0.086	1	0.000278794	0.325545578	0.326	0.133	1	0.000278794	8.50E-05
ANKRD12	0.000243476	-0.438461247	0.476	0.809	1	4.37E-05	-0.35643845	0.804	0.794	1	0.000243476	8.74E-05
BUB3	0.002634096	-0.398668516	0.476	0.767	1	4.41E-05	-0.39343042	0.522	0.694	1	0.002634096	8.81E-05
CELF1	4.53E-05	-0.464021026	0.429	0.79	1	0.00788534	-0.260046644	0.609	0.662	1	0.00788534	9.06E-05
KMT2E	4.64E-05	-0.476328771	0.619	0.917	1	6.72E-05	-0.325188865	0.848	0.87	1	6.72E-05	9.28E-05
SGTA	0.007182442	-0.265445632	0.476	0.703	1	4.74E-05	-0.305109092	0.413	0.644	1	0.007182442	9.48E-05
NR2F1-AS1	4.88E-05	-0.502509753	0.238	0.674	1	0.010321266	-0.269593613	0.413	0.518	1	0.010321266	9.76E-05
TKT	0.010929272	-0.345392209	0.762	0.91	1	4.95E-05	-0.349341654	0.87	0.903	1	0.010929272	9.90E-05
VBP1	0.000110752	-0.448177683	0.762	0.91	1	4.98E-05	-0.349165452	0.891	0.859	1	0.000110752	9.96E-05
PPT1	0.001311714	-0.349245085	0.333	0.698	1	4.98E-05	-0.360477428	0.565	0.684	1	0.001311714	9.97E-05
MAPK1IP1L	4.99E-05	-0.427806683	0.333	0.76	1	0.000403501	-0.287426607	0.587	0.748	1	0.000403501	9.97E-05
KIF1A	5.12E-05	-0.424087603	0.381	0.755	1	0.001466229	-0.3021642	0.609	0.669	1	0.001466229	0.000102461
CCDC181	0.006272026	0.362466014	0.571	0.39	1	5.40E-05	0.286676457	0.674	0.374	1	0.006272026	0.000107951
TIPRL	6.07E-05	-0.408555181	0.333	0.767	1	5.76E-05	-0.313291109	0.652	0.711	1	6.07E-05	0.00011528
ENO2	5.96E-05	-0.530671232	0.381	0.741	1	0.002085418	-0.298502201	0.652	0.702	1	0.002085418	0.000119214
PA2G4	6.08E-05	-0.443115064	0.714	0.883	1	0.00012687	-0.328381993	0.739	0.827	1	0.00012687	0.000121517
FAM32A	6.24E-05	-0.427227424	0.524	0.831	1	0.001184526	-0.261928662	0.783	0.756	1	0.001184526	0.000124739
RUNX1T1	6.48E-05	-0.627497547	0.095	0.571	1	0.054297865	-0.288501281	0.217	0.32	1	0.054297865	0.000129505
NHP2	6.51E-05	-0.444554218	0.762	0.917	1	0.000350792	-0.275773029	0.891	0.887	1	0.000350792	0.000130266
TRIB3	6.58E-05	-0.580440671	0.095	0.528	1	0.086193929	-0.371823298	0.435	0.452	1	0.086193929	0.000131508
SEC61A2	0.000161097	-0.323429384	0.143	0.562	1	6.61E-05	-0.278604529	0.152	0.418	1	0.000161097	0.000132243
ZNF580	6.89E-05	-0.405186757	0.619	0.878	1	0.000146665	-0.275327893	0.783	0.777	1	0.000146665	0.000137876
HES6	6.91E-05	-1.111823967	0.286	0.666	1	0.484407068	-0.254233005	0.348	0.254	1	0.484407068	0.000138192
LINC00461	7.22E-05	-0.47763141	0.143	0.591	1	0.002498736	-0.382227525	0.348	0.497	1	0.002498736	0.000144476
SSR2	0.003814173	-0.327532388	0.81	0.981	1	7.55E-05	-0.27576229	1	0.958	1	0.003814173	0.000151029
TMEM97	7.79E-05	-0.451013695	0.238	0.672	1	0.00311366	-0.264324258	0.261	0.442	1	0.00311366	0.000155739
Sep-07	0.00026066	-0.431649344	0.762	0.943	1	7.85E-05	-0.349471107	0.891	0.927	1	0.00026066	0.000156982
WHSC1L1	8.16E-05	-0.469871329	0.667	0.848	1	0.029996524	-0.252081815	0.761	0.748	1	0.029996524	0.000163173
HSPE1	0.016450502	0.257687272	0.952	0.957	1	8.47E-05	0.3435961	1	0.964	1	0.016450502	0.000169455
MASP1	0.005415037	-0.410038651	0.143	0.443	1	8.50E-05	-0.743668995	0.174	0.436	1	0.005415037	0.000169921
CXADR	8.76E-05	-0.501654599	0.762	0.912	1	0.000586713	-0.35492084	0.913	0.896	1	0.000586713	0.000175184
NFIB	9.00E-05	-0.646016701	0.238	0.69	1	0.109872444	-0.329776336	0.457	0.514	1	0.109872444	0.000180072
PSMD3	9.06E-05	-0.374197704	0.619	0.866	1	0.002559256	-0.264729552	0.761	0.813	1	0.002559256	0.000181095
DARS	9.80E-05	-0.418308079	0.286	0.709	1	0.003256828	-0.289043851	0.652	0.65	1	0.003256828	0.000196027
EIF5	0.000101585	-0.498119299	0.952	0.947	1	0.00024276	-0.435764623	0.978	0.909	1	0.00024276	0.00020316
MOB4	0.000105691	-0.406181442	0.571	0.841	1	0.00670879	-0.252421611	0.783	0.775	1	0.00670879	0.00021137
RAB10	0.000112308	-0.398228871	0.333	0.769	1	0.000691488	-0.287918976	0.609	0.697	1	0.000691488	0.000224603
IMP4	0.000120069	-0.335556174	0.143	0.621	1	0.001529006	-0.256922834	0.5	0.611	1	0.001529006	0.000240124
SCG2	0.000120091	-0.764142614	0.19	0.583	1	0.083231417	-0.286626843	0.152	0.242	1	0.083231417	0.000240167
PAICS	0.001938215	-0.364511786	0.524	0.776	1	0.000125356	-0.340208659	0.565	0.678	1	0.001938215	0.000250696
CDC42	0.000126682	-0.473804515	0.857	0.971	1	0.029131138	-0.254193286	0.978	0.941	1	0.029131138	0.000253348
PARP1	0.000419131	-0.450880226	0.571	0.833	1	0.000128578	-0.346788417	0.717	0.777	1	0.000419131	0.000257139
RTF1	0.000133839	-0.413887114	0.762	0.938	1	0.000423233	-0.286120449	0.913	0.923	1	0.000423233	0.000267661
SMC3	0.001787663	-0.396617682	0.571	0.814	1	0.000135793	-0.332787215	0.543	0.727	1	0.001787663	0.000271567
FUS	0.025370693	-0.260668831	0.81	0.953	1	0.000142786	-0.320954625	0.957	0.905	1	0.025370693	0.000285552
ZNF622	0.000144705	-0.345956376	0.095	0.517	1	0.000851797	-0.289454588	0.391	0.536	1	0.000851797	0.00028939
ZCCHC17	0.000145209	-0.387011126	0.381	0.805	1	0.000839253	-0.287283461	0.674	0.733	1	0.000839253	0.000290397
MAPT	0.000147941	-0.518449798	0.19	0.602	1	0.003024846	-0.431979216	0.348	0.493	1	0.003024846	0.000295859
UBE2N	0.000158841	-0.375353696	0.81	0.897	1	0.000418397	-0.29912522	0.761	0.851	1	0.000418397	0.000317657
FRG1	0.000162167	-0.368204766	0.286	0.703	1	0.007170298	-0.251653995	0.565	0.612	1	0.007170298	0.000324309
KARS	0.000531456	-0.351214113	0.619	0.859	1	0.000167787	-0.296159007	0.761	0.813	1	0.000531456	0.000335545
LSM7	0.000168931	-0.36488728	0.952	0.943	1	0.000556951	-0.261988687	0.935	0.941	1	0.000556951	0.000337833
AGPAT2	0.000480663	0.386027755	0.619	0.316	1	0.000169688	0.318868327	0.696	0.458	1	0.000480663	0.000339348
NRN1	0.00017055	-0.45503779	0.143	0.581	1	0.093882196	-0.272049203	0.522	0.519	1	0.093882196	0.000341072
TSC22D3	0.000172721	-0.445972996	0.429	0.776	1	0.011744111	-0.25420325	0.783	0.753	1	0.011744111	0.000345412
STARD3NL	0.000183133	-0.403037739	0.571	0.841	1	0.000174908	-0.348493314	0.696	0.772	1	0.000183133	0.000349785
COPS3	0.001531437	-0.346318741	0.619	0.81	1	0.000183565	-0.350354869	0.652	0.733	1	0.001531437	0.000367096
MAD2L2	0.000184128	-0.43706255	0.524	0.788	1	0.002452288	-0.265769478	0.63	0.707	1	0.002452288	0.000368222
SAE1	0.001506308	-0.355143289	0.429	0.698	1	0.00018661	-0.312698942	0.457	0.626	1	0.001506308	0.000373186
GARS	0.000211683	-0.483593284	0.571	0.86	1	0.000302737	-0.357411847	0.717	0.759	1	0.000302737	0.000423321
UBC	0.001250924	-0.364628239	1	0.998	1	0.000212232	-0.31121085	1	1	1	0.001250924	0.000424419
DDX39A	0.000223009	-0.456813912	0.381	0.707	1	0.008991988	-0.279454511	0.435	0.527	1	0.008991988	0.000445968
CCNB1IP1	0.000225868	-0.387647309	0.286	0.729	1	0.000601325	-0.284317448	0.652	0.697	1	0.000601325	0.000451684
JUN	0.00025984	-0.59824602	0.429	0.778	1	0.000246023	-0.538389451	0.5	0.635	1	0.00025984	0.000491985
PHYHIPL	0.00026039	-0.368386546	0.048	0.484	1	0.002644606	-0.258055958	0.174	0.361	1	0.002644606	0.000520713
AUP1	0.000290634	-0.406446288	0.476	0.821	1	0.001123627	-0.276178972	0.848	0.779	1	0.001123627	0.000581183
NABP2	0.000304816	-0.364774705	0.381	0.705	1	0.000580427	-0.27596127	0.5	0.624	1	0.000580427	0.000609539
NAP1L3	0.003103747	-0.309094644	0.381	0.671	1	0.000313104	-0.358396394	0.478	0.619	1	0.003103747	0.00062611
IFRD1	0.000316084	-0.434192676	0.381	0.774	1	0.001405257	-0.408780976	0.565	0.647	1	0.001405257	0.000632068
PAFAH1B2	0.000319597	-0.369062535	0.429	0.741	1	0.002642561	-0.267090803	0.609	0.653	1	0.002642561	0.000639091
PTPRS	0.005180417	-0.569694085	0.429	0.662	1	0.000331276	-0.496752662	0.391	0.545	1	0.005180417	0.000662441
GSN	0.123629734	-0.28588155	0.476	0.633	1	0.000355272	-0.488045263	0.565	0.665	1	0.123629734	0.000710417
TMEM35	0.000359912	-0.418907931	0.19	0.588	1	0.003478695	-0.395359087	0.326	0.467	1	0.003478695	0.000719695
BZW1	0.009622276	-0.289346921	0.81	0.933	1	0.000377146	-0.309189497	0.913	0.888	1	0.009622276	0.00075415
YTHDF2	0.002981217	-0.319557153	0.762	0.94	1	0.000393751	-0.295778602	0.913	0.883	1	0.002981217	0.000787348
CBY1	0.000623717	0.393546518	0.762	0.545	1	0.000403682	0.373079564	0.739	0.572	1	0.000623717	0.000807202
RAB6A	0.003240714	-0.309460004	0.619	0.81	1	0.000417452	-0.308950732	0.609	0.723	1	0.003240714	0.00083473
ATF5	0.000431688	-0.457882688	0.19	0.588	1	0.001933124	-0.430200434	0.217	0.419	1	0.001933124	0.00086319
UBE2V2	0.003431683	-0.291125734	0.857	0.936	1	0.00044785	-0.250299926	0.935	0.926	1	0.003431683	0.0008955
XRCC6	0.004149984	-0.298899592	0.905	0.943	1	0.000476098	-0.27248957	0.913	0.924	1	0.004149984	0.000951969
ARRB2	0.00050748	-0.349138155	0.286	0.631	1	0.001877181	-0.264356351	0.37	0.497	1	0.001877181	0.001014703
CCT5	0.001131633	-0.354483605	0.714	0.905	1	0.000512617	-0.312500754	0.826	0.822	1	0.001131633	0.001024972
APEX1	0.000803588	-0.325239776	0.762	0.941	1	0.000590992	-0.279776242	0.87	0.889	1	0.000803588	0.001181635
DDX18	0.000598514	-0.382728362	0.571	0.824	1	0.00391223	-0.288922591	0.783	0.768	1	0.00391223	0.001196669
WDR45B	0.000657377	-0.345567997	0.381	0.712	1	0.001173565	-0.26016066	0.652	0.704	1	0.001173565	0.001314321
EIF5A	0.001803079	-0.321918173	0.857	0.926	1	0.00074296	-0.295104455	0.935	0.889	1	0.001803079	0.001485368
ARHGDIA	0.000752826	-0.361283011	0.381	0.771	1	0.00326537	-0.269597857	0.63	0.702	1	0.00326537	0.001505085
VIM	0.028465729	-0.879855987	1	0.971	1	0.000821552	-0.830461922	0.978	0.932	1	0.028465729	0.001642428
YWHAG	0.000821689	-0.395618268	0.524	0.781	1	0.011207114	-0.288778055	0.696	0.654	1	0.011207114	0.001642702
XBP1	0.017925043	-0.277801743	0.429	0.707	1	0.000832149	-0.385898585	0.674	0.732	1	0.017925043	0.001663606
PAK3	0.000891261	-0.450610207	0.381	0.695	1	0.015388661	-0.331126912	0.522	0.556	1	0.015388661	0.001781728
KIAA0101	0.000984158	-0.661400591	0.048	0.402	1	0.844435943	-0.267840243	0.196	0.185	1	0.844435943	0.001967347
TAF7	0.015268613	-0.296362084	0.619	0.824	1	0.001006662	-0.273306524	0.848	0.818	1	0.015268613	0.00201231
PTN	0.001104371	-1.016394931	0.714	0.862	1	0.032667689	-1.189268997	0.826	0.839	1	0.032667689	0.002207523
MPC1	0.028329309	-0.348561627	0.762	0.786	1	0.001314815	-0.365796454	0.804	0.782	1	0.028329309	0.002627901
HNRNPH1	0.002484184	-0.440002722	0.714	0.881	1	0.001319366	-0.365240664	0.826	0.797	1	0.002484184	0.002636991
PLRG1	0.001335364	-0.256968106	0.238	0.633	1	0.002361881	-0.256479302	0.478	0.593	1	0.002361881	0.002668944
CHD7	0.001363057	-0.384983871	0.476	0.755	1	0.023410881	-0.256969657	0.5	0.549	1	0.023410881	0.002724256
IDI1	0.100765518	-0.261554649	0.762	0.805	1	0.001444915	-0.465116921	0.717	0.739	1	0.100765518	0.002887742
PPM1K	0.001462038	-0.281823106	0.095	0.481	1	0.007554677	-0.273177072	0.348	0.461	1	0.007554677	0.002921938
NEFM	0.001486051	-0.412831436	0.143	0.481	1	0.001893098	-0.396181798	0.174	0.374	1	0.001893098	0.002969893
COX7B	0.029216705	0.276819156	1	0.988	1	0.001675143	0.258315193	1	0.983	1	0.029216705	0.003347481
DAAM1	0.001688162	-0.426804518	0.571	0.793	1	0.004632672	-0.354464255	0.717	0.695	1	0.004632672	0.003373474
AKR1A1	0.008056439	0.441209391	0.857	0.84	1	0.001792144	0.289016909	0.913	0.795	1	0.008056439	0.003581077
CCT6A	0.011803699	-0.265181272	0.857	0.94	1	0.001820106	-0.271843504	0.957	0.907	1	0.011803699	0.003636899
SYT4	0.001863383	-0.344444235	0.143	0.519	1	0.045945067	-0.281131248	0.174	0.286	1	0.045945067	0.003723294
HSPBP1	0.06156247	0.274455154	0.714	0.636	1	0.001872351	0.277540694	0.783	0.55	1	0.06156247	0.003741196
PRPF38B	0.014187296	-0.26150084	0.429	0.759	1	0.002197024	-0.286028858	0.565	0.666	1	0.014187296	0.004389221
FAM177A1	0.00787571	-0.282145625	0.571	0.757	1	0.002306968	-0.293501513	0.63	0.673	1	0.00787571	0.004608614
PSMD14	0.002319128	-0.332720243	0.81	0.874	1	0.002467322	-0.284345324	0.739	0.775	1	0.002467322	0.004632877
GLRX3	0.002440061	-0.349469	0.667	0.812	1	0.029205192	-0.25334898	0.717	0.746	1	0.029205192	0.004874169
BSDC1	0.021979515	-0.26390832	0.476	0.74	1	0.002704645	-0.272853214	0.5	0.602	1	0.021979515	0.005401974
CALM2	0.003908709	-0.280305535	1	0.998	1	0.025427086	0.284231326	1	0.996	1	0.025427086	0.00780214
CELF4	0.004258287	-0.307714853	0.143	0.467	1	0.103425463	-0.26397095	0.217	0.301	1	0.103425463	0.008498442
MSMO1	0.014188181	-0.323036415	0.476	0.729	1	0.004501495	-0.38826677	0.587	0.704	1	0.014188181	0.008982726
HIST1H4C	0.00491081	-1.202920729	0.571	0.772	1	0.418398315	-0.273240881	0.761	0.75	1	0.418398315	0.009797505
MDK	0.005299393	-0.513339657	0.905	0.972	1	0.026390157	-0.393829875	1	0.901	1	0.026390157	0.010570702
POLR2C	0.005848241	-0.318098191	0.619	0.771	1	0.009766471	-0.258602514	0.804	0.718	1	0.009766471	0.01166228
NTRK2	0.006431604	0.305489033	0.714	0.443	1	0.845314606	-0.25576048	0.565	0.502	1	0.845314606	0.012821842
TCF4	0.139124447	-0.28637465	0.524	0.652	1	0.008392877	-0.401761441	0.457	0.527	1	0.139124447	0.016715313
CRABP1	0.009359562	-0.399209131	0.048	0.322	1	0.835531227	-0.334768205	0.413	0.386	1	0.835531227	0.018631522
KPNA2	0.010223489	-0.581760676	0.619	0.771	1	0.020229466	-0.489640737	0.609	0.667	1	0.020229466	0.020342459
NEFL	0.022298386	-0.384417934	0.333	0.576	1	0.010369114	-0.390715007	0.348	0.486	1	0.022298386	0.020630709
UBE2C	0.011504309	-0.846959902	0.19	0.516	1	0.11973125	-0.411717855	0.304	0.194	1	0.11973125	0.022876268
KIF5C	0.011839957	-0.456438031	0.667	0.829	1	0.139939393	-0.268349255	0.652	0.65	1	0.139939393	0.023539729
NNAT	0.014914382	-1.077850457	0.095	0.347	1	0.393396289	-0.461130031	0.435	0.447	1	0.393396289	0.029606326
PTTG1	0.015294485	-0.638067469	0.381	0.6	1	0.607221524	-0.253094853	0.478	0.394	1	0.607221524	0.030355048
PLP1	0.015359558	-0.266791094	0	0.224	1	0.022628469	-0.340318909	0.109	0.255	1	0.022628469	0.030483201
CNTNAP2	0.016688583	-0.382569814	0.619	0.762	1	0.14781817	-0.398464455	0.761	0.684	1	0.14781817	0.033098657
ARL6IP1	0.019777438	-0.445801741	0.905	0.936	1	0.081957108	-0.347612431	0.957	0.952	1	0.081957108	0.039163729
ENO1	0.034842063	-0.266599986	1	0.988	1	0.022532196	-0.251839532	1	0.971	1	0.034842063	0.044556692
CTNNB1	0.024790504	-0.427249421	0.571	0.79	1	0.040069376	-0.405545778	0.717	0.67	1	0.040069376	0.048966438
GPM6A	0.04467289	-0.369693314	0.857	0.897	1	0.094443783	-0.256909065	0.848	0.879	1	0.094443783	0.087350114
DLK1	0.047908724	-0.545704635	0.095	0.29	1	0.589044861	-0.313220419	0.174	0.134	1	0.589044861	0.093522202
HSPA5	0.050791712	-0.556579759	0.714	0.886	1	0.05251893	-0.508005757	0.935	0.907	1	0.05251893	0.099003626
RUVBL2	0.436345987	0.333051827	0.714	0.79	1	0.052146601	0.316246306	0.848	0.682	1	0.436345987	0.101573933
SLC3A2	0.115715071	-0.436690832	0.952	0.945	1	0.19697411	-0.327529375	0.978	0.927	1	0.19697411	0.218040165
CRYAB	0.395456924	-0.556493816	0.333	0.238	1	0.829403571	-0.490451874	0.5	0.396	1	0.829403571	0.634527669
SQSTM1	0.817163444	-0.412095106	0.905	0.864	1	0.719848223	-0.327631613	0.935	0.87	1	0.817163444	0.921514982
