# Supplementary material for: High-resolution transcriptional landscape of xeno-free human induced pluripotent stem cell-derived cerebellar organoids
Source: Sci Rep. 2021 Jun 21;11:12959. doi: 10.1038/s41598-021-91846-4 (PMC8217544; doi:10.1038/s41598-021-91846-4)
Supplement: Supplementary file 14 — Supplementary Information 14. [file 41598_2021_91846_MOESM14_ESM.csv]

	STIM_p_val	STIM_avg_logFC	STIM_pct.1	STIM_pct.2	STIM_p_val_adj	CTRL_p_val	CTRL_avg_logFC	CTRL_pct.1	CTRL_pct.2	CTRL_p_val_adj	max_pval	minimump_p_val
STMN1	7.40E-66	-0.976496454	0.985	1	2.49E-61	3.44E-109	-1.220011962	0.975	1	1.16E-104	7.40E-66	6.88E-109	High resolution transcriptional landscape of xeno free human induced pluripotent stem cell derived cerebellar organoids. Samuel Nayler1*, Devika Agarwal3, Fabiola Curion2, Rory Bowden2,4, Esther B.E. Becker1,5*
HN1	1.76E-60	-0.8499591	0.889	1	5.93E-56	1.72E-104	-1.136076216	0.846	0.997	5.79E-100	1.76E-60	3.44E-104
TUBB	1.70E-67	-0.846496448	0.996	1	5.72E-63	1.19E-94	-0.957020578	0.999	1	4.00E-90	1.70E-67	2.37E-94
SPARC	7.47E-56	1.300281888	0.904	0.485	2.52E-51	6.62E-87	1.100487048	0.968	0.498	2.23E-82	7.47E-56	1.32E-86
TMSB15A	4.55E-47	-0.742834888	0.749	0.988	1.53E-42	7.04E-87	-1.002905115	0.526	0.951	2.37E-82	4.55E-47	1.41E-86
CD24	3.17E-53	-0.859737295	0.804	0.991	1.07E-48	3.08E-83	-1.232032349	0.633	0.927	1.04E-78	3.17E-53	6.17E-83
TUBB2B	8.08E-50	-0.869790702	0.948	1	2.72E-45	1.70E-82	-1.151519527	0.946	0.994	5.72E-78	8.08E-50	3.39E-82
MLLT11	2.59E-60	-1.044178242	0.897	1	8.71E-56	2.36E-81	-1.194180205	0.887	0.991	7.97E-77	2.59E-60	4.73E-81
TAGLN3	1.55E-53	-1.062264629	0.701	0.979	5.21E-49	1.16E-79	-1.088360445	0.463	0.893	3.89E-75	1.55E-53	2.31E-79
PTMA	3.46E-61	-0.682231919	0.996	1	1.16E-56	1.42E-79	-0.738940953	0.999	1	4.79E-75	3.46E-61	2.84E-79
TUBB2A	6.19E-34	-0.730661355	0.849	0.985	2.09E-29	3.20E-75	-1.069599937	0.793	0.982	1.08E-70	6.19E-34	6.39E-75
ELAVL3	1.04E-44	-0.664269067	0.524	0.939	3.52E-40	3.04E-74	-0.886730189	0.375	0.829	1.03E-69	1.04E-44	6.09E-74
CLU	1.05E-27	1.028817364	0.956	0.873	3.53E-23	2.74E-72	1.028543114	0.988	0.847	9.22E-68	1.05E-27	5.48E-72
SOX4	1.37E-51	-1.088916254	0.867	0.994	4.63E-47	1.80E-71	-1.322937637	0.825	0.969	6.08E-67	1.37E-51	3.61E-71
SCG3	2.99E-46	-0.662151665	0.483	0.903	1.01E-41	3.16E-71	-0.760726244	0.254	0.749	1.06E-66	2.99E-46	6.31E-71
STMN2	3.17E-44	-1.193187216	0.76	0.964	1.07E-39	8.48E-71	-1.637802202	0.726	0.942	2.86E-66	3.17E-44	1.70E-70
TUBA1A	2.41E-48	-0.857295956	1	1	8.12E-44	1.70E-70	-1.018029065	0.997	1	5.74E-66	2.41E-48	3.41E-70
CRMP1	1.26E-43	-0.702563594	0.738	0.982	4.23E-39	5.95E-70	-0.869236956	0.579	0.924	2.01E-65	1.26E-43	1.19E-69
ACOT7	3.61E-40	-0.588082627	0.557	0.924	1.22E-35	1.60E-68	-0.706716298	0.407	0.847	5.40E-64	3.61E-40	3.20E-68
MIAT	1.35E-36	-0.731802498	0.506	0.936	4.56E-32	1.46E-67	-1.056378689	0.328	0.81	4.91E-63	1.35E-36	2.92E-67
SERF2	4.14E-27	0.710752673	0.993	0.997	1.40E-22	3.63E-67	0.667867338	1	0.985	1.22E-62	4.14E-27	7.26E-67
CD63	2.07E-33	0.646251893	0.996	0.994	6.97E-29	2.58E-66	0.686511173	0.999	0.96	8.69E-62	2.07E-33	5.16E-66
NSG1	2.26E-34	-0.630095504	0.561	0.909	7.63E-30	1.78E-65	-0.918498827	0.417	0.826	6.00E-61	2.26E-34	3.56E-65
GAP43	1.35E-41	-0.985611762	0.76	0.967	4.55E-37	3.54E-64	-1.239759474	0.588	0.908	1.19E-59	1.35E-41	7.08E-64
MAP1B	1.36E-42	-0.809508161	0.978	0.997	4.57E-38	1.13E-63	-0.855134116	0.985	1	3.82E-59	1.36E-42	2.27E-63
MARCKSL1	8.18E-38	-0.535522011	0.982	1	2.76E-33	1.00E-62	-0.766520387	0.961	0.997	3.38E-58	8.18E-38	2.00E-62
HMGB1	3.49E-40	-0.620752315	0.996	1	1.17E-35	1.72E-62	-0.702636835	0.99	1	5.79E-58	3.49E-40	3.44E-62
ELAVL4	9.41E-43	-0.64246901	0.306	0.815	3.17E-38	5.32E-62	-0.69426218	0.183	0.648	1.79E-57	9.41E-43	1.06E-61
NCAM1	3.67E-41	-0.653560784	0.491	0.915	1.24E-36	1.83E-61	-0.670275473	0.313	0.78	6.17E-57	3.67E-41	3.66E-61
NPC2	1.35E-51	0.950304698	0.956	0.767	4.56E-47	4.52E-61	0.720543638	0.96	0.709	1.52E-56	1.35E-51	9.04E-61
HMP19	2.99E-42	-0.789330182	0.402	0.839	1.01E-37	4.08E-60	-0.894734974	0.262	0.709	1.38E-55	2.99E-42	8.17E-60
SERPINF1	6.18E-29	1.258279815	0.542	0.161	2.08E-24	5.40E-60	1.249012763	0.779	0.291	1.82E-55	6.18E-29	1.08E-59
CFL1	4.91E-38	-0.442888599	1	1	1.65E-33	7.10E-60	-0.5028512	0.997	1	2.39E-55	4.91E-38	1.42E-59
HSPB1	2.38E-30	0.734632487	0.919	0.742	8.00E-26	6.21E-59	0.628944729	0.975	0.639	2.09E-54	2.38E-30	1.24E-58
TMSB10	7.58E-39	-0.667694376	1	1	2.55E-34	1.05E-58	-0.765120555	0.994	1	3.53E-54	7.58E-39	2.09E-58
DCX	4.94E-43	-0.88665712	0.59	0.936	1.66E-38	1.13E-58	-1.076793489	0.488	0.838	3.81E-54	4.94E-43	2.26E-58
ATP1A3	4.14E-22	-0.409520889	0.387	0.755	1.40E-17	2.43E-58	-0.647428817	0.268	0.728	8.19E-54	4.14E-22	4.86E-58
FAM57B	1.08E-46	-0.710556849	0.531	0.936	3.66E-42	2.56E-58	-0.714746366	0.386	0.78	8.61E-54	1.08E-46	5.11E-58
PLTP	1.84E-39	0.914823447	0.886	0.609	6.19E-35	2.69E-58	0.768330043	0.916	0.508	9.06E-54	1.84E-39	5.38E-58
FXYD6	1.03E-27	-0.494735683	0.878	0.979	3.48E-23	1.08E-57	-0.668954037	0.804	0.966	3.65E-53	1.03E-27	2.17E-57
CCNI	9.98E-39	-0.561030386	1	1	3.36E-34	1.63E-57	-0.684562033	0.996	1	5.49E-53	9.98E-39	3.26E-57
GNG3	9.34E-31	-0.704796082	0.509	0.864	3.15E-26	1.82E-57	-0.848128209	0.367	0.771	6.14E-53	9.34E-31	3.64E-57
GDAP1L1	3.87E-43	-0.69500418	0.609	0.93	1.30E-38	1.89E-57	-0.736799811	0.499	0.82	6.35E-53	3.87E-43	3.77E-57
CELF3	2.17E-28	-0.437546131	0.262	0.673	7.31E-24	3.38E-56	-0.487232712	0.116	0.538	1.14E-51	2.17E-28	6.77E-56
RAB3A	1.51E-30	-0.621777672	0.509	0.858	5.09E-26	3.54E-55	-0.842368095	0.487	0.801	1.19E-50	1.51E-30	7.08E-55
ITM2B	5.56E-31	0.678809987	1	0.964	1.88E-26	5.28E-55	0.682416252	0.999	0.966	1.78E-50	5.56E-31	1.06E-54
KLC1	1.49E-36	-0.615100212	0.749	0.948	5.02E-32	2.17E-54	-0.710217141	0.674	0.905	7.30E-50	1.49E-36	4.33E-54
IFITM3	3.75E-43	1.390933313	0.786	0.345	1.26E-38	2.25E-54	0.960575895	0.818	0.349	7.58E-50	3.75E-43	4.50E-54
SERPINH1	3.62E-27	0.527547758	0.768	0.445	1.22E-22	1.42E-52	0.583413411	0.854	0.401	4.79E-48	3.62E-27	2.84E-52
CALM3	9.09E-35	-0.475331825	0.945	0.997	3.06E-30	2.79E-51	-0.504353598	0.956	0.991	9.39E-47	9.09E-35	5.57E-51
STMN4	2.20E-29	-0.657970903	0.539	0.888	7.40E-25	4.05E-51	-0.98690626	0.501	0.835	1.36E-46	2.20E-29	8.09E-51
H3F3A	1.34E-50	-0.474424361	1	1	4.50E-46	2.94E-42	-0.415101393	0.996	1	9.92E-38	2.94E-42	2.67E-50
PAFAH1B3	4.85E-35	-0.493271621	0.908	0.991	1.64E-30	8.14E-50	-0.585759252	0.85	0.966	2.74E-45	4.85E-35	1.63E-49
RTN1	2.02E-32	-0.757357806	0.878	0.97	6.82E-28	1.29E-49	-1.071914114	0.804	0.917	4.34E-45	2.02E-32	2.58E-49
RBFOX2	1.39E-31	-0.559596953	0.557	0.876	4.70E-27	1.49E-49	-0.669492549	0.439	0.795	5.01E-45	1.39E-31	2.97E-49
GRN	3.78E-33	0.584348768	0.86	0.6	1.27E-28	2.05E-49	0.600680016	0.909	0.523	6.90E-45	3.78E-33	4.10E-49
MAPT	3.43E-19	-0.44820436	0.41	0.733	1.16E-14	1.38E-48	-0.775590086	0.379	0.725	4.67E-44	3.43E-19	2.77E-48
GPC2	3.75E-36	-0.529317066	0.406	0.842	1.26E-31	1.61E-48	-0.569048535	0.21	0.618	5.43E-44	3.75E-36	3.22E-48
CRABP2	1.24E-23	0.63052974	0.664	0.348	4.18E-19	3.29E-48	0.808055753	0.874	0.514	1.11E-43	1.24E-23	6.59E-48
SNAP25	6.20E-30	-0.439402008	0.369	0.806	2.09E-25	4.77E-48	-0.641668051	0.314	0.7	1.61E-43	6.20E-30	9.54E-48
ATAT1	8.43E-29	-0.491159298	0.708	0.942	2.84E-24	1.46E-47	-0.689342296	0.652	0.887	4.90E-43	8.43E-29	2.91E-47
SEPP1	1.29E-23	0.390329145	0.428	0.094	4.34E-19	1.96E-47	0.48639781	0.681	0.202	6.61E-43	1.29E-23	3.92E-47
APLP1	3.34E-23	-0.46341211	0.856	0.948	1.12E-18	3.62E-47	-0.617089114	0.723	0.917	1.22E-42	3.34E-23	7.24E-47
FEZ1	7.25E-33	-0.531659844	0.845	0.982	2.44E-28	1.13E-46	-0.589933942	0.794	0.945	3.80E-42	7.25E-33	2.26E-46
SUMO2	6.88E-43	-0.440874318	1	1	2.32E-38	2.23E-46	-0.414118873	0.994	0.997	7.51E-42	6.88E-43	4.46E-46
CYSTM1	8.29E-36	0.67148922	0.863	0.627	2.79E-31	6.22E-46	0.577206459	0.897	0.602	2.09E-41	8.29E-36	1.24E-45
MT-CO1	6.65E-13	0.80908676	0.956	0.982	2.24E-08	1.91E-45	1.07001971	0.982	0.985	6.42E-41	6.65E-13	3.81E-45
TMEM35	1.26E-24	-0.405007187	0.365	0.745	4.25E-20	2.68E-45	-0.655267784	0.345	0.719	9.04E-41	1.26E-24	5.37E-45
RTN4	1.89E-26	-0.362643339	0.982	0.997	6.38E-22	8.94E-45	-0.510860125	0.954	0.991	3.01E-40	1.89E-26	1.79E-44
CST3	1.23E-26	0.620113226	0.948	0.848	4.14E-22	2.36E-44	0.571934436	0.961	0.7	7.97E-40	1.23E-26	4.73E-44
ATP6V0E1	2.44E-18	0.400565334	0.919	0.824	8.21E-14	3.20E-44	0.50370624	0.946	0.688	1.08E-39	2.44E-18	6.39E-44
RHOC	1.95E-33	0.556527487	0.849	0.533	6.56E-29	7.74E-44	0.500321619	0.868	0.437	2.61E-39	1.95E-33	1.55E-43
VAMP2	1.70E-24	-0.473886791	0.926	0.982	5.74E-20	9.08E-44	-0.722261034	0.952	0.988	3.06E-39	1.70E-24	1.82E-43
HDAC2	7.26E-40	-0.541231006	0.904	0.988	2.45E-35	9.11E-44	-0.513842156	0.876	0.96	3.07E-39	7.26E-40	1.82E-43
BEX1	2.23E-23	-0.38011464	0.934	0.985	7.52E-19	1.85E-43	-0.590848824	0.826	0.963	6.25E-39	2.23E-23	3.71E-43
TTR	7.73E-11	3.708847514	0.863	0.879	2.60E-06	8.51E-43	2.031045555	0.999	0.994	2.87E-38	7.73E-11	1.70E-42
TERF2IP	2.36E-37	-0.572070868	0.871	0.982	7.96E-33	1.22E-42	-0.621688162	0.888	0.969	4.10E-38	2.36E-37	2.44E-42
YWHAQ	6.59E-35	-0.423832563	0.974	0.997	2.22E-30	1.98E-42	-0.437109262	0.978	0.994	6.68E-38	6.59E-35	3.96E-42
LGALS3BP	1.88E-26	0.539824295	0.723	0.409	6.33E-22	6.37E-42	0.56884073	0.829	0.422	2.15E-37	1.88E-26	1.27E-41
RPL41	8.33E-34	0.484037088	1	1	2.81E-29	9.50E-42	0.389462342	1	1	3.20E-37	8.33E-34	1.90E-41
KLHDC8B	7.20E-23	0.573108252	0.616	0.3	2.43E-18	1.33E-41	0.596724105	0.756	0.339	4.48E-37	7.20E-23	2.66E-41
BLVRB	3.02E-17	0.441604181	0.756	0.567	1.02E-12	1.51E-41	0.50694707	0.883	0.55	5.10E-37	3.02E-17	3.02E-41
GDI1	1.60E-41	-0.605645938	0.782	0.976	5.38E-37	4.86E-41	-0.548477869	0.768	0.917	1.64E-36	4.86E-41	3.19E-41
ACTG1	1.81E-41	-0.483801639	1	1	6.11E-37	2.23E-27	-0.377269431	1	1	7.52E-23	2.23E-27	3.62E-41
PPIC	3.86E-23	0.357085234	0.435	0.103	1.30E-18	1.06E-40	0.412484639	0.601	0.159	3.59E-36	3.86E-23	2.13E-40
HMGB3	8.41E-28	-0.472256576	0.72	0.921	2.83E-23	1.25E-40	-0.638380664	0.606	0.832	4.20E-36	8.41E-28	2.50E-40
BASP1	1.92E-40	-0.695496824	0.749	0.939	6.46E-36	2.83E-34	-0.508591426	0.61	0.844	9.55E-30	2.83E-34	3.83E-40
IGFBP5	1.33E-09	0.277888943	0.369	0.167	4.49E-05	3.06E-40	0.581765669	0.56	0.144	1.03E-35	1.33E-09	6.11E-40
CXCL14	2.22E-24	1.232567838	0.384	0.058	7.48E-20	3.76E-40	1.396375361	0.628	0.22	1.27E-35	2.22E-24	7.53E-40
HADHB	9.76E-26	0.444406352	0.838	0.606	3.29E-21	5.33E-40	0.475917433	0.88	0.526	1.80E-35	9.76E-26	1.07E-39
RTN3	3.63E-20	-0.323419864	0.959	1	1.22E-15	1.89E-39	-0.484310896	0.956	0.994	6.37E-35	3.63E-20	3.78E-39
TRPM3	3.55E-30	1.504340317	0.506	0.118	1.20E-25	2.03E-39	1.146636457	0.673	0.272	6.84E-35	3.55E-30	4.06E-39
INA	2.16E-39	-0.57923271	0.399	0.861	7.27E-35	1.50E-37	-0.457537955	0.241	0.593	5.05E-33	1.50E-37	4.32E-39
CALM2	1.22E-30	-0.411195482	0.996	1	4.11E-26	3.03E-39	-0.449980511	0.994	1	1.02E-34	1.22E-30	6.06E-39
TPBG	1.88E-28	0.907554511	0.819	0.548	6.34E-24	4.58E-39	0.712283096	0.812	0.382	1.54E-34	1.88E-28	9.17E-39
UCHL1	2.22E-27	-0.548900789	0.941	0.991	7.50E-23	5.57E-39	-0.568440039	0.959	0.988	1.88E-34	2.22E-27	1.11E-38
NREP	1.13E-26	-0.504861164	0.83	0.985	3.81E-22	5.73E-39	-0.634445545	0.826	0.96	1.93E-34	1.13E-26	1.15E-38
FKBP10	1.23E-22	0.421541259	0.694	0.412	4.14E-18	6.77E-39	0.490946357	0.786	0.379	2.28E-34	1.23E-22	1.35E-38
YWHAB	5.36E-16	-0.278956882	0.967	0.997	1.81E-11	6.88E-39	-0.480000377	0.888	0.976	2.32E-34	5.36E-16	1.38E-38
CHGB	1.49E-27	-0.38224137	0.251	0.67	5.01E-23	1.05E-38	-0.384552632	0.131	0.474	3.53E-34	1.49E-27	2.09E-38
PLS3	0.00011588	0.370189774	0.594	0.524	1	1.09E-38	0.668395115	0.803	0.376	3.66E-34	0.00011588	2.17E-38
KIF5C	1.68E-26	-0.638817095	0.712	0.915	5.67E-22	1.10E-38	-0.620176008	0.568	0.832	3.70E-34	1.68E-26	2.20E-38
SYT1	6.61E-32	-0.63047302	0.472	0.824	2.23E-27	1.11E-38	-0.673258681	0.428	0.743	3.75E-34	6.61E-32	2.22E-38
RUNX1T1	4.80E-33	-0.662782635	0.325	0.742	1.62E-28	1.54E-38	-0.633969859	0.208	0.554	5.20E-34	4.80E-33	3.09E-38
ACTB	3.22E-38	-0.463776912	0.996	1	1.08E-33	4.49E-31	-0.440755238	1	1	1.51E-26	4.49E-31	6.43E-38
MARCKS	1.85E-27	-0.485994152	0.808	0.988	6.23E-23	3.23E-38	-0.568332696	0.67	0.905	1.09E-33	1.85E-27	6.47E-38
LRP10	5.46E-31	0.432994785	0.661	0.255	1.84E-26	3.51E-38	0.422177042	0.668	0.239	1.18E-33	5.46E-31	7.02E-38
WHSC1L1	1.47E-22	-0.385834557	0.742	0.924	4.95E-18	6.68E-38	-0.541986993	0.695	0.865	2.25E-33	1.47E-22	1.34E-37
MRPS6	1.72E-14	0.516151645	0.908	0.83	5.80E-10	7.68E-38	0.597916029	0.952	0.81	2.59E-33	1.72E-14	1.54E-37
GSTP1	6.22E-15	0.330230798	0.996	0.994	2.10E-10	8.04E-38	0.453701442	0.997	0.969	2.71E-33	6.22E-15	1.61E-37
CELF5	4.68E-20	-0.332550505	0.295	0.645	1.58E-15	1.97E-37	-0.429001879	0.19	0.526	6.63E-33	4.68E-20	3.94E-37
NRXN1	6.69E-16	-0.295578177	0.199	0.515	2.25E-11	3.29E-37	-0.447796293	0.135	0.477	1.11E-32	6.69E-16	6.58E-37
PFDN2	8.68E-25	-0.397261283	0.867	0.985	2.93E-20	3.47E-37	-0.46065444	0.863	0.976	1.17E-32	8.68E-25	6.95E-37
HES6	4.26E-37	-1.016227926	0.417	0.845	1.44E-32	3.19E-17	-0.608334597	0.19	0.41	1.08E-12	3.19E-17	8.52E-37
SOX11	1.46E-36	-0.672299997	0.72	0.97	4.92E-32	5.50E-37	-0.751756116	0.647	0.875	1.85E-32	1.46E-36	1.10E-36
DPYSL3	6.33E-37	-0.750727164	0.561	0.906	2.13E-32	2.43E-32	-0.503771956	0.488	0.755	8.19E-28	2.43E-32	1.27E-36
HTR2C	9.96E-25	0.824264296	0.347	0.033	3.36E-20	1.57E-36	0.778693399	0.542	0.135	5.30E-32	9.96E-25	3.15E-36
PHF14	3.39E-14	-0.28836479	0.701	0.888	1.14E-09	1.88E-36	-0.459103719	0.63	0.853	6.34E-32	3.39E-14	3.77E-36
UQCRB	5.97E-14	0.332976491	1	0.994	2.01E-09	2.11E-36	0.379186604	1	0.997	7.10E-32	5.97E-14	4.22E-36
C3orf14	1.01E-20	-0.394836867	0.616	0.903	3.41E-16	3.16E-36	-0.477140023	0.462	0.746	1.07E-31	1.01E-20	6.33E-36
PCP4	4.86E-24	1.207657453	0.432	0.094	1.64E-19	3.59E-36	0.980468407	0.61	0.223	1.21E-31	4.86E-24	7.18E-36
ZFP36L1	7.09E-15	0.462984974	0.779	0.515	2.39E-10	4.82E-36	0.481621018	0.825	0.379	1.62E-31	7.09E-15	9.64E-36
DPYSL2	9.44E-20	-0.331492906	0.535	0.855	3.18E-15	5.63E-36	-0.454538159	0.465	0.765	1.90E-31	9.44E-20	1.13E-35
KLF7	1.14E-20	-0.316095011	0.284	0.648	3.85E-16	1.05E-35	-0.401863236	0.175	0.511	3.54E-31	1.14E-20	2.10E-35
CA2	4.60E-28	0.781990569	0.446	0.079	1.55E-23	1.09E-35	0.836840028	0.612	0.214	3.67E-31	4.60E-28	2.18E-35
ZFYVE16	5.92E-13	0.376178687	0.461	0.239	1.99E-08	1.17E-35	0.542811961	0.674	0.321	3.95E-31	5.92E-13	2.35E-35
SERINC5	2.89E-14	0.310297464	0.391	0.145	9.74E-10	1.29E-35	0.5470471	0.658	0.281	4.35E-31	2.89E-14	2.58E-35
CALM1	3.18E-28	-0.525860005	0.97	0.991	1.07E-23	1.86E-35	-0.533020011	0.952	0.985	6.26E-31	3.18E-28	3.72E-35
KPNA2	1.36E-26	-0.875043569	0.638	0.87	4.57E-22	1.93E-35	-0.940178642	0.599	0.81	6.49E-31	1.36E-26	3.85E-35
CDKN2D	1.14E-27	-0.436362	0.314	0.7	3.83E-23	2.57E-35	-0.468876361	0.23	0.554	8.65E-31	1.14E-27	5.14E-35
ANXA6	1.09E-19	0.353123421	0.646	0.339	3.67E-15	2.88E-35	0.429064881	0.734	0.321	9.71E-31	1.09E-19	5.76E-35
ENC1	3.12E-20	-0.431182572	0.399	0.764	1.05E-15	4.26E-35	-0.583422951	0.237	0.569	1.43E-30	3.12E-20	8.51E-35
ID3	3.92E-14	0.678862511	0.661	0.406	1.32E-09	5.04E-35	0.888366349	0.777	0.413	1.70E-30	3.92E-14	1.01E-34
CEP170	1.90E-18	-0.297493483	0.362	0.691	6.41E-14	5.27E-35	-0.397482891	0.276	0.615	1.78E-30	1.90E-18	1.05E-34
UBE2T	5.56E-35	-0.739644644	0.321	0.767	1.87E-30	2.13E-27	-0.606365225	0.279	0.544	7.17E-23	2.13E-27	1.11E-34
APRT	1.63E-15	0.360228544	0.775	0.621	5.50E-11	6.17E-35	0.399143733	0.811	0.498	2.08E-30	1.63E-15	1.23E-34
TMEM205	1.79E-23	0.567149143	0.852	0.703	6.03E-19	1.12E-34	0.440357968	0.916	0.713	3.78E-30	1.79E-23	2.24E-34
NHLH1	1.68E-34	-0.658632869	0.24	0.7	5.68E-30	2.01E-27	-0.500971149	0.086	0.339	6.77E-23	2.01E-27	3.37E-34
CTSD	1.17E-25	0.542811266	0.83	0.615	3.93E-21	1.73E-34	0.447508418	0.858	0.56	5.83E-30	1.17E-25	3.46E-34
MFAP2	1.47E-09	0.323393516	0.528	0.367	4.94E-05	2.41E-34	0.43592356	0.666	0.251	8.11E-30	1.47E-09	4.81E-34
C16orf45	2.91E-13	-0.26242164	0.517	0.77	9.82E-09	2.68E-34	-0.438774209	0.434	0.752	9.05E-30	2.91E-13	5.37E-34
ATP11C	3.23E-05	0.292551195	0.41	0.309	1	6.45E-34	0.475307247	0.601	0.226	2.17E-29	3.23E-05	1.29E-33
CKB	7.13E-29	-0.618344033	0.915	0.982	2.40E-24	7.92E-34	-0.599493315	0.794	0.939	2.67E-29	7.13E-29	1.58E-33
TSPAN13	2.65E-20	-0.381554485	0.605	0.858	8.92E-16	9.60E-34	-0.524922023	0.589	0.838	3.23E-29	2.65E-20	1.92E-33
ATP6V1G2	1.39E-24	-0.411244125	0.52	0.845	4.67E-20	1.26E-33	-0.477848714	0.539	0.789	4.26E-29	1.39E-24	2.53E-33
RPL36	1.91E-18	0.272423599	0.996	1	6.45E-14	1.55E-33	0.31635903	1	1	5.21E-29	1.91E-18	3.09E-33
DAAM1	6.76E-17	-0.364044885	0.661	0.888	2.28E-12	5.75E-33	-0.489982244	0.633	0.835	1.94E-28	6.76E-17	1.15E-32
ID1	1.23E-18	0.853004619	0.661	0.391	4.15E-14	1.22E-32	0.848315941	0.775	0.465	4.10E-28	1.23E-18	2.43E-32
CIB1	2.27E-25	0.425840088	0.79	0.542	7.66E-21	1.36E-32	0.424824835	0.843	0.569	4.57E-28	2.27E-25	2.71E-32
RBM47	1.10E-17	0.297586617	0.343	0.082	3.72E-13	1.78E-32	0.340552122	0.527	0.135	6.00E-28	1.10E-17	3.56E-32
PAK3	2.29E-26	-0.456102964	0.502	0.833	7.71E-22	2.19E-32	-0.521432224	0.461	0.761	7.39E-28	2.29E-26	4.39E-32
ACTL6B	5.16E-29	-0.436868852	0.28	0.712	1.74E-24	2.34E-32	-0.332054728	0.142	0.45	7.89E-28	5.16E-29	4.68E-32
UBE2S	4.52E-32	-0.871722986	0.649	0.894	1.52E-27	2.71E-15	-0.50698717	0.526	0.657	9.12E-11	2.71E-15	9.04E-32
BCAM	4.39E-14	0.326174748	0.384	0.148	1.48E-09	8.54E-32	0.384402776	0.579	0.193	2.88E-27	4.39E-14	1.71E-31
PRDX6	7.38E-18	0.435706364	0.97	0.885	2.49E-13	1.02E-31	0.400747727	0.963	0.792	3.43E-27	7.38E-18	2.03E-31
H2AFY2	1.91E-22	-0.356685022	0.727	0.93	6.44E-18	1.15E-31	-0.377875192	0.619	0.847	3.88E-27	1.91E-22	2.30E-31
NR2F1	6.04E-16	-0.38890415	0.738	0.885	2.04E-11	1.88E-31	-0.553771949	0.706	0.875	6.33E-27	6.04E-16	3.76E-31
CSTB	1.86E-19	0.381760296	0.952	0.894	6.28E-15	2.10E-31	0.388049034	0.953	0.85	7.09E-27	1.86E-19	4.21E-31
BLCAP	5.43E-10	-0.252090943	0.69	0.839	1.83E-05	3.19E-31	-0.581341046	0.623	0.817	1.08E-26	5.43E-10	6.39E-31
NUCKS1	6.72E-20	-0.380329862	0.959	0.994	2.27E-15	3.22E-31	-0.468240997	0.953	0.972	1.08E-26	6.72E-20	6.44E-31
DNAJB6	1.99E-12	-0.267457289	0.889	0.961	6.70E-08	3.37E-31	-0.393952939	0.903	0.954	1.14E-26	1.99E-12	6.74E-31
SDC2	5.73E-17	0.521910712	0.782	0.542	1.93E-12	3.71E-31	0.457475683	0.77	0.407	1.25E-26	5.73E-17	7.41E-31
PDIA3	8.59E-15	0.471180866	0.934	0.861	2.90E-10	5.86E-31	0.444129096	0.96	0.795	1.98E-26	8.59E-15	1.17E-30
TSPO	4.69E-11	0.270984085	0.616	0.382	1.58E-06	6.88E-31	0.394853644	0.817	0.459	2.32E-26	4.69E-11	1.38E-30
CD200	3.72E-23	-0.341862631	0.421	0.788	1.25E-18	7.64E-31	-0.444234355	0.319	0.624	2.58E-26	3.72E-23	1.53E-30
SYPL1	1.42E-16	0.283859616	0.583	0.291	4.77E-12	9.08E-31	0.355506625	0.717	0.352	3.06E-26	1.42E-16	1.82E-30
H2AFY	9.99E-31	-0.435945783	0.926	0.979	3.37E-26	9.02E-25	-0.321165522	0.924	0.939	3.04E-20	9.02E-25	2.00E-30
MT-CO3	3.89E-10	0.693891254	0.941	0.982	1.31E-05	1.28E-30	0.874220907	0.985	0.982	4.30E-26	3.89E-10	2.55E-30
ALDOA	1.11E-18	0.413746404	0.982	0.982	3.76E-14	2.39E-30	0.465634699	0.997	0.982	8.06E-26	1.11E-18	4.78E-30
CCNA2	3.38E-18	-0.474534262	0.114	0.421	1.14E-13	2.63E-30	-0.47209936	0.034	0.266	8.87E-26	3.38E-18	5.27E-30
GADD45G	2.86E-30	-0.579958804	0.339	0.748	9.64E-26	7.91E-23	-0.375252028	0.201	0.465	2.66E-18	7.91E-23	5.72E-30
PCBD1	2.23E-15	0.289974713	0.594	0.348	7.51E-11	3.87E-30	0.385519982	0.687	0.336	1.31E-25	2.23E-15	7.75E-30
CELF4	1.95E-21	-0.374779617	0.255	0.621	6.56E-17	5.29E-30	-0.580585442	0.201	0.511	1.78E-25	1.95E-21	1.06E-29
UBE2E3	9.91E-17	-0.315487266	0.841	0.945	3.34E-12	5.66E-30	-0.459878279	0.823	0.917	1.91E-25	9.91E-17	1.13E-29
YWHAZ	7.09E-25	-0.43255419	0.852	0.955	2.39E-20	6.70E-30	-0.38706286	0.8	0.933	2.26E-25	7.09E-25	1.34E-29
AURKB	1.56E-15	-0.42784951	0.125	0.397	5.27E-11	9.13E-30	-0.358670354	0.026	0.242	3.07E-25	1.56E-15	1.83E-29
NQO1	1.22E-11	0.617571311	0.565	0.361	4.12E-07	9.13E-30	0.495641632	0.69	0.297	3.08E-25	1.22E-11	1.83E-29
DTD1	9.57E-30	-0.457564608	0.808	0.958	3.22E-25	1.48E-23	-0.386337177	0.713	0.85	5.00E-19	1.48E-23	1.91E-29
PJA1	1.38E-14	-0.259418456	0.815	0.952	4.66E-10	1.86E-29	-0.461629253	0.807	0.896	6.27E-25	1.38E-14	3.72E-29
GLB1	1.06E-13	0.332535594	0.664	0.464	3.56E-09	1.94E-29	0.388283973	0.72	0.385	6.55E-25	1.06E-13	3.89E-29
SULF1	5.90E-23	0.450718513	0.292	0.012	1.99E-18	2.13E-29	0.47556424	0.451	0.101	7.18E-25	5.90E-23	4.26E-29
RALYL	1.02E-18	-0.263095453	0.24	0.603	3.44E-14	3.27E-29	-0.321544338	0.11	0.391	1.10E-24	1.02E-18	6.54E-29
MKI67	2.93E-15	-0.437425137	0.133	0.412	9.86E-11	3.60E-29	-0.518696828	0.026	0.239	1.21E-24	2.93E-15	7.19E-29
DBN1	1.11E-23	-0.358194258	0.771	0.945	3.75E-19	4.24E-29	-0.433438811	0.712	0.859	1.43E-24	1.11E-23	8.47E-29
AP1S1	2.93E-23	-0.391571728	0.642	0.891	9.88E-19	4.28E-29	-0.406429844	0.655	0.841	1.44E-24	2.93E-23	8.55E-29
NEUROD1	5.38E-29	-0.535224248	0.229	0.655	1.81E-24	2.34E-23	-0.553952696	0.138	0.398	7.87E-19	2.34E-23	1.08E-28
CBX1	5.48E-24	-0.397869957	0.782	0.958	1.85E-19	5.71E-29	-0.389611712	0.788	0.914	1.92E-24	5.48E-24	1.14E-28
ZNF428	1.98E-17	-0.304448618	0.97	0.994	6.66E-13	6.82E-29	-0.398645166	0.956	0.991	2.30E-24	1.98E-17	1.36E-28
RSPO2	3.73E-11	0.380322666	0.354	0.148	1.26E-06	6.97E-29	0.546609137	0.64	0.251	2.35E-24	3.73E-11	1.39E-28
HNRNPA0	1.58E-22	-0.32543258	0.97	0.994	5.31E-18	8.59E-29	-0.330118937	0.972	0.982	2.89E-24	1.58E-22	1.72E-28
RPS28	6.62E-15	0.292606658	1	1	2.23E-10	9.11E-29	0.317113508	1	1	3.07E-24	6.62E-15	1.82E-28
SELM	2.11E-16	0.430652947	0.627	0.397	7.10E-12	1.53E-28	0.565625249	0.708	0.437	5.14E-24	2.11E-16	3.05E-28
SLC25A39	4.79E-15	0.314901532	0.841	0.758	1.61E-10	1.62E-28	0.36356951	0.909	0.654	5.46E-24	4.79E-15	3.24E-28
C12orf57	3.31E-22	-0.331962378	0.937	0.997	1.12E-17	1.69E-28	-0.403878679	0.879	0.957	5.70E-24	3.31E-22	3.39E-28
TBCB	4.88E-20	-0.356832748	0.919	0.982	1.64E-15	2.52E-28	-0.371323344	0.901	0.966	8.50E-24	4.88E-20	5.04E-28
PPA1	3.81E-25	-0.357165198	0.908	0.976	1.28E-20	4.18E-28	-0.387883409	0.859	0.957	1.41E-23	3.81E-25	8.36E-28
RNF24	5.43E-19	-0.272134503	0.321	0.67	1.83E-14	5.06E-28	-0.340430131	0.214	0.502	1.71E-23	5.43E-19	1.01E-27
NUDT3	5.06E-28	-0.433621828	0.62	0.888	1.71E-23	1.02E-20	-0.313199886	0.539	0.749	3.43E-16	1.02E-20	1.01E-27
HSP90AA1	1.90E-19	-0.314966303	0.996	1	6.39E-15	9.38E-28	-0.434832815	0.997	1	3.16E-23	1.90E-19	1.88E-27
RPS6	2.54E-10	0.269703365	1	1	8.56E-06	9.89E-28	0.374061765	0.999	1	3.33E-23	2.54E-10	1.98E-27
YWHAG	2.71E-18	-0.347080479	0.661	0.864	9.13E-14	1.06E-27	-0.428641092	0.59	0.801	3.57E-23	2.71E-18	2.12E-27
H2AFZ	3.65E-19	-0.52907077	0.982	1	1.23E-14	1.07E-27	-0.581948894	0.986	0.994	3.62E-23	3.65E-19	2.15E-27
MT-ND3	1.41E-10	0.640614948	0.911	0.955	4.75E-06	1.52E-27	0.725871082	0.952	0.92	5.11E-23	1.41E-10	3.03E-27
PGM2L1	5.18E-27	-0.450027874	0.369	0.745	1.75E-22	1.69E-27	-0.474742039	0.323	0.612	5.70E-23	5.18E-27	3.38E-27
SMARCA4	7.98E-27	-0.402328891	0.827	0.955	2.69E-22	2.43E-27	-0.381113898	0.764	0.884	8.18E-23	7.98E-27	4.85E-27
ANXA5	3.93E-16	0.415745461	0.867	0.706	1.32E-11	2.77E-27	0.413078006	0.906	0.596	9.33E-23	3.93E-16	5.54E-27
RANBP1	1.40E-19	-0.361615272	0.959	0.985	4.73E-15	2.90E-27	-0.380483995	0.942	0.966	9.76E-23	1.40E-19	5.79E-27
FOLR1	4.69E-27	0.720288404	0.365	0.03	1.58E-22	3.04E-27	0.480386154	0.43	0.098	1.02E-22	4.69E-27	6.08E-27
OLA1	3.20E-27	-0.421715101	0.882	0.979	1.08E-22	3.97E-27	-0.395215128	0.823	0.899	1.34E-22	3.97E-27	6.41E-27
BSG	1.40E-12	0.321006497	0.993	0.985	4.71E-08	3.56E-27	0.325265227	1	0.972	1.20E-22	1.40E-12	7.12E-27
PRCP	4.56E-13	0.37425597	0.745	0.567	1.54E-08	3.77E-27	0.417697485	0.786	0.477	1.27E-22	4.56E-13	7.53E-27
DCTN3	6.80E-18	-0.30549795	0.923	0.964	2.29E-13	4.85E-27	-0.342049675	0.92	0.969	1.63E-22	6.80E-18	9.69E-27
AUTS2	6.53E-27	-0.444107509	0.41	0.788	2.20E-22	1.68E-21	-0.364778589	0.255	0.505	5.66E-17	1.68E-21	1.31E-26
ALDH9A1	2.35E-15	0.359612081	0.779	0.621	7.93E-11	6.88E-27	0.353403536	0.832	0.526	2.32E-22	2.35E-15	1.38E-26
ACAT2	7.90E-27	-0.579859045	0.598	0.87	2.66E-22	1.38E-17	-0.509909243	0.517	0.688	4.67E-13	1.38E-17	1.58E-26
IFITM2	1.30E-24	0.559107485	0.509	0.152	4.39E-20	8.43E-27	0.366310276	0.495	0.15	2.84E-22	1.30E-24	1.69E-26
MEAF6	1.97E-14	-0.28264589	0.893	0.967	6.63E-10	8.46E-27	-0.374692151	0.892	0.939	2.85E-22	1.97E-14	1.69E-26
BMP7	2.38E-14	0.276418101	0.439	0.194	8.01E-10	1.03E-26	0.331426078	0.556	0.205	3.47E-22	2.38E-14	2.06E-26
ELAVL2	9.30E-21	-0.297503382	0.277	0.645	3.13E-16	1.14E-26	-0.332687838	0.179	0.465	3.86E-22	9.30E-21	2.29E-26
SNRPD1	7.34E-24	-0.368532496	0.937	0.973	2.47E-19	1.27E-26	-0.371499879	0.861	0.948	4.28E-22	7.34E-24	2.54E-26
RNF165	3.31E-20	-0.291037495	0.266	0.612	1.12E-15	1.43E-26	-0.336025915	0.17	0.446	4.83E-22	3.31E-20	2.87E-26
GABARAPL2	1.48E-26	-0.418185173	0.919	0.979	4.99E-22	2.59E-26	-0.359398486	0.935	0.982	8.74E-22	2.59E-26	2.96E-26
POU2F2	1.67E-22	-0.297268418	0.162	0.542	5.63E-18	2.18E-26	-0.322910617	0.109	0.37	7.36E-22	1.67E-22	4.37E-26
CDC42	5.76E-13	-0.281444321	0.941	0.988	1.94E-08	2.57E-26	-0.431069104	0.934	0.963	8.67E-22	5.76E-13	5.14E-26
AGPAT2	4.45E-13	0.273530774	0.454	0.221	1.50E-08	2.68E-26	0.315723689	0.579	0.223	9.03E-22	4.45E-13	5.36E-26
DYNC1I2	2.19E-13	-0.269856894	0.838	0.976	7.37E-09	3.51E-26	-0.355879452	0.803	0.93	1.18E-21	2.19E-13	7.02E-26
HNRNPDL	1.36E-23	-0.330753905	0.982	0.994	4.59E-19	3.63E-26	-0.294064902	0.996	0.994	1.22E-21	1.36E-23	7.26E-26
NOVA1	1.34E-11	-0.308666898	0.624	0.779	4.51E-07	3.92E-26	-0.522616461	0.508	0.746	1.32E-21	1.34E-11	7.85E-26
SCG2	4.68E-26	-0.647436829	0.358	0.742	1.58E-21	3.30E-25	-0.493585726	0.152	0.428	1.11E-20	3.30E-25	9.35E-26
MT-CYB	7.30E-12	0.676542058	0.93	0.973	2.46E-07	5.15E-26	0.693315805	0.961	0.966	1.74E-21	7.30E-12	1.03E-25
TCF7L2	5.56E-26	-1.074293363	0.731	0.845	1.87E-21	2.13E-08	-1.112346134	0.371	0.483	0.000718197	2.13E-08	1.11E-25
RUNDC3A	3.83E-24	-0.347931444	0.325	0.718	1.29E-19	6.50E-26	-0.351238761	0.206	0.486	2.19E-21	3.83E-24	1.30E-25
USP11	5.52E-13	-0.2525432	0.956	0.988	1.86E-08	6.52E-26	-0.410220881	0.959	0.982	2.20E-21	5.52E-13	1.30E-25
MT-CO2	4.90E-06	0.443583247	0.959	0.985	0.164959832	9.11E-26	0.759314768	0.985	0.988	3.07E-21	4.90E-06	1.82E-25
FGFR2	2.17E-17	0.317690465	0.358	0.094	7.30E-13	1.06E-25	0.346322754	0.487	0.162	3.59E-21	2.17E-17	2.13E-25
SYP	1.11E-17	-0.305476462	0.303	0.618	3.75E-13	1.08E-25	-0.326461479	0.201	0.492	3.65E-21	1.11E-17	2.17E-25
GALNT10	4.32E-12	0.285648729	0.317	0.109	1.46E-07	1.26E-25	0.389423365	0.49	0.165	4.25E-21	4.32E-12	2.52E-25
FDPS	1.52E-25	-0.42721711	0.882	0.964	5.11E-21	2.62E-19	-0.434372259	0.808	0.902	8.82E-15	2.62E-19	3.03E-25
SPC25	9.03E-18	-0.33589129	0.085	0.382	3.04E-13	1.54E-25	-0.259709925	0.023	0.211	5.18E-21	9.03E-18	3.08E-25
KIF5B	5.90E-13	-0.252672594	0.926	0.982	1.99E-08	1.71E-25	-0.36991928	0.917	0.969	5.77E-21	5.90E-13	3.43E-25
CSDE1	1.65E-14	-0.297285909	0.937	0.982	5.56E-10	2.18E-25	-0.336235679	0.942	0.985	7.35E-21	1.65E-14	4.36E-25
PBXIP1	2.50E-25	0.358890362	0.524	0.152	8.43E-21	4.73E-20	0.258488271	0.465	0.171	1.59E-15	4.73E-20	5.00E-25
PKIA	3.14E-22	-0.309801615	0.266	0.645	1.06E-17	3.12E-25	-0.342868247	0.262	0.55	1.05E-20	3.14E-22	6.24E-25
PCBP4	3.73E-25	-0.539580037	0.624	0.882	1.26E-20	2.53E-11	-0.345331241	0.583	0.7	8.53E-07	2.53E-11	7.47E-25
ATCAY	1.99E-15	-0.271821762	0.306	0.603	6.71E-11	4.05E-25	-0.308117591	0.207	0.483	1.36E-20	1.99E-15	8.09E-25
MDK	4.60E-11	0.463539183	0.978	0.964	1.55E-06	4.65E-25	0.506779519	0.964	0.774	1.57E-20	4.60E-11	9.31E-25
FAM64A	1.55E-17	-0.43383099	0.103	0.397	5.22E-13	5.23E-25	-0.436760657	0.039	0.242	1.76E-20	1.55E-17	1.05E-24
MT-ND2	2.52E-08	0.506556693	0.934	0.976	0.00084887	5.75E-25	0.642075327	0.971	0.957	1.94E-20	2.52E-08	1.15E-24
SEC11A	3.83E-17	0.364951642	0.959	0.906	1.29E-12	6.49E-25	0.359548205	0.966	0.844	2.19E-20	3.83E-17	1.30E-24
FDFT1	4.45E-22	-0.477326875	0.686	0.906	1.50E-17	8.69E-25	-0.598280238	0.713	0.85	2.93E-20	4.45E-22	1.74E-24
GNAO1	4.25E-15	-0.266351642	0.328	0.645	1.43E-10	1.04E-24	-0.367101424	0.263	0.526	3.51E-20	4.25E-15	2.09E-24
SLC38A1	3.23E-19	-0.318371595	0.524	0.83	1.09E-14	1.06E-24	-0.348341456	0.343	0.612	3.56E-20	3.23E-19	2.12E-24
ATL1	9.35E-18	-0.271052872	0.284	0.627	3.15E-13	1.10E-24	-0.317840154	0.233	0.514	3.70E-20	9.35E-18	2.20E-24
NFASC	6.59E-16	-0.300035223	0.284	0.615	2.22E-11	1.16E-24	-0.321402341	0.167	0.437	3.91E-20	6.59E-16	2.32E-24
IGFBP7	1.17E-24	2.080346167	0.424	0.088	3.93E-20	7.50E-24	0.951760176	0.417	0.11	2.53E-19	7.50E-24	2.33E-24
SARS	2.88E-19	-0.347587967	0.893	0.973	9.70E-15	1.18E-24	-0.369000071	0.848	0.924	3.96E-20	2.88E-19	2.35E-24
RRM2	5.86E-16	-0.388885926	0.125	0.412	1.97E-11	1.19E-24	-0.253347275	0.028	0.217	4.01E-20	5.86E-16	2.38E-24
ENO2	1.54E-24	-0.440394658	0.565	0.864	5.19E-20	3.66E-12	-0.2966683	0.672	0.761	1.23E-07	3.66E-12	3.08E-24
TMEM179B	4.06E-23	0.396368001	0.742	0.473	1.37E-18	1.85E-24	0.318419098	0.738	0.425	6.25E-20	4.06E-23	3.71E-24
STXBP1	2.73E-19	-0.337881341	0.41	0.718	9.20E-15	2.03E-24	-0.386038637	0.341	0.587	6.84E-20	2.73E-19	4.06E-24
ECH1	5.14E-11	0.252032786	0.893	0.867	1.73E-06	2.65E-24	0.341096577	0.946	0.801	8.92E-20	5.14E-11	5.30E-24
PBK	4.11E-17	-0.456491058	0.151	0.452	1.39E-12	2.85E-24	-0.456119863	0.048	0.257	9.62E-20	4.11E-17	5.71E-24
PLK1	4.01E-12	-0.422953341	0.092	0.315	1.35E-07	3.00E-24	-0.539973288	0.044	0.251	1.01E-19	4.01E-12	6.00E-24
SGOL1	9.85E-15	-0.271451737	0.118	0.394	3.32E-10	4.30E-24	-0.307721107	0.048	0.254	1.45E-19	9.85E-15	8.61E-24
TPP1	3.51E-13	0.275591744	0.524	0.3	1.18E-08	4.94E-24	0.281567877	0.561	0.229	1.67E-19	3.51E-13	9.88E-24
NEDD4L	5.41E-24	-0.413301119	0.332	0.694	1.82E-19	1.98E-20	-0.294065383	0.199	0.443	6.68E-16	1.98E-20	1.08E-23
EIF4G2	2.71E-19	-0.283268452	0.989	1	9.13E-15	5.84E-24	-0.323403025	0.986	0.988	1.97E-19	2.71E-19	1.17E-23
CCDC112	6.03E-24	-0.429110348	0.517	0.797	2.03E-19	6.22E-21	-0.364380961	0.441	0.664	2.10E-16	6.22E-21	1.21E-23
PDLIM7	6.23E-09	0.256235343	0.753	0.642	0.000209863	7.90E-24	0.381948275	0.785	0.502	2.66E-19	6.23E-09	1.58E-23
FNBP1L	2.33E-16	-0.296807013	0.55	0.842	7.86E-12	7.92E-24	-0.406115355	0.48	0.731	2.67E-19	2.33E-16	1.58E-23
MAP2	1.54E-13	-0.298665605	0.616	0.815	5.18E-09	8.97E-24	-0.376556698	0.548	0.777	3.02E-19	1.54E-13	1.79E-23
PTGDS	3.69E-10	0.597076919	0.373	0.176	1.24E-05	1.03E-23	0.765861467	0.543	0.226	3.48E-19	3.69E-10	2.06E-23
TMEM98	4.03E-15	0.367652871	0.849	0.682	1.36E-10	1.11E-23	0.351886161	0.843	0.557	3.73E-19	4.03E-15	2.21E-23
ACADVL	2.91E-14	0.375547185	0.823	0.706	9.80E-10	1.16E-23	0.358219375	0.87	0.636	3.92E-19	2.91E-14	2.33E-23
TNFRSF1A	1.15E-14	0.340361898	0.661	0.458	3.89E-10	1.26E-23	0.301559147	0.694	0.376	4.25E-19	1.15E-14	2.52E-23
NONO	1.31E-23	-0.344565551	0.889	0.985	4.40E-19	2.11E-13	-0.276492108	0.902	0.914	7.12E-09	2.11E-13	2.61E-23
CDO1	6.43E-12	0.408127565	0.815	0.712	2.17E-07	1.69E-23	0.482746325	0.886	0.694	5.70E-19	6.43E-12	3.38E-23
PIFO	1.92E-23	0.495503123	0.424	0.091	6.47E-19	1.77E-17	0.367929644	0.357	0.116	5.97E-13	1.77E-17	3.84E-23
PPIA	1.95E-23	-0.354657022	0.985	0.991	6.57E-19	4.52E-19	-0.271811755	0.981	0.991	1.52E-14	4.52E-19	3.90E-23
DPYSL4	2.82E-23	-0.374557981	0.561	0.83	9.49E-19	1.03E-22	-0.306749094	0.383	0.657	3.46E-18	1.03E-22	5.63E-23
GSTK1	1.42E-14	0.270961984	0.365	0.118	4.78E-10	2.82E-23	0.301259376	0.556	0.245	9.52E-19	1.42E-14	5.65E-23
OLFM1	2.99E-23	-0.367423801	0.369	0.736	1.01E-18	1.05E-18	-0.2838015	0.27	0.52	3.53E-14	1.05E-18	5.98E-23
S100A13	1.64E-17	0.342112926	0.568	0.291	5.54E-13	3.27E-23	0.320812428	0.596	0.284	1.10E-18	1.64E-17	6.54E-23
CENPA	3.60E-11	-0.291519356	0.111	0.33	1.21E-06	3.35E-23	-0.362283229	0.034	0.223	1.13E-18	3.60E-11	6.70E-23
KRT18	5.57E-19	0.733909242	0.336	0.067	1.88E-14	3.60E-23	0.426652386	0.423	0.122	1.21E-18	5.57E-19	7.20E-23
LAMP2	6.25E-14	0.353721324	0.631	0.424	2.10E-09	3.87E-23	0.342399641	0.723	0.416	1.30E-18	6.25E-14	7.75E-23
COL18A1	6.63E-21	0.31685896	0.373	0.073	2.24E-16	6.16E-23	0.270415832	0.486	0.159	2.08E-18	6.63E-21	1.23E-22
TPD52L1	3.68E-12	0.264046197	0.314	0.1	1.24E-07	7.77E-23	0.32267475	0.492	0.18	2.62E-18	3.68E-12	1.55E-22
PSAP	7.83E-23	0.469925558	0.985	0.988	2.64E-18	5.42E-19	0.315224888	0.993	0.969	1.82E-14	5.42E-19	1.57E-22
NUF2	2.26E-13	-0.348886129	0.14	0.394	7.61E-09	7.97E-23	-0.426770965	0.05	0.248	2.69E-18	2.26E-13	1.59E-22
ANKRD12	2.09E-13	-0.306890943	0.69	0.885	7.03E-09	9.12E-23	-0.400915124	0.76	0.872	3.07E-18	2.09E-13	1.82E-22
HMGCS1	8.78E-17	-0.421971451	0.613	0.83	2.96E-12	9.15E-23	-0.700310963	0.619	0.789	3.08E-18	8.78E-17	1.83E-22
ATRAID	3.33E-14	0.293535793	0.911	0.879	1.12E-09	1.07E-22	0.328186317	0.937	0.768	3.61E-18	3.33E-14	2.14E-22
LHX9	1.18E-22	-0.50928464	0.273	0.661	3.99E-18	8.60E-13	-0.394949504	0.087	0.242	2.90E-08	8.60E-13	2.37E-22
GSTA4	4.66E-17	-0.327600923	0.841	0.948	1.57E-12	1.27E-22	-0.40821076	0.804	0.917	4.28E-18	4.66E-17	2.54E-22
MAPK8	2.34E-16	-0.265157479	0.384	0.697	7.87E-12	1.42E-22	-0.292266298	0.337	0.599	4.77E-18	2.34E-16	2.83E-22
DMKN	1.96E-21	0.357769656	0.339	0.048	6.62E-17	1.49E-22	0.311660935	0.415	0.119	5.02E-18	1.96E-21	2.98E-22
HMGA1	1.56E-22	-0.369584758	0.627	0.897	5.27E-18	1.35E-17	-0.276221897	0.577	0.771	4.55E-13	1.35E-17	3.13E-22
SBK1	2.06E-22	-0.317801163	0.339	0.688	6.94E-18	1.35E-19	-0.284429821	0.272	0.514	4.53E-15	1.35E-19	4.12E-22
PPIB	4.84E-15	0.388694468	0.952	0.891	1.63E-10	2.26E-22	0.352375182	0.961	0.801	7.61E-18	4.84E-15	4.51E-22
SKA2	1.62E-18	-0.36248108	0.701	0.855	5.45E-14	2.28E-22	-0.349955661	0.571	0.774	7.69E-18	1.62E-18	4.57E-22
MAP4K4	2.00E-17	-0.286281539	0.469	0.77	6.74E-13	2.66E-22	-0.342328964	0.295	0.544	8.95E-18	2.00E-17	5.31E-22
PODXL2	8.40E-14	-0.28544328	0.683	0.876	2.83E-09	3.08E-22	-0.423206505	0.556	0.755	1.04E-17	8.40E-14	6.16E-22
SYT4	4.24E-14	-0.321613796	0.325	0.655	1.43E-09	3.50E-22	-0.417516018	0.197	0.468	1.18E-17	4.24E-14	7.00E-22
TSPAN4	1.05E-12	0.281173107	0.557	0.336	3.53E-08	3.68E-22	0.286455091	0.608	0.287	1.24E-17	1.05E-12	7.35E-22
NTRK2	3.76E-22	0.574857297	0.638	0.3	1.27E-17	1.06E-05	0.268688678	0.554	0.394	0.358650751	1.06E-05	7.52E-22
MIR124-2HG	1.02E-19	-0.294533039	0.262	0.624	3.44E-15	3.99E-22	-0.264757512	0.117	0.349	1.34E-17	1.02E-19	7.98E-22
NEFL	8.99E-13	-0.348225033	0.439	0.673	3.03E-08	4.21E-22	-0.703234279	0.411	0.633	1.42E-17	8.99E-13	8.41E-22
RPL12	2.39E-13	0.298819006	0.996	1	8.05E-09	4.72E-22	0.299688245	0.999	1	1.59E-17	2.39E-13	9.44E-22
DHPS	4.81E-22	-0.365584192	0.697	0.873	1.62E-17	5.81E-20	-0.323178017	0.741	0.829	1.96E-15	5.81E-20	9.62E-22
NAP1L4	3.17E-12	-0.263362759	0.753	0.87	1.07E-07	4.83E-22	-0.304848331	0.652	0.823	1.63E-17	3.17E-12	9.65E-22
MEX3A	5.42E-16	-0.296635004	0.601	0.833	1.82E-11	5.71E-22	-0.331474491	0.454	0.691	1.93E-17	5.42E-16	1.14E-21
TMED9	5.83E-22	0.391097177	0.978	0.909	1.96E-17	8.33E-18	0.256943028	0.975	0.902	2.81E-13	8.33E-18	1.17E-21
WSB1	2.74E-15	-0.258682806	0.849	0.939	9.22E-11	7.09E-22	-0.313310503	0.782	0.887	2.39E-17	2.74E-15	1.42E-21
IFI6	9.73E-14	0.330317927	0.609	0.382	3.28E-09	7.49E-22	0.39670062	0.694	0.398	2.52E-17	9.73E-14	1.50E-21
PERP	1.06E-19	0.265866297	0.351	0.067	3.57E-15	8.49E-22	0.27633466	0.447	0.141	2.86E-17	1.06E-19	1.70E-21
SEZ6L2	3.64E-15	-0.36421304	0.697	0.882	1.23E-10	1.04E-21	-0.416853956	0.774	0.875	3.51E-17	3.64E-15	2.08E-21
CD9	3.31E-20	0.488460387	0.483	0.164	1.12E-15	1.08E-21	0.363523482	0.56	0.248	3.65E-17	3.31E-20	2.17E-21
VIM	1.17E-21	0.66605262	0.996	0.952	3.94E-17	7.29E-08	0.310524737	0.975	0.844	0.002457012	7.29E-08	2.34E-21
GJA1	4.37E-12	0.274707676	0.258	0.064	1.47E-07	1.21E-21	0.284835666	0.433	0.128	4.09E-17	4.37E-12	2.43E-21
DNPH1	4.20E-11	0.30671638	0.668	0.512	1.41E-06	1.24E-21	0.328386828	0.688	0.388	4.19E-17	4.20E-11	2.49E-21
VBP1	1.59E-21	-0.350543209	0.841	0.958	5.36E-17	5.82E-20	-0.30601746	0.836	0.914	1.96E-15	5.82E-20	3.18E-21
STMN3	5.58E-19	-0.335784066	0.62	0.882	1.88E-14	1.75E-21	-0.361200756	0.546	0.728	5.89E-17	5.58E-19	3.50E-21
KRT8	7.64E-10	0.352779582	0.17	0.027	2.57E-05	2.25E-21	0.374610747	0.364	0.083	7.59E-17	7.64E-10	4.51E-21
GRM8	2.26E-21	0.369497996	0.351	0.058	7.62E-17	3.61E-19	0.267081041	0.364	0.098	1.22E-14	3.61E-19	4.52E-21
NEUROD6	1.33E-09	-0.453674204	0.048	0.218	4.48E-05	2.34E-21	-0.394429469	0.069	0.275	7.89E-17	1.33E-09	4.68E-21
UBE2I	3.03E-21	-0.342579514	0.904	0.964	1.02E-16	1.20E-20	-0.279790108	0.901	0.957	4.04E-16	1.20E-20	6.06E-21
DDAH2	3.13E-21	-0.353944739	0.948	0.994	1.05E-16	6.33E-18	-0.321780582	0.908	0.942	2.13E-13	6.33E-18	6.26E-21
LINC00998	8.34E-17	0.374932802	0.838	0.703	2.81E-12	3.55E-21	0.332354975	0.869	0.688	1.20E-16	8.34E-17	7.09E-21
RND3	9.73E-11	-0.273879365	0.554	0.764	3.28E-06	4.19E-21	-0.354480096	0.339	0.602	1.41E-16	9.73E-11	8.38E-21
TOP2A	6.44E-16	-0.828041252	0.232	0.509	2.17E-11	4.27E-21	-0.915205421	0.087	0.297	1.44E-16	6.44E-16	8.54E-21
GDPD2	4.76E-16	0.338033	0.399	0.133	1.60E-11	4.39E-21	0.298460367	0.356	0.083	1.48E-16	4.76E-16	8.78E-21
SQSTM1	2.78E-08	0.789274631	0.9	0.836	0.000937187	5.05E-21	0.600577953	0.924	0.758	1.70E-16	2.78E-08	1.01E-20
CD164	2.91E-15	0.380003318	0.668	0.47	9.81E-11	5.68E-21	0.326454595	0.742	0.477	1.92E-16	2.91E-15	1.14E-20
CDCA3	1.03E-14	-0.277520379	0.089	0.348	3.45E-10	6.90E-21	-0.333955108	0.036	0.211	2.32E-16	1.03E-14	1.38E-20
HNRNPH3	9.17E-21	-0.274612253	0.875	0.991	3.09E-16	2.00E-19	-0.297151921	0.891	0.92	6.73E-15	2.00E-19	1.83E-20
HMGN3	4.08E-09	0.282529477	0.967	0.945	0.000137427	1.06E-20	0.354359442	0.978	0.887	3.57E-16	4.08E-09	2.12E-20
TMEM147	5.29E-15	0.305050185	0.956	0.93	1.78E-10	1.15E-20	0.272310898	0.971	0.884	3.87E-16	5.29E-15	2.30E-20
HNRNPA2B1	1.43E-20	-0.345671502	0.982	0.994	4.81E-16	3.42E-13	-0.28114184	0.982	0.988	1.15E-08	3.42E-13	2.85E-20
CRABP1	6.76E-07	-0.325414872	0.21	0.397	0.02279316	2.47E-20	-0.890370754	0.312	0.554	8.33E-16	6.76E-07	4.95E-20
CRYAB	1.55E-12	1.161499667	0.365	0.139	5.22E-08	3.19E-20	0.671372354	0.495	0.19	1.08E-15	1.55E-12	6.39E-20
TMEM97	6.01E-18	-0.336954435	0.52	0.77	2.02E-13	3.32E-20	-0.368774427	0.368	0.581	1.12E-15	6.01E-18	6.64E-20
DCTN2	3.86E-20	-0.33494834	0.889	0.979	1.30E-15	1.17E-15	-0.264807779	0.898	0.93	3.94E-11	1.17E-15	7.73E-20
SLC5A3	1.19E-10	0.302444071	0.417	0.215	4.01E-06	4.41E-20	0.400971225	0.608	0.327	1.49E-15	1.19E-10	8.82E-20
P4HTM	9.52E-13	0.274085072	0.494	0.264	3.21E-08	4.79E-20	0.286891846	0.501	0.211	1.61E-15	9.52E-13	9.57E-20
PLK2	5.09E-20	-0.555518444	0.391	0.694	1.72E-15	1.12E-07	-0.334968524	0.276	0.413	0.003775726	1.12E-07	1.02E-19
HEXB	2.73E-15	0.325648379	0.649	0.439	9.19E-11	5.33E-20	0.28671694	0.721	0.437	1.80E-15	2.73E-15	1.07E-19
DEK	2.20E-15	-0.423663851	0.815	0.927	7.43E-11	5.56E-20	-0.412177005	0.792	0.85	1.87E-15	2.20E-15	1.11E-19
NFIA	7.71E-17	0.401209225	0.745	0.482	2.60E-12	7.97E-20	0.34537079	0.799	0.483	2.69E-15	7.71E-17	1.59E-19
SMC3	9.21E-19	-0.327933775	0.705	0.888	3.10E-14	8.04E-20	-0.329499516	0.677	0.81	2.71E-15	9.21E-19	1.61E-19
NR2F1-AS1	1.03E-11	-0.273330295	0.535	0.761	3.48E-07	8.36E-20	-0.357255857	0.446	0.664	2.82E-15	1.03E-11	1.67E-19
G6PC3	3.17E-08	0.260883479	0.793	0.697	0.001069644	9.53E-20	0.29061806	0.848	0.615	3.21E-15	3.17E-08	1.91E-19
TMSB4X	9.82E-20	-0.456286305	1	1	3.31E-15	4.48E-08	-0.37250795	1	1	0.0015108	4.48E-08	1.96E-19
GULP1	3.32E-11	0.259089544	0.498	0.279	1.12E-06	1.07E-19	0.292956745	0.577	0.287	3.62E-15	3.32E-11	2.15E-19
UBE2C	1.32E-17	-1.227382726	0.343	0.636	4.46E-13	1.11E-19	-1.305609793	0.132	0.346	3.73E-15	1.32E-17	2.22E-19
BRD3	6.26E-15	-0.298241071	0.661	0.87	2.11E-10	1.11E-19	-0.330590463	0.612	0.795	3.74E-15	6.26E-15	2.22E-19
FXYD1	1.10E-13	0.312124712	0.288	0.073	3.70E-09	1.26E-19	0.345441969	0.411	0.141	4.26E-15	1.10E-13	2.53E-19
COL6A1	4.77E-13	0.303113284	0.616	0.409	1.61E-08	1.45E-19	0.279918796	0.697	0.413	4.88E-15	4.77E-13	2.90E-19
CD99	1.25E-18	0.373806073	0.93	0.764	4.22E-14	1.47E-19	0.307935643	0.913	0.633	4.94E-15	1.25E-18	2.93E-19
TUBA1B	1.63E-19	-0.578881025	1	0.997	5.49E-15	4.94E-15	-0.597867532	0.999	0.997	1.67E-10	4.94E-15	3.26E-19
WLS	5.74E-06	0.324244691	0.886	0.785	0.193281098	1.74E-19	0.35037699	0.852	0.572	5.87E-15	5.74E-06	3.49E-19
ERGIC3	9.14E-11	0.26904883	0.97	0.955	3.08E-06	1.75E-19	0.283605657	0.979	0.896	5.90E-15	9.14E-11	3.50E-19
RUFY3	1.86E-19	-0.362909506	0.576	0.858	6.28E-15	8.11E-18	-0.34518149	0.596	0.761	2.73E-13	8.11E-18	3.73E-19
PBX1	5.11E-19	-0.34729734	0.579	0.839	1.72E-14	1.93E-19	-0.366557253	0.447	0.661	6.49E-15	5.11E-19	3.85E-19
FKBP3	2.21E-19	-0.325827299	0.841	0.939	7.44E-15	1.35E-14	-0.257985519	0.832	0.887	4.54E-10	1.35E-14	4.42E-19
RPAIN	3.40E-15	-0.296717046	0.827	0.948	1.15E-10	2.48E-19	-0.335364684	0.85	0.905	8.34E-15	3.40E-15	4.95E-19
BZW2	3.10E-19	-0.363632594	0.517	0.794	1.04E-14	1.09E-18	-0.322488157	0.524	0.709	3.68E-14	1.09E-18	6.19E-19
NNAT	1.67E-05	-0.948248014	0.262	0.4	0.563500057	3.47E-19	-0.944130962	0.382	0.59	1.17E-14	1.67E-05	6.95E-19
THSD7A	2.36E-17	-0.308672108	0.21	0.536	7.95E-13	3.57E-19	-0.259290812	0.076	0.275	1.20E-14	2.36E-17	7.14E-19
ASNS	3.82E-19	-0.406384246	0.609	0.867	1.29E-14	2.59E-17	-0.32703834	0.476	0.709	8.73E-13	2.59E-17	7.64E-19
MIR7-3HG	1.58E-15	-0.304652829	0.251	0.552	5.33E-11	3.84E-19	-0.274113584	0.114	0.33	1.29E-14	1.58E-15	7.67E-19
MT-ND4	5.76E-06	0.458572155	0.956	0.982	0.194096263	4.06E-19	0.570204472	0.975	0.985	1.37E-14	5.76E-06	8.12E-19
TSPAN7	1.88E-14	-0.31725295	0.498	0.773	6.34E-10	4.52E-19	-0.39672489	0.57	0.746	1.52E-14	1.88E-14	9.03E-19
CFAP126	5.71E-19	0.455429787	0.251	0.015	1.92E-14	1.19E-12	0.295498982	0.159	0.009	4.00E-08	1.19E-12	1.14E-18
BIRC5	1.89E-17	-0.663212104	0.266	0.576	6.36E-13	7.04E-19	-0.768770778	0.12	0.327	2.37E-14	1.89E-17	1.41E-18
RSPO1	9.04E-07	0.296049754	0.277	0.136	0.03045849	9.43E-19	0.315057736	0.408	0.131	3.18E-14	9.04E-07	1.89E-18
Sep-03	1.50E-14	-0.255039522	0.373	0.67	5.07E-10	1.18E-18	-0.282077317	0.302	0.538	3.98E-14	1.50E-14	2.36E-18
ANXA2	1.23E-11	0.393510708	0.299	0.1	4.15E-07	1.35E-18	0.482708618	0.403	0.141	4.54E-14	1.23E-11	2.69E-18
GCSH	1.23E-14	0.325126731	0.889	0.821	4.13E-10	1.43E-18	0.288679537	0.927	0.749	4.81E-14	1.23E-14	2.85E-18
TMPO	1.03E-17	-0.311091051	0.343	0.667	3.49E-13	1.57E-18	-0.311169045	0.338	0.547	5.29E-14	1.03E-17	3.14E-18
BUB3	9.96E-14	-0.359017364	0.661	0.836	3.35E-09	1.77E-18	-0.375380087	0.644	0.78	5.95E-14	9.96E-14	3.53E-18
LAMTOR4	4.40E-11	0.270819871	0.93	0.858	1.48E-06	1.93E-18	0.295084317	0.917	0.746	6.50E-14	4.40E-11	3.86E-18
P4HB	2.08E-18	0.498499582	0.897	0.803	7.01E-14	7.39E-15	0.336275261	0.928	0.78	2.49E-10	7.39E-15	4.16E-18
ACTR1A	9.22E-18	-0.321616228	0.745	0.912	3.11E-13	2.09E-18	-0.324933106	0.702	0.832	7.04E-14	9.22E-18	4.18E-18
YIF1A	2.14E-07	0.274301408	0.845	0.767	0.007226959	2.74E-18	0.406652804	0.869	0.722	9.23E-14	2.14E-07	5.48E-18
CENPF	3.71E-18	-0.608309502	0.199	0.521	1.25E-13	2.95E-14	-0.667151275	0.121	0.294	9.94E-10	2.95E-14	7.42E-18
RRM1	3.75E-18	-0.371087598	0.491	0.755	1.26E-13	9.61E-12	-0.305848687	0.454	0.59	3.24E-07	9.61E-12	7.50E-18
MEST	0.000687763	0.296352696	0.852	0.8	1	5.32E-18	0.353640517	0.774	0.566	1.79E-13	0.000687763	1.06E-17
ZWINT	2.29E-14	-0.316967461	0.225	0.506	7.72E-10	5.65E-18	-0.332718507	0.098	0.294	1.90E-13	2.29E-14	1.13E-17
NEU1	3.64E-10	0.322720391	0.616	0.445	1.23E-05	6.42E-18	0.304846492	0.712	0.437	2.16E-13	3.64E-10	1.28E-17
MT-ATP6	7.28E-06	0.377037236	0.963	0.97	0.245167758	9.75E-18	0.485551135	0.979	0.96	3.29E-13	7.28E-06	1.95E-17
CARHSP1	1.02E-17	-0.322480263	0.804	0.939	3.44E-13	2.14E-12	-0.27939386	0.753	0.829	7.20E-08	2.14E-12	2.04E-17
CHD7	1.04E-15	-0.31332824	0.62	0.848	3.50E-11	1.11E-17	-0.405699672	0.492	0.667	3.75E-13	1.04E-15	2.22E-17
SVBP	3.69E-17	-0.352961038	0.727	0.891	1.24E-12	1.57E-17	-0.348092345	0.637	0.761	5.28E-13	3.69E-17	3.14E-17
HES1	6.24E-15	0.33428288	0.472	0.194	2.10E-10	2.12E-17	0.3373529	0.481	0.196	7.15E-13	6.24E-15	4.24E-17
BCHE	2.32E-17	-0.3128714	0.354	0.667	7.83E-13	7.19E-12	-0.279349326	0.232	0.419	2.42E-07	7.19E-12	4.65E-17
CENPU	3.93E-15	-0.333026939	0.218	0.515	1.33E-10	3.46E-17	-0.324945277	0.119	0.315	1.16E-12	3.93E-15	6.91E-17
HMGB2	4.00E-17	-1.058472734	0.756	0.861	1.35E-12	5.23E-14	-1.154707168	0.662	0.697	1.76E-09	5.23E-14	7.99E-17
APLP2	4.32E-15	0.47887932	0.878	0.842	1.46E-10	4.46E-17	0.341158795	0.932	0.798	1.50E-12	4.32E-15	8.91E-17
NUSAP1	1.31E-14	-0.781247522	0.284	0.542	4.42E-10	5.37E-17	-0.823549048	0.131	0.324	1.81E-12	1.31E-14	1.07E-16
GPM6A	6.60E-17	-0.486310324	0.856	0.927	2.22E-12	2.48E-15	-0.375217416	0.859	0.917	8.35E-11	2.48E-15	1.32E-16
FAM162A	4.42E-15	0.305588377	0.768	0.555	1.49E-10	6.65E-17	0.254354591	0.785	0.572	2.24E-12	4.42E-15	1.33E-16
B2M	7.98E-17	0.520356172	0.911	0.806	2.69E-12	4.09E-09	0.273130606	0.95	0.826	0.000137652	4.09E-09	1.60E-16
PRNP	5.07E-16	0.497087236	0.745	0.594	1.71E-11	9.00E-17	0.342179595	0.79	0.578	3.03E-12	5.07E-16	1.80E-16
DYNC1LI1	4.43E-16	-0.276080248	0.598	0.873	1.49E-11	1.00E-16	-0.298867624	0.539	0.728	3.37E-12	4.43E-16	2.00E-16
LRPAP1	2.14E-13	0.326325444	0.863	0.73	7.23E-09	1.00E-16	0.267126059	0.874	0.688	3.38E-12	2.14E-13	2.01E-16
MYL12A	1.46E-12	0.328486783	0.804	0.694	4.91E-08	1.15E-16	0.312414522	0.783	0.56	3.89E-12	1.46E-12	2.31E-16
RSBN1	1.20E-16	-0.285341247	0.498	0.764	4.05E-12	8.25E-15	-0.270691899	0.434	0.615	2.78E-10	8.25E-15	2.40E-16
CALU	6.85E-11	0.258369659	0.815	0.703	2.31E-06	1.41E-16	0.322009604	0.87	0.667	4.76E-12	6.85E-11	2.83E-16
DPCD	1.42E-16	0.373824486	0.745	0.533	4.80E-12	3.47E-12	0.264367654	0.737	0.529	1.17E-07	3.47E-12	2.85E-16
AP1S2	1.19E-11	-0.354204868	0.908	0.942	4.02E-07	1.57E-16	-0.370175851	0.868	0.933	5.29E-12	1.19E-11	3.14E-16
ZFP36L2	9.55E-11	0.259136881	0.339	0.139	3.22E-06	2.03E-16	0.265669923	0.389	0.147	6.85E-12	9.55E-11	4.07E-16
PRDX4	2.22E-16	0.375033372	0.952	0.882	7.47E-12	6.24E-16	0.268701707	0.967	0.869	2.10E-11	6.24E-16	4.43E-16
CD59	5.49E-16	0.44176305	0.83	0.664	1.85E-11	2.33E-16	0.272127882	0.852	0.621	7.85E-12	5.49E-16	4.66E-16
ANK3	4.28E-16	-0.295918951	0.273	0.585	1.44E-11	3.48E-16	-0.297567706	0.283	0.483	1.17E-11	4.28E-16	6.95E-16
CCNB2	2.13E-13	-0.573028303	0.244	0.5	7.16E-09	3.60E-16	-0.636149074	0.091	0.272	1.21E-11	2.13E-13	7.20E-16
CDK1	4.03E-16	-0.520379781	0.207	0.503	1.36E-11	1.64E-12	-0.58552501	0.139	0.303	5.51E-08	1.64E-12	8.06E-16
NEFM	1.89E-15	-0.367903455	0.303	0.606	6.36E-11	5.28E-16	-0.495250059	0.301	0.508	1.78E-11	1.89E-15	1.06E-15
DLGAP4	6.49E-16	-0.31067161	0.594	0.833	2.19E-11	4.73E-15	-0.284264355	0.563	0.706	1.59E-10	4.73E-15	1.30E-15
MCM7	6.46E-15	-0.442339401	0.542	0.761	2.18E-10	8.85E-16	-0.376405843	0.346	0.547	2.98E-11	6.46E-15	1.77E-15
SLC13A4	1.00E-12	0.307546512	0.192	0.021	3.38E-08	9.16E-16	0.306489248	0.277	0.064	3.09E-11	1.00E-12	1.83E-15
HMGN2	1.49E-08	-0.443592471	0.993	0.994	0.000503096	1.14E-15	-0.518727928	0.972	0.991	3.85E-11	1.49E-08	2.28E-15
TFAP2B	0.000351519	-0.281761432	0.048	0.13	1	1.19E-15	-0.443241663	0.094	0.275	4.01E-11	0.000351519	2.38E-15
NDUFB5	1.48E-13	0.299682894	0.952	0.918	5.00E-09	1.21E-15	0.274876178	0.942	0.881	4.08E-11	1.48E-13	2.42E-15
MXD3	1.50E-15	-0.304632437	0.107	0.382	5.06E-11	3.39E-15	-0.250616552	0.068	0.229	1.14E-10	3.39E-15	3.00E-15
POLR2L	1.52E-15	0.375374295	0.97	0.939	5.12E-11	1.25E-13	0.256578004	0.963	0.899	4.20E-09	1.25E-13	3.04E-15
ISYNA1	8.00E-10	0.374741926	0.775	0.736	2.70E-05	1.66E-15	0.309915491	0.829	0.621	5.59E-11	8.00E-10	3.32E-15
CA14	1.04E-05	0.296095186	0.646	0.552	0.349032797	1.82E-15	0.317125201	0.716	0.459	6.14E-11	1.04E-05	3.64E-15
SSTR2	2.37E-15	-0.403662902	0.314	0.624	8.00E-11	9.97E-06	-0.409071643	0.349	0.453	0.335859745	9.97E-06	4.75E-15
TNFRSF12A	4.71E-11	0.517494085	0.391	0.176	1.59E-06	3.30E-15	0.389264643	0.323	0.098	1.11E-10	4.71E-11	6.60E-15
LHFP	3.20E-11	0.380966629	0.646	0.464	1.08E-06	4.19E-15	0.269051574	0.65	0.385	1.41E-10	3.20E-11	8.37E-15
DAD1	1.79E-09	0.298491476	0.963	0.961	6.03E-05	4.35E-15	0.252711534	0.983	0.936	1.47E-10	1.79E-09	8.70E-15
SPARCL1	4.72E-15	0.667161519	0.328	0.088	1.59E-10	1.23E-14	0.706511126	0.295	0.086	4.15E-10	1.23E-14	9.45E-15
MT-ND1	7.38E-06	0.562718145	0.926	0.955	0.248576811	4.88E-15	0.563701645	0.964	0.954	1.64E-10	7.38E-06	9.76E-15
RSPH1	6.65E-15	0.301098696	0.269	0.048	2.24E-10	2.22E-10	0.250568615	0.222	0.067	7.47E-06	2.22E-10	1.33E-14
RAC3	1.01E-14	-0.282855802	0.546	0.785	3.42E-10	2.55E-13	-0.270869635	0.421	0.584	8.61E-09	2.55E-13	2.03E-14
EEF1B2	3.27E-09	0.376015875	1	0.997	0.000110116	1.13E-14	0.28575208	0.996	0.985	3.79E-10	3.27E-09	2.25E-14
CDC20	3.27E-11	-0.530154337	0.203	0.442	1.10E-06	1.15E-14	-0.612249215	0.091	0.26	3.87E-10	3.27E-11	2.30E-14
HIST1H4C	2.27E-10	-1.002588763	0.697	0.821	7.64E-06	1.20E-14	-1.038519855	0.731	0.795	4.03E-10	2.27E-10	2.39E-14
MGST1	4.20E-09	0.447433078	0.653	0.503	0.000141654	1.38E-14	0.331261125	0.617	0.346	4.66E-10	4.20E-09	2.76E-14
RPS27L	1.60E-14	0.437669543	0.941	0.852	5.39E-10	1.46E-14	0.268004421	0.919	0.774	4.91E-10	1.60E-14	2.92E-14
MTF2	1.68E-14	-0.268033831	0.565	0.809	5.66E-10	4.86E-14	-0.257411911	0.57	0.725	1.64E-09	4.86E-14	3.36E-14
EVL	2.09E-14	-0.282978741	0.491	0.733	7.04E-10	3.03E-12	-0.271520092	0.408	0.587	1.02E-07	3.03E-12	4.18E-14
SMC4	2.15E-14	-0.636197586	0.421	0.648	7.26E-10	6.55E-10	-0.585283021	0.309	0.44	2.21E-05	6.55E-10	4.31E-14
GSN	1.78E-07	0.397004963	0.686	0.579	0.006005428	2.80E-14	0.374217788	0.737	0.492	9.44E-10	1.78E-07	5.60E-14
YARS	3.64E-14	-0.276090532	0.613	0.842	1.23E-09	1.52E-13	-0.254406971	0.574	0.734	5.14E-09	1.52E-13	7.28E-14
KNSTRN	3.73E-14	-0.355085468	0.295	0.561	1.26E-09	1.23E-08	-0.357455609	0.236	0.373	0.000413047	1.23E-08	7.46E-14
LUC7L3	4.34E-14	-0.297231838	0.801	0.945	1.46E-09	4.29E-13	-0.29358442	0.841	0.899	1.44E-08	4.29E-13	8.69E-14
SET	5.06E-14	-0.277092235	0.93	0.976	1.70E-09	2.80E-13	-0.260193089	0.888	0.945	9.43E-09	2.80E-13	1.01E-13
NASP	8.15E-14	-0.324356304	0.734	0.897	2.74E-09	5.43E-14	-0.3606774	0.615	0.749	1.83E-09	8.15E-14	1.09E-13
KIAA0101	3.89E-07	-0.48761408	0.292	0.47	0.013098009	6.62E-14	-0.570905538	0.132	0.303	2.23E-09	3.89E-07	1.32E-13
GPNMB	4.07E-07	0.343398623	0.199	0.067	0.013715478	8.21E-14	0.464241672	0.321	0.113	2.77E-09	4.07E-07	1.64E-13
PTTG1	1.93E-13	-0.790725946	0.487	0.679	6.49E-09	8.27E-14	-0.885879879	0.346	0.511	2.79E-09	1.93E-13	1.65E-13
ABHD2	2.38E-07	0.374177834	0.428	0.285	0.008012741	8.82E-14	0.26655475	0.439	0.217	2.97E-09	2.38E-07	1.76E-13
CENPH	4.39E-08	-0.259731734	0.424	0.609	0.001480109	8.91E-14	-0.388445766	0.31	0.48	3.00E-09	4.39E-08	1.78E-13
ARL1	7.07E-11	0.267825092	0.749	0.618	2.38E-06	1.01E-13	0.274448369	0.807	0.639	3.40E-09	7.07E-11	2.02E-13
TPX2	4.36E-11	-0.324374275	0.17	0.394	1.47E-06	1.44E-13	-0.436213317	0.088	0.245	4.85E-09	4.36E-11	2.88E-13
TFAP2A	0.002207536	-0.274671022	0.063	0.133	1	1.82E-13	-0.292597766	0.08	0.235	6.14E-09	0.002207536	3.64E-13
PRC1	1.69E-12	-0.369766384	0.173	0.418	5.68E-08	3.87E-13	-0.369668623	0.117	0.278	1.30E-08	1.69E-12	7.73E-13
MAD2L1	1.33E-09	-0.440257964	0.387	0.555	4.49E-05	4.12E-13	-0.544569175	0.262	0.425	1.39E-08	1.33E-09	8.25E-13
MYDGF	6.09E-07	0.342552381	0.823	0.8	0.020507495	4.15E-13	0.279179553	0.874	0.737	1.40E-08	6.09E-07	8.30E-13
CXADR	2.61E-08	-0.252092529	0.882	0.927	0.000880988	5.57E-13	-0.326057717	0.89	0.911	1.88E-08	2.61E-08	1.11E-12
OSTC	5.91E-13	0.308310128	0.911	0.873	1.99E-08	3.00E-10	0.252984928	0.897	0.758	1.01E-05	3.00E-10	1.18E-12
RGS16	4.73E-10	-0.375551442	0.203	0.433	1.59E-05	6.71E-13	-0.351735219	0.171	0.355	2.26E-08	4.73E-10	1.34E-12
HSP90B1	4.36E-11	0.478328331	0.908	0.824	1.47E-06	6.88E-13	0.295069281	0.93	0.78	2.32E-08	4.36E-11	1.38E-12
CALR	7.02E-13	0.400442485	0.941	0.882	2.37E-08	3.17E-11	0.259351224	0.963	0.875	1.07E-06	3.17E-11	1.40E-12
TYMS	1.21E-09	-0.502396588	0.328	0.521	4.08E-05	9.12E-13	-0.386852144	0.127	0.287	3.07E-08	1.21E-09	1.82E-12
PHIP	9.36E-13	-0.258373128	0.638	0.839	3.15E-08	1.81E-12	-0.277079165	0.659	0.743	6.10E-08	1.81E-12	1.87E-12
ANXA1	1.23E-12	0.446256476	0.244	0.048	4.14E-08	1.15E-09	0.460895003	0.223	0.07	3.88E-05	1.15E-09	2.46E-12
TAC1	3.60E-12	-0.30736839	0.277	0.521	1.21E-07	7.69E-10	-0.448758462	0.103	0.239	2.59E-05	7.69E-10	7.21E-12
CETN2	1.86E-09	0.352732882	0.911	0.83	6.26E-05	4.64E-12	0.289803068	0.857	0.694	1.56E-07	1.86E-09	9.28E-12
HSPA5	3.46E-10	0.631334005	0.9	0.864	1.16E-05	5.82E-12	0.508628919	0.932	0.853	1.96E-07	3.46E-10	1.16E-11
MORN2	2.21E-11	0.309235625	0.838	0.727	7.45E-07	6.74E-12	0.257242216	0.761	0.557	2.27E-07	2.21E-11	1.35E-11
MZT1	7.21E-12	-0.318941175	0.579	0.748	2.43E-07	1.79E-07	-0.309950524	0.611	0.654	0.006025298	1.79E-07	1.44E-11
ARL6IP1	7.41E-08	-0.353171144	0.908	0.958	0.002495902	1.54E-11	-0.478275732	0.95	0.957	5.19E-07	7.41E-08	3.08E-11
LY6H	1.94E-11	0.550263833	0.657	0.536	6.53E-07	3.25E-08	0.291295915	0.666	0.517	0.00109667	3.25E-08	3.87E-11
KIDINS220	7.13E-11	-0.258777467	0.465	0.676	2.40E-06	5.13E-11	-0.30265683	0.363	0.511	1.73E-06	7.13E-11	1.03E-10
RBP1	2.70E-05	0.601368288	0.369	0.267	0.908597725	2.47E-10	0.454385007	0.385	0.214	8.32E-06	2.70E-05	4.94E-10
KIF22	7.51E-10	-0.313600317	0.362	0.561	2.53E-05	5.11E-07	-0.310975314	0.327	0.428	0.017224665	5.11E-07	1.50E-09
TCF4	5.00E-05	-0.31947824	0.572	0.709	1	1.37E-09	-0.497057838	0.494	0.59	4.62E-05	5.00E-05	2.74E-09
CYP1B1	1.60E-09	1.003592559	0.203	0.048	5.40E-05	9.82E-06	0.312284783	0.109	0.028	0.331007991	9.82E-06	3.21E-09
PCNA	6.91E-09	-0.446194671	0.605	0.742	0.000232658	0.007345437	-0.345153056	0.502	0.511	1	0.007345437	1.38E-08
CDKN3	2.22E-08	-0.308090653	0.255	0.439	0.000749687	1.07E-08	-0.470550872	0.21	0.336	0.00036064	2.22E-08	2.14E-08
FTL	0.207043812	0.714815543	0.996	1	1	1.16E-08	0.57137239	1	1	0.000391949	0.207043812	2.33E-08
CKS2	3.21E-08	-0.492062704	0.609	0.745	0.001082356	7.73E-08	-0.664584363	0.599	0.657	0.002603651	7.73E-08	6.42E-08
FTH1	0.010408644	0.391146177	1	1	1	2.11E-07	0.326941375	1	1	0.007093472	0.010408644	4.21E-07
CKS1B	2.22E-07	-0.485716224	0.572	0.676	0.007474534	0.003592108	-0.463822185	0.51	0.502	1	0.003592108	4.44E-07
CCNB1	4.32E-07	-0.564991073	0.295	0.461	0.014566018	2.41E-07	-0.796876848	0.218	0.333	0.008117217	4.32E-07	4.82E-07
NFIB	2.27E-05	-0.287357666	0.598	0.736	0.76397049	2.31E-06	-0.441365071	0.49	0.56	0.077824628	2.27E-05	4.62E-06
MASP1	0.001417862	0.347485233	0.472	0.4	1	1.16E-05	0.482673714	0.462	0.343	0.390798609	0.001417862	2.32E-05
TTYH1	0.00817395	0.585143809	0.723	0.779	1	3.25E-05	0.484620876	0.754	0.657	1	0.00817395	6.51E-05
PTN	0.001554619	0.895578181	0.863	0.852	1	0.470920807	0.512507007	0.846	0.823	1	0.470920807	0.003106822
