# Supplementary material for: High-resolution transcriptional landscape of xeno-free human induced pluripotent stem cell-derived cerebellar organoids
Source: Sci Rep. 2021 Jun 21;11:12959. doi: 10.1038/s41598-021-91846-4 (PMC8217544; doi:10.1038/s41598-021-91846-4)
Supplement: Supplementary file 15 — Supplementary Information 15. [file 41598_2021_91846_MOESM15_ESM.csv]

	STIM_p_val	STIM_avg_logFC	STIM_pct.1	STIM_pct.2	STIM_p_val_adj	CTRL_p_val	CTRL_avg_logFC	CTRL_pct.1	CTRL_pct.2	CTRL_p_val_adj	max_pval	minimump_p_val
SPARC	7.78E-46	-1.266386148	0.35	0.853	2.62E-41	1.14E-98	-1.52162132	0.376	0.958	3.85E-94	7.78E-46	2.28E-98	High resolution transcriptional landscape of xeno free human induced pluripotent stem cell derived cerebellar organoids. Samuel Nayler1*, Devika Agarwal3, Fabiola Curion2, Rory Bowden2,4, Esther B.E. Becker1,5*
MLLT11	2.08E-68	1.013686774	1	0.928	7.00E-64	1.61E-98	1.348489846	0.996	0.896	5.41E-94	2.08E-68	3.21E-98
CD24	1.29E-51	0.781743474	1	0.855	4.35E-47	5.63E-98	1.332852177	0.988	0.644	1.90E-93	1.29E-51	1.13E-97
STMN2	4.10E-57	1.268207737	0.981	0.811	1.38E-52	1.02E-97	1.858742903	0.992	0.732	3.43E-93	4.10E-57	2.04E-97
TAGLN3	1.28E-49	1.029646058	0.995	0.775	4.30E-45	4.88E-91	1.206845876	0.955	0.488	1.64E-86	1.28E-49	9.75E-91
NSG1	2.55E-40	0.695226225	0.935	0.651	8.59E-36	6.35E-88	1.085558621	0.927	0.428	2.14E-83	2.55E-40	1.27E-87
TUBB2A	6.67E-39	0.775801413	0.981	0.891	2.25E-34	1.75E-86	1.203520843	1	0.807	5.89E-82	6.67E-39	3.50E-86
ELAVL3	1.94E-39	0.593852511	0.958	0.638	6.52E-35	4.21E-85	0.991984068	0.91	0.397	1.42E-80	1.94E-39	8.43E-85
SOX4	2.06E-44	0.932104686	0.995	0.904	6.96E-40	3.11E-84	1.467928658	0.984	0.835	1.05E-79	2.06E-44	6.22E-84
TUBB2B	2.32E-47	0.790806733	1	0.964	7.83E-43	3.32E-84	1.220678274	1	0.949	1.12E-79	2.32E-47	6.63E-84
MIAT	3.72E-41	0.780710821	0.991	0.605	1.25E-36	1.79E-83	1.233100723	0.902	0.349	6.03E-79	3.72E-41	3.58E-83
GAP43	2.74E-46	1.012215665	0.972	0.819	9.23E-42	5.72E-83	1.431708434	0.971	0.601	1.93E-78	2.74E-46	1.14E-82
RAB3A	2.78E-41	0.728410622	0.921	0.579	9.38E-37	2.46E-82	1.021553587	0.918	0.483	8.28E-78	2.78E-41	4.92E-82
SCG3	1.74E-40	0.585643625	0.958	0.579	5.88E-36	1.14E-80	0.860268944	0.837	0.278	3.83E-76	1.74E-40	2.27E-80
GNG3	1.43E-39	0.815303163	0.907	0.592	4.83E-35	1.95E-79	1.015910405	0.886	0.373	6.58E-75	1.43E-39	3.90E-79
HMP19	2.31E-48	0.863053842	0.897	0.501	7.79E-44	3.86E-79	1.067503133	0.816	0.275	1.30E-74	2.31E-48	7.73E-79
ELAVL4	1.45E-38	0.624224001	0.86	0.434	4.90E-34	5.07E-79	0.82403981	0.763	0.196	1.71E-74	1.45E-38	1.01E-78
HN1	1.14E-40	0.598930861	1	0.922	3.84E-36	2.86E-78	0.977548092	0.996	0.861	9.64E-74	1.14E-40	5.72E-78
NPC2	5.45E-39	-0.910730914	0.701	0.935	1.84E-34	2.92E-78	-1.035631532	0.629	0.959	9.85E-74	5.45E-39	5.85E-78
CLU	1.64E-19	-0.898186332	0.841	0.948	5.52E-15	1.18E-77	-1.396668768	0.808	0.985	3.99E-73	1.64E-19	2.37E-77
CRMP1	3.60E-43	0.685226535	0.991	0.806	1.21E-38	2.12E-77	0.964896936	0.963	0.602	7.14E-73	3.60E-43	4.24E-77
CCNI	8.76E-40	0.56396988	1	1	2.95E-35	1.08E-76	0.818133498	1	0.996	3.64E-72	8.76E-40	2.16E-76
DCX	1.55E-42	0.860496078	0.953	0.685	5.21E-38	2.28E-75	1.250438389	0.902	0.504	7.69E-71	1.55E-42	4.57E-75
STMN1	5.80E-37	0.651064199	1	0.99	1.96E-32	2.20E-74	1.034172917	1	0.978	7.41E-70	5.80E-37	4.40E-74
STMN4	1.06E-40	0.807167794	0.935	0.618	3.57E-36	3.95E-74	1.191939345	0.935	0.504	1.33E-69	1.06E-40	7.89E-74
HSPB1	8.84E-23	-0.652458059	0.682	0.899	2.98E-18	4.90E-74	-0.823680714	0.522	0.976	1.65E-69	8.84E-23	9.79E-74
VAMP2	1.45E-34	0.574658509	0.991	0.938	4.87E-30	1.78E-73	0.90826069	0.996	0.953	5.98E-69	1.45E-34	3.55E-73
TUBA1A	8.95E-50	0.816778269	1	1	3.01E-45	3.33E-73	1.103341798	1	0.998	1.12E-68	8.95E-50	6.67E-73
ATP1A3	6.69E-26	0.463204961	0.785	0.481	2.25E-21	4.01E-73	0.774732449	0.824	0.285	1.35E-68	6.69E-26	8.02E-73
MAP1B	5.63E-36	0.713652429	1	0.982	1.90E-31	6.80E-72	0.949807886	1	0.986	2.29E-67	5.63E-36	1.36E-71
MAPT	6.24E-30	0.596376029	0.799	0.47	2.10E-25	7.12E-72	0.94189529	0.849	0.377	2.40E-67	6.24E-30	1.42E-71
GDAP1L1	1.38E-38	0.642699855	0.949	0.695	4.63E-34	5.14E-71	0.846430087	0.894	0.509	1.73E-66	1.38E-38	1.03E-70
CELF3	1.56E-33	0.516098903	0.752	0.341	5.27E-29	6.77E-71	0.580512351	0.645	0.126	2.28E-66	1.56E-33	1.35E-70
RTN1	1.55E-47	0.895219613	0.977	0.902	5.23E-43	7.04E-71	1.278381897	0.951	0.805	2.37E-66	1.55E-47	1.41E-70
FAM57B	2.01E-43	0.670863357	0.963	0.638	6.77E-39	7.16E-71	0.831905642	0.849	0.405	2.41E-66	2.01E-43	1.43E-70
SNAP25	1.95E-24	0.432883577	0.836	0.483	6.57E-20	1.79E-69	0.792534807	0.816	0.318	6.02E-65	1.95E-24	3.57E-69
SERF2	5.53E-19	-0.605228061	0.995	0.995	1.86E-14	5.82E-69	-0.788196313	0.98	1	1.96E-64	5.53E-19	1.16E-68
TERF2IP	5.78E-40	0.579139067	0.981	0.904	1.95E-35	8.44E-69	0.789585578	0.992	0.89	2.84E-64	5.78E-40	1.69E-68
RBFOX2	9.86E-40	0.649650693	0.911	0.633	3.32E-35	2.80E-68	0.816459307	0.886	0.447	9.45E-64	9.86E-40	5.61E-68
KLC1	4.32E-37	0.62064414	0.963	0.801	1.45E-32	1.01E-67	0.83080866	0.943	0.686	3.39E-63	4.32E-37	2.01E-67
CD63	3.12E-19	-0.532540971	0.991	0.997	1.05E-14	2.93E-67	-0.808569571	0.947	0.999	9.86E-63	3.12E-19	5.85E-67
ATAT1	5.64E-41	0.587822169	0.972	0.762	1.90E-36	3.06E-66	0.843372418	0.931	0.663	1.03E-61	5.64E-41	6.11E-66
MARCKSL1	1.30E-42	0.512734048	1	0.987	4.39E-38	3.60E-65	0.833413973	0.996	0.965	1.21E-60	1.30E-42	7.20E-65
IFITM3	3.34E-31	-1.230409858	0.257	0.703	1.13E-26	1.31E-64	-1.30191888	0.22	0.809	4.41E-60	3.34E-31	2.62E-64
PLTP	8.49E-23	-0.744863035	0.561	0.829	2.86E-18	5.47E-64	-0.93163334	0.404	0.906	1.84E-59	8.49E-23	1.09E-63
PTMA	4.64E-31	0.468183797	1	0.997	1.56E-26	4.97E-62	0.656415292	1	0.999	1.67E-57	4.64E-31	9.94E-62
ACOT7	6.32E-27	0.470910009	0.916	0.672	2.13E-22	1.19E-60	0.741112999	0.857	0.449	4.01E-56	6.32E-27	2.38E-60
GSTP1	1.05E-21	-0.382863767	0.991	0.997	3.54E-17	2.75E-60	-0.702065682	0.959	0.998	9.26E-56	1.05E-21	5.50E-60
RHOC	7.12E-34	-0.563204529	0.393	0.832	2.40E-29	6.79E-60	-0.683068543	0.29	0.869	2.29E-55	7.12E-34	1.36E-59
SERPINH1	1.50E-30	-0.55024816	0.304	0.749	5.06E-26	1.51E-59	-0.687381343	0.261	0.85	5.10E-55	1.50E-30	3.03E-59
NCAM1	7.05E-31	0.549296913	0.93	0.61	2.38E-26	7.38E-59	0.728815275	0.816	0.349	2.49E-54	7.05E-31	1.48E-58
UCHL1	4.74E-37	0.639274957	0.995	0.953	1.60E-32	1.30E-58	0.724061995	0.996	0.959	4.39E-54	4.74E-37	2.61E-58
TMSB15A	4.29E-18	0.392389217	0.991	0.819	1.45E-13	4.41E-58	0.781800955	0.955	0.568	1.49E-53	4.29E-18	8.82E-58
CRABP2	5.43E-15	-0.528400771	0.313	0.589	1.83E-10	6.01E-57	-1.059105195	0.404	0.871	2.03E-52	5.43E-15	1.20E-56
TMEM35	3.18E-28	0.471640017	0.799	0.45	1.07E-23	1.14E-56	0.790717505	0.792	0.361	3.85E-52	3.18E-28	2.29E-56
GRN	7.14E-21	-0.486601007	0.537	0.817	2.41E-16	7.50E-56	-0.733517863	0.416	0.902	2.53E-51	7.14E-21	1.50E-55
TMSB10	7.19E-51	0.742367857	1	1	2.42E-46	9.66E-56	0.807871595	1	0.995	3.26E-51	7.19E-51	1.93E-55
TPBG	9.27E-31	-0.934147874	0.402	0.819	3.12E-26	2.75E-55	-1.235072932	0.257	0.807	9.25E-51	9.27E-31	5.49E-55
APLP1	2.05E-27	0.503448766	0.963	0.876	6.89E-23	8.20E-55	0.718051488	0.939	0.736	2.76E-50	2.05E-27	1.64E-54
PLS3	4.36E-08	-0.344937471	0.421	0.63	0.001468902	1.22E-54	-1.09123478	0.237	0.802	4.10E-50	4.36E-08	2.43E-54
CST3	6.13E-18	-0.525810307	0.799	0.946	2.07E-13	4.34E-54	-0.738784726	0.608	0.963	1.46E-49	6.13E-18	8.67E-54
TUBB	3.46E-21	0.402055845	1	0.997	1.17E-16	3.18E-53	0.686623777	1	0.999	1.07E-48	3.46E-21	6.36E-53
SERPINF1	9.10E-14	-1.042754503	0.164	0.426	3.07E-09	1.55E-52	-1.32957355	0.22	0.751	5.22E-48	9.10E-14	3.10E-52
CELF5	3.04E-17	0.336163792	0.673	0.385	1.02E-12	1.11E-51	0.527571757	0.629	0.193	3.74E-47	3.04E-17	2.22E-51
ZFP36L1	2.45E-27	-0.666356227	0.36	0.786	8.26E-23	1.36E-51	-0.696414142	0.241	0.822	4.57E-47	2.45E-27	2.71E-51
INA	4.15E-40	0.602517009	0.902	0.514	1.40E-35	1.38E-51	0.573088865	0.69	0.248	4.66E-47	4.15E-40	2.77E-51
RPL41	2.30E-30	-0.48120017	1	1	7.75E-26	2.65E-51	-0.494929218	1	1	8.92E-47	2.30E-30	5.29E-51
CFL1	1.17E-27	0.378731301	1	1	3.93E-23	3.45E-50	0.489275958	1	0.998	1.16E-45	1.17E-27	6.90E-50
BEX1	1.65E-19	0.356384428	0.986	0.948	5.55E-15	3.75E-50	0.678695589	0.971	0.838	1.26E-45	1.65E-19	7.50E-50
ITM2B	1.04E-12	-0.508653757	0.958	0.992	3.51E-08	4.46E-50	-0.7477133	0.959	0.998	1.50E-45	1.04E-12	8.91E-50
FEZ1	5.15E-29	0.493103358	0.986	0.884	1.74E-24	4.46E-50	0.646921167	0.971	0.802	1.50E-45	5.15E-29	8.93E-50
ANXA6	1.94E-15	-0.311556298	0.285	0.584	6.52E-11	4.62E-50	-0.590939121	0.176	0.736	1.56E-45	1.94E-15	9.23E-50
NREP	5.97E-39	0.607847994	0.991	0.873	2.01E-34	1.41E-49	0.758204768	0.967	0.838	4.74E-45	5.97E-39	2.82E-49
CLIC1	5.31E-14	-0.311471444	0.724	0.897	1.79E-09	1.47E-49	-0.64870965	0.465	0.905	4.96E-45	5.31E-14	2.94E-49
SEPP1	1.45E-16	-0.30788924	0.051	0.351	4.89E-12	1.65E-49	-0.543027684	0.094	0.665	5.57E-45	1.45E-16	3.30E-49
MFAP2	2.04E-14	-0.347433882	0.257	0.54	6.87E-10	2.47E-49	-0.631198997	0.122	0.663	8.33E-45	2.04E-14	4.94E-49
SYT1	8.50E-20	0.517983619	0.808	0.587	2.87E-15	2.50E-48	0.805173375	0.804	0.441	8.41E-44	8.50E-20	4.99E-48
GDI1	2.09E-34	0.549312357	0.981	0.837	7.06E-30	3.29E-48	0.638041373	0.927	0.781	1.11E-43	2.09E-34	6.58E-48
KLHDC8B	4.96E-13	-0.431373352	0.266	0.54	1.67E-08	1.26E-47	-0.727875036	0.233	0.746	4.26E-43	4.96E-13	2.53E-47
CHGB	5.79E-22	0.358306397	0.701	0.359	1.95E-17	2.28E-47	0.465653754	0.551	0.143	7.69E-43	5.79E-22	4.57E-47
VIM	2.76E-47	-1.302335585	0.925	0.997	9.31E-43	1.71E-25	-0.859373823	0.792	0.978	5.75E-21	1.71E-25	5.53E-47
LGALS3BP	3.29E-14	-0.394423954	0.374	0.649	1.11E-09	1.23E-46	-0.673707741	0.322	0.818	4.13E-42	3.29E-14	2.45E-46
CYSTM1	4.48E-19	-0.527518904	0.598	0.809	1.51E-14	1.84E-46	-0.662564497	0.518	0.892	6.20E-42	4.48E-19	3.68E-46
ATP6V1G2	2.06E-23	0.413958832	0.883	0.597	6.93E-19	3.30E-46	0.594305465	0.857	0.544	1.11E-41	2.06E-23	6.60E-46
HADHB	1.19E-17	-0.396071734	0.556	0.796	4.02E-13	4.56E-46	-0.588080751	0.42	0.876	1.54E-41	1.19E-17	9.11E-46
RTN4	3.61E-25	0.371467705	0.995	0.987	1.22E-20	4.83E-46	0.561641616	0.988	0.959	1.63E-41	3.61E-25	9.65E-46
GPC2	3.80E-21	0.411891765	0.827	0.545	1.28E-16	6.56E-46	0.630154607	0.653	0.24	2.21E-41	3.80E-21	1.31E-45
FKBP10	5.63E-23	-0.420557619	0.313	0.664	1.90E-18	9.34E-46	-0.588205271	0.261	0.781	3.15E-41	5.63E-23	1.87E-45
PRDX6	2.51E-25	-0.504936179	0.85	0.964	8.45E-21	9.55E-46	-0.5902008	0.739	0.962	3.22E-41	2.51E-25	1.91E-45
MT-CO1	5.22E-13	-0.776354601	0.981	0.964	1.76E-08	1.62E-45	-1.261420276	0.984	0.983	5.45E-41	5.22E-13	3.24E-45
BLVRB	1.51E-14	-0.397712128	0.486	0.744	5.09E-10	3.96E-45	-0.613643388	0.445	0.881	1.34E-40	1.51E-14	7.93E-45
PKM	1.15E-17	-0.459593877	0.949	0.992	3.88E-13	4.09E-45	-0.830895934	0.935	0.991	1.38E-40	1.15E-17	8.19E-45
PPIC	4.59E-17	-0.294401012	0.056	0.362	1.55E-12	7.32E-45	-0.485524851	0.057	0.587	2.47E-40	4.59E-17	1.46E-44
SCN3B	1.21E-16	0.294695699	0.579	0.271	4.09E-12	1.18E-44	0.494027557	0.555	0.157	3.99E-40	1.21E-16	2.37E-44
PAFAH1B3	1.27E-24	0.419992858	0.986	0.935	4.27E-20	1.29E-44	0.616253498	0.967	0.861	4.35E-40	1.27E-24	2.58E-44
RUNX1T1	1.84E-22	0.596812532	0.743	0.45	6.21E-18	1.80E-44	0.734494823	0.62	0.223	6.06E-40	1.84E-22	3.60E-44
SDC2	5.54E-22	-0.549934074	0.43	0.773	1.87E-17	4.06E-44	-0.62767814	0.257	0.778	1.37E-39	5.54E-22	8.13E-44
BLCAP	1.05E-17	0.358315054	0.869	0.718	3.55E-13	4.43E-44	0.727818008	0.861	0.629	1.49E-39	1.05E-17	8.86E-44
KIF5C	6.21E-32	0.726887362	0.925	0.767	2.09E-27	8.85E-44	0.710714467	0.853	0.589	2.98E-39	6.21E-32	1.77E-43
LRP10	2.89E-19	-0.353813557	0.22	0.558	9.72E-15	1.50E-43	-0.490663735	0.127	0.658	5.07E-39	2.89E-19	3.01E-43
PFDN2	1.47E-24	0.414087219	0.991	0.899	4.96E-20	1.64E-43	0.540967878	0.976	0.875	5.53E-39	1.47E-24	3.28E-43
FXYD6	6.30E-25	0.47980674	0.981	0.907	2.12E-20	3.24E-43	0.642964174	0.959	0.823	1.09E-38	6.30E-25	6.49E-43
EMX2	1.32E-08	-0.266611882	0.178	0.395	0.000446415	3.70E-43	-0.682082669	0.159	0.674	1.25E-38	1.32E-08	7.40E-43
NRXN1	1.05E-22	0.405857461	0.607	0.243	3.55E-18	7.12E-43	0.550292879	0.539	0.151	2.40E-38	1.05E-22	1.42E-42
KLF7	8.37E-27	0.3958943	0.743	0.341	2.82E-22	7.67E-43	0.48512717	0.58	0.188	2.59E-38	8.37E-27	1.53E-42
TRPM3	1.26E-18	-1.308961157	0.084	0.408	4.24E-14	1.61E-42	-1.488404913	0.188	0.658	5.41E-38	1.26E-18	3.21E-42
ID3	4.02E-19	-0.926219625	0.304	0.641	1.35E-14	2.06E-42	-1.158755568	0.322	0.767	6.95E-38	4.02E-19	4.12E-42
CXCL14	1.68E-13	-1.108907642	0.047	0.292	5.66E-09	4.22E-42	-1.611996053	0.122	0.616	1.42E-37	1.68E-13	8.43E-42
SYPL1	1.05E-18	-0.297476405	0.187	0.553	3.55E-14	5.01E-41	-0.467153515	0.229	0.717	1.69E-36	1.05E-18	1.00E-40
WHSC1L1	7.44E-16	0.346375348	0.916	0.801	2.51E-11	5.60E-41	0.607080225	0.894	0.704	1.89E-36	7.44E-16	1.12E-40
MDK	3.05E-20	-0.604531959	0.953	0.979	1.03E-15	9.39E-41	-0.83238695	0.702	0.967	3.16E-36	3.05E-20	1.88E-40
YWHAG	7.98E-17	0.352782931	0.85	0.729	2.69E-12	1.41E-40	0.547265891	0.857	0.595	4.76E-36	7.98E-17	2.82E-40
TSPAN13	1.33E-15	0.358223519	0.855	0.682	4.47E-11	1.81E-40	0.637372455	0.857	0.608	6.09E-36	1.33E-15	3.62E-40
MRPS6	4.45E-10	-0.425442643	0.79	0.907	1.50E-05	2.06E-40	-0.738171674	0.767	0.95	6.93E-36	4.45E-10	4.12E-40
CD200	1.34E-27	0.402140136	0.827	0.509	4.50E-23	2.13E-40	0.549609559	0.694	0.328	7.17E-36	1.34E-27	4.25E-40
CALM3	3.59E-20	0.358668769	1	0.959	1.21E-15	2.47E-40	0.488965659	0.988	0.96	8.31E-36	3.59E-20	4.93E-40
ANXA5	1.28E-26	-0.520490442	0.584	0.886	4.32E-22	3.05E-40	-0.581937491	0.478	0.911	1.03E-35	1.28E-26	6.10E-40
RTN3	4.41E-16	0.30375522	1	0.972	1.49E-11	3.89E-40	0.536030724	0.992	0.96	1.31E-35	4.41E-16	7.77E-40
PDIA3	2.54E-17	-0.510003438	0.804	0.943	8.57E-13	5.97E-40	-0.601308449	0.735	0.962	2.01E-35	2.54E-17	1.19E-39
ATP6V0E1	1.39E-09	-0.304083406	0.79	0.91	4.68E-05	7.05E-40	-0.532948204	0.612	0.943	2.37E-35	1.39E-09	1.41E-39
CELF4	4.31E-16	0.384886949	0.636	0.357	1.45E-11	1.31E-39	0.70405673	0.596	0.207	4.41E-35	4.31E-16	2.62E-39
NQO1	4.02E-15	-0.564159681	0.257	0.561	1.35E-10	1.99E-39	-0.743773067	0.196	0.68	6.70E-35	4.02E-15	3.97E-39
YWHAB	1.45E-16	0.292636888	0.995	0.977	4.88E-12	3.30E-39	0.530463504	0.976	0.897	1.11E-34	1.45E-16	6.60E-39
SOX11	1.05E-26	0.570115016	0.977	0.791	3.54E-22	4.06E-39	0.847073281	0.882	0.668	1.37E-34	1.05E-26	8.12E-39
DNAJB6	6.59E-12	0.283883549	0.953	0.915	2.22E-07	8.44E-39	0.47723282	0.951	0.91	2.84E-34	6.59E-12	1.69E-38
HTR2C	7.48E-13	-0.666236513	0.028	0.256	2.52E-08	1.01E-38	-0.924774211	0.057	0.524	3.40E-34	7.48E-13	2.02E-38
ZNF428	9.35E-19	0.324967958	0.991	0.979	3.15E-14	1.50E-38	0.495447076	0.992	0.959	5.04E-34	9.35E-19	2.99E-38
PCBD1	5.03E-17	-0.292238082	0.252	0.574	1.70E-12	2.50E-38	-0.487966965	0.212	0.689	8.41E-34	5.03E-17	4.99E-38
SEC11A	2.17E-18	-0.391676335	0.888	0.953	7.30E-14	3.16E-38	-0.525156831	0.796	0.968	1.07E-33	2.17E-18	6.33E-38
CD99	2.95E-22	-0.415600741	0.687	0.922	9.94E-18	4.37E-38	-0.546713713	0.531	0.916	1.47E-33	2.95E-22	8.74E-38
PJA1	9.84E-18	0.310513631	0.958	0.853	3.32E-13	5.89E-38	0.556807665	0.906	0.813	1.99E-33	9.84E-18	1.18E-37
ID1	1.51E-16	-0.818246585	0.327	0.615	5.07E-12	6.27E-38	-1.068394789	0.376	0.771	2.11E-33	1.51E-16	1.25E-37
RUNDC3A	2.23E-28	0.410547265	0.785	0.406	7.53E-24	6.30E-38	0.449624998	0.58	0.206	2.12E-33	2.23E-28	1.26E-37
POU2F2	1.16E-14	0.282011597	0.551	0.271	3.92E-10	7.49E-38	0.41746584	0.453	0.11	2.52E-33	1.16E-14	1.50E-37
TMEM98	3.63E-26	-0.490173625	0.551	0.871	1.22E-21	7.53E-38	-0.524561097	0.433	0.851	2.54E-33	3.63E-26	1.51E-37
C16orf45	1.77E-13	0.301016679	0.771	0.592	5.96E-09	7.90E-38	0.506061202	0.8	0.452	2.66E-33	1.77E-13	1.58E-37
PRCP	1.39E-12	-0.348606416	0.486	0.736	4.68E-08	1.36E-37	-0.553514159	0.355	0.792	4.59E-33	1.39E-12	2.72E-37
ZFYVE16	6.06E-08	-0.296270269	0.224	0.403	0.002040823	1.38E-37	-0.608275232	0.237	0.664	4.64E-33	6.06E-08	2.75E-37
CTSD	7.74E-13	-0.403449767	0.584	0.783	2.61E-08	1.72E-37	-0.5221659	0.453	0.86	5.78E-33	7.74E-13	3.43E-37
CA2	2.47E-18	-0.643339963	0.042	0.357	8.33E-14	1.77E-37	-0.916765437	0.131	0.597	5.95E-33	2.47E-18	3.53E-37
CALM1	2.66E-23	0.488938059	0.986	0.979	8.95E-19	1.80E-37	0.581880503	0.988	0.954	6.07E-33	2.66E-23	3.60E-37
TTR	0.004747414	-3.933074117	0.883	0.866	1	6.84E-37	-2.886172739	0.992	0.999	2.30E-32	0.004747414	1.37E-36
PDLIM7	8.45E-12	-0.278590071	0.547	0.773	2.85E-07	7.76E-37	-0.542382384	0.376	0.794	2.61E-32	8.45E-12	1.55E-36
BCAM	5.48E-10	-0.262150463	0.117	0.331	1.84E-05	1.26E-36	-0.463624283	0.102	0.568	4.24E-32	5.48E-10	2.52E-36
GRIA2	1.47E-23	0.307312198	0.463	0.114	4.95E-19	1.72E-36	0.41590084	0.412	0.089	5.78E-32	1.47E-23	3.43E-36
RSPO2	8.97E-10	-0.331836116	0.107	0.315	3.02E-05	3.43E-36	-0.816035447	0.159	0.628	1.15E-31	8.97E-10	6.86E-36
H3F3A	4.24E-36	0.398755895	1	1	1.43E-31	1.38E-28	0.373478519	1	0.996	4.64E-24	1.38E-28	8.47E-36
ACTL6B	2.05E-29	0.458427275	0.762	0.382	6.91E-25	5.18E-36	0.384777477	0.506	0.156	1.75E-31	2.05E-29	1.04E-35
HMGN3	5.31E-20	-0.411938125	0.916	0.977	1.79E-15	5.41E-36	-0.544910576	0.853	0.979	1.82E-31	5.31E-20	1.08E-35
ECI2	6.51E-11	-0.254012414	0.495	0.716	2.20E-06	7.84E-36	-0.439512888	0.335	0.793	2.64E-31	6.51E-11	1.57E-35
SLC25A39	4.77E-12	-0.293742792	0.701	0.848	1.61E-07	1.10E-35	-0.463202672	0.571	0.908	3.72E-31	4.77E-12	2.21E-35
CDKN2D	3.48E-20	0.363649501	0.734	0.411	1.17E-15	1.23E-35	0.493664291	0.596	0.25	4.16E-31	3.48E-20	2.47E-35
CDK5R1	9.37E-17	0.282381454	0.598	0.307	3.16E-12	1.67E-35	0.431901874	0.555	0.208	5.64E-31	9.37E-17	3.35E-35
ALDH9A1	2.62E-16	-0.37472569	0.523	0.786	8.84E-12	2.17E-35	-0.474214124	0.42	0.833	7.32E-31	2.62E-16	4.34E-35
AGPAT2	1.41E-15	-0.267562507	0.136	0.432	4.76E-11	4.86E-35	-0.399389169	0.114	0.576	1.64E-30	1.41E-15	9.72E-35
BASP1	1.66E-33	0.614919753	0.939	0.806	5.60E-29	7.47E-35	0.57548752	0.845	0.633	2.52E-30	1.66E-33	1.49E-34
PCP4	8.71E-11	-0.996033082	0.103	0.326	2.94E-06	1.18E-34	-1.147474177	0.167	0.587	3.99E-30	8.71E-11	2.37E-34
PAK3	2.66E-23	0.465238208	0.841	0.597	8.96E-19	3.28E-34	0.603301241	0.784	0.485	1.10E-29	2.66E-23	6.56E-34
PPA1	8.18E-24	0.35048756	0.981	0.925	2.76E-19	3.41E-34	0.466028885	0.963	0.867	1.15E-29	8.18E-24	6.83E-34
ATRAID	1.07E-15	-0.320368439	0.827	0.93	3.62E-11	3.42E-34	-0.451146034	0.706	0.938	1.15E-29	1.07E-15	6.85E-34
LINC00599	1.33E-15	0.250514837	0.533	0.248	4.50E-11	3.46E-34	0.272253915	0.351	0.061	1.16E-29	1.33E-15	6.91E-34
ALDH7A1	2.41E-12	-0.296416088	0.556	0.767	8.12E-08	6.37E-34	-0.4614942	0.282	0.747	2.15E-29	2.41E-12	1.27E-33
BSG	2.59E-12	-0.306809536	0.977	0.995	8.72E-08	7.42E-34	-0.416136601	0.963	1	2.50E-29	2.59E-12	1.48E-33
PGM2L1	5.73E-24	0.452039873	0.78	0.463	1.93E-19	1.13E-33	0.58559122	0.661	0.337	3.79E-29	5.73E-24	2.25E-33
SEZ6L2	1.43E-20	0.418485824	0.925	0.729	4.80E-16	2.12E-33	0.538325162	0.902	0.776	7.15E-29	1.43E-20	4.25E-33
GABARAPL2	1.74E-29	0.444735079	0.981	0.935	5.86E-25	2.94E-33	0.434815501	0.984	0.939	9.91E-29	1.74E-29	5.89E-33
LINC00632	1.53E-08	0.412487858	0.813	0.76	0.000513928	3.44E-33	0.68063791	0.922	0.784	1.16E-28	1.53E-08	6.88E-33
NFASC	4.35E-17	0.361561498	0.654	0.362	1.46E-12	9.80E-33	0.404404098	0.51	0.172	3.30E-28	4.35E-17	1.96E-32
CD9	4.47E-15	-0.399828087	0.117	0.413	1.51E-10	9.99E-33	-0.534929761	0.131	0.564	3.37E-28	4.47E-15	2.00E-32
MFGE8	1.86E-21	-0.421904925	0.262	0.63	6.28E-17	1.05E-32	-0.443354246	0.163	0.606	3.53E-28	1.86E-21	2.10E-32
DAAM1	3.91E-10	0.311142252	0.86	0.744	1.32E-05	1.10E-32	0.541720904	0.845	0.651	3.69E-28	3.91E-10	2.19E-32
DPYSL2	1.19E-10	0.259656492	0.832	0.643	4.01E-06	2.23E-32	0.49107686	0.771	0.493	7.52E-28	1.19E-10	4.46E-32
SYP	7.53E-16	0.324183335	0.645	0.382	2.54E-11	2.97E-32	0.404839074	0.559	0.211	1.00E-27	7.53E-16	5.95E-32
DSTN	9.51E-15	0.300788541	0.981	0.979	3.20E-10	3.05E-32	0.425126291	0.988	0.965	1.03E-27	9.51E-15	6.09E-32
TBCB	8.80E-23	0.385215621	0.986	0.935	2.97E-18	3.12E-32	0.429984175	0.963	0.908	1.05E-27	8.80E-23	6.24E-32
APRT	1.60E-07	-0.255330601	0.593	0.744	0.0053777	3.19E-32	-0.424135729	0.433	0.799	1.08E-27	1.60E-07	6.39E-32
NR2F1	5.70E-10	0.310255423	0.883	0.783	1.92E-05	3.26E-32	0.598992749	0.89	0.719	1.10E-27	5.70E-10	6.51E-32
C3orf14	2.06E-15	0.371191811	0.907	0.7	6.94E-11	3.29E-32	0.504037683	0.755	0.488	1.11E-27	2.06E-15	6.59E-32
NFIA	6.54E-15	-0.322648561	0.383	0.721	2.20E-10	3.81E-32	-0.540181736	0.371	0.8	1.28E-27	6.54E-15	7.63E-32
RPS6	8.48E-16	-0.325220608	1	1	2.86E-11	5.22E-32	-0.452036298	1	0.999	1.76E-27	8.48E-16	1.04E-31
CIB1	1.55E-19	-0.387336506	0.467	0.757	5.23E-15	7.69E-32	-0.46439314	0.482	0.841	2.59E-27	1.55E-19	1.54E-31
EIF1B	3.13E-13	0.279641958	0.995	0.951	1.05E-08	1.07E-31	0.449686076	0.984	0.945	3.59E-27	3.13E-13	2.13E-31
TNFRSF1A	1.98E-11	-0.291363392	0.397	0.633	6.66E-07	1.11E-31	-0.375069387	0.257	0.698	3.75E-27	1.98E-11	2.22E-31
GLB1	3.91E-11	-0.283114392	0.397	0.641	1.32E-06	1.20E-31	-0.43180776	0.286	0.716	4.04E-27	3.91E-11	2.40E-31
ENC1	1.41E-17	0.476011567	0.79	0.494	4.75E-13	1.33E-31	0.632244573	0.588	0.265	4.49E-27	1.41E-17	2.66E-31
LY6E	2.13E-10	-0.268947263	0.407	0.628	7.19E-06	1.38E-31	-0.428887896	0.237	0.67	4.66E-27	2.13E-10	2.77E-31
AP1S1	1.35E-18	0.36252143	0.874	0.726	4.55E-14	1.97E-31	0.465197607	0.849	0.672	6.64E-27	1.35E-18	3.94E-31
PHYHIPL	1.37E-10	0.268496362	0.631	0.38	4.63E-06	2.35E-31	0.443742768	0.608	0.275	7.93E-27	1.37E-10	4.71E-31
HMGCS1	4.22E-12	0.449094497	0.804	0.693	1.42E-07	2.78E-31	0.854288809	0.824	0.626	9.38E-27	4.22E-12	5.57E-31
ANKRD12	1.01E-20	0.403441718	0.916	0.731	3.39E-16	3.62E-31	0.495513409	0.89	0.766	1.22E-26	1.01E-20	7.24E-31
FDFT1	1.09E-13	0.385307598	0.907	0.752	3.67E-09	5.16E-31	0.715801244	0.869	0.721	1.74E-26	1.09E-13	1.03E-30
DNPH1	2.33E-14	-0.309653864	0.397	0.685	7.87E-10	6.66E-31	-0.454049072	0.282	0.69	2.24E-26	2.33E-14	1.33E-30
RCN1	7.12E-14	-0.360516939	0.85	0.964	2.40E-09	7.10E-31	-0.498982285	0.718	0.971	2.39E-26	7.12E-14	1.42E-30
RNF165	4.55E-18	0.280862708	0.664	0.341	1.53E-13	9.18E-31	0.404196657	0.502	0.181	3.09E-26	4.55E-18	1.84E-30
NOVA1	1.58E-08	0.28999337	0.752	0.685	0.000531932	1.79E-30	0.616825879	0.78	0.522	6.03E-26	1.58E-08	3.58E-30
NEFL	2.39E-14	0.439872859	0.701	0.494	8.07E-10	1.96E-30	0.861744477	0.69	0.416	6.62E-26	2.39E-14	3.93E-30
GNAO1	1.46E-17	0.323480071	0.692	0.398	4.92E-13	3.38E-30	0.446921901	0.58	0.274	1.14E-25	1.46E-17	6.75E-30
MGST1	2.86E-18	-0.61937997	0.383	0.674	9.63E-14	3.38E-30	-0.590916787	0.2	0.633	1.14E-25	2.86E-18	6.76E-30
CSTB	1.10E-09	-0.281823742	0.874	0.946	3.72E-05	3.48E-30	-0.424502512	0.812	0.954	1.17E-25	1.10E-09	6.96E-30
GSTA4	3.72E-18	0.356495922	0.958	0.868	1.25E-13	3.86E-30	0.506641537	0.927	0.813	1.30E-25	3.72E-18	7.72E-30
HES1	6.48E-19	-0.396923074	0.098	0.442	2.18E-14	5.26E-30	-0.481485166	0.073	0.489	1.77E-25	6.48E-19	1.05E-29
CDC42	1.39E-20	0.376776661	1	0.948	4.69E-16	5.42E-30	0.484533989	0.959	0.938	1.83E-25	1.39E-20	1.08E-29
KIF3A	7.82E-12	0.269502653	0.706	0.509	2.63E-07	6.04E-30	0.456401401	0.731	0.426	2.03E-25	7.82E-12	1.21E-29
YWHAZ	6.61E-18	0.342493552	0.967	0.876	2.23E-13	6.38E-30	0.432131438	0.939	0.812	2.15E-25	6.61E-18	1.28E-29
IFI6	5.93E-13	-0.294671636	0.308	0.581	2.00E-08	6.65E-30	-0.511980234	0.286	0.698	2.24E-25	5.93E-13	1.33E-29
IFITM2	7.70E-17	-0.463165346	0.112	0.424	2.59E-12	6.82E-30	-0.425271213	0.078	0.482	2.30E-25	7.70E-17	1.36E-29
BMP7	6.90E-14	-0.251251879	0.126	0.403	2.32E-09	8.41E-30	-0.396849009	0.131	0.543	2.83E-25	6.90E-14	1.68E-29
CDO1	1.84E-05	-0.299029117	0.692	0.796	0.619990537	8.43E-30	-0.635488934	0.629	0.886	2.84E-25	1.84E-05	1.69E-29
SULF1	9.43E-12	-0.348106648	0.009	0.209	3.18E-07	8.73E-30	-0.522989253	0.041	0.434	2.94E-25	9.43E-12	1.75E-29
HEXB	2.48E-14	-0.307257695	0.35	0.636	8.37E-10	8.86E-30	-0.426889475	0.327	0.726	2.99E-25	2.48E-14	1.77E-29
HDAC2	3.87E-13	0.287121967	0.981	0.933	1.31E-08	9.49E-30	0.437399437	0.951	0.887	3.20E-25	3.87E-13	1.90E-29
ACADVL	1.53E-14	-0.376261351	0.631	0.829	5.17E-10	1.14E-29	-0.482503868	0.547	0.874	3.84E-25	1.53E-14	2.28E-29
S100A13	2.04E-16	-0.315876963	0.215	0.527	6.89E-12	1.37E-29	-0.388012296	0.176	0.597	4.62E-25	2.04E-16	2.74E-29
MT-CO3	9.20E-10	-0.654129079	0.981	0.953	3.10E-05	1.87E-29	-0.964838894	0.98	0.985	6.31E-25	9.20E-10	3.75E-29
B2M	2.03E-29	-0.686416523	0.715	0.93	6.82E-25	1.25E-20	-0.499474342	0.771	0.954	4.21E-16	1.25E-20	4.05E-29
FOLR1	1.93E-15	-0.574054144	0.014	0.274	6.51E-11	2.10E-29	-0.52820184	0.029	0.418	7.07E-25	1.93E-15	4.20E-29
CSDE1	3.47E-16	0.318641673	0.981	0.951	1.17E-11	3.56E-29	0.392311414	0.988	0.945	1.20E-24	3.47E-16	7.13E-29
DPYSL3	3.65E-15	0.461819758	0.883	0.677	1.23E-10	6.52E-29	0.502110447	0.767	0.512	2.20E-24	3.65E-15	1.30E-28
NHLH1	1.16E-23	0.621982785	0.71	0.372	3.89E-19	7.12E-29	0.594340159	0.38	0.099	2.40E-24	1.16E-23	1.42E-28
FGFR2	2.39E-11	-0.251022943	0.07	0.292	8.06E-07	7.61E-29	-0.393141365	0.082	0.478	2.56E-24	2.39E-11	1.52E-28
GSN	2.21E-12	-0.430620161	0.467	0.716	7.45E-08	1.43E-28	-0.581927384	0.351	0.755	4.84E-24	2.21E-12	2.87E-28
MARCKS	7.48E-10	0.264654385	0.986	0.863	2.52E-05	2.16E-28	0.518956631	0.914	0.691	7.27E-24	7.48E-10	4.31E-28
CEP170	7.55E-12	0.277538363	0.687	0.463	2.55E-07	2.16E-28	0.429791514	0.612	0.311	7.29E-24	7.55E-12	4.33E-28
SUMO2	6.07E-19	0.283411703	1	1	2.05E-14	2.37E-28	0.350263487	0.996	0.995	7.98E-24	6.07E-19	4.73E-28
PDLIM2	1.07E-18	-0.311296475	0.168	0.501	3.62E-14	2.65E-28	-0.338007488	0.135	0.56	8.92E-24	1.07E-18	5.30E-28
LAMP2	1.25E-10	-0.296966537	0.383	0.592	4.22E-06	2.78E-28	-0.41357677	0.318	0.721	9.36E-24	1.25E-10	5.56E-28
EIF4G2	2.55E-21	0.309992903	1	0.992	8.59E-17	2.79E-28	0.378363905	0.988	0.986	9.40E-24	2.55E-21	5.58E-28
CADM2	1.85E-09	0.266266762	0.612	0.429	6.23E-05	2.97E-28	0.587462869	0.522	0.216	1.00E-23	1.85E-09	5.95E-28
CCND1	2.18E-11	-0.293718514	0.336	0.61	7.35E-07	3.03E-28	-0.397507477	0.22	0.648	1.02E-23	2.18E-11	6.06E-28
COL18A1	1.04E-13	-0.260687917	0.047	0.297	3.50E-09	4.14E-28	-0.353064161	0.082	0.476	1.40E-23	1.04E-13	8.29E-28
MEAF6	4.36E-17	0.323247769	0.953	0.922	1.47E-12	4.39E-28	0.426055117	0.935	0.898	1.48E-23	4.36E-17	8.78E-28
STXBP1	3.86E-13	0.310795016	0.71	0.506	1.30E-08	4.62E-28	0.454140889	0.633	0.352	1.56E-23	3.86E-13	9.24E-28
PAK7	7.66E-18	0.279665957	0.537	0.227	2.58E-13	5.59E-28	0.372794345	0.465	0.161	1.88E-23	7.66E-18	1.12E-27
FNBP1L	3.27E-17	0.351075528	0.86	0.628	1.10E-12	6.48E-28	0.495254331	0.755	0.498	2.18E-23	3.27E-17	1.30E-27
RUFY3	2.26E-22	0.403932287	0.893	0.641	7.63E-18	6.66E-28	0.460886859	0.804	0.6	2.24E-23	2.26E-22	1.33E-27
CALM2	9.64E-16	0.268678619	1	0.997	3.25E-11	9.62E-28	0.358447877	1	0.995	3.24E-23	9.64E-16	1.92E-27
KRT18	1.75E-13	-0.582698418	0.033	0.274	5.91E-09	1.30E-27	-0.496827348	0.041	0.418	4.37E-23	1.75E-13	2.59E-27
EIF4A2	5.81E-14	0.280456812	0.991	0.987	1.96E-09	1.54E-27	0.358326188	0.996	0.989	5.20E-23	5.81E-14	3.09E-27
PRDX4	2.21E-17	-0.395371684	0.855	0.946	7.45E-13	1.65E-27	-0.417892974	0.829	0.969	5.56E-23	2.21E-17	3.30E-27
TTC9B	1.81E-27	0.383485204	0.687	0.282	6.10E-23	5.00E-21	0.274176183	0.331	0.102	1.69E-16	5.00E-21	3.62E-27
UBE2E3	3.19E-12	0.277985755	0.949	0.871	1.07E-07	1.83E-27	0.484321522	0.922	0.831	6.18E-23	3.19E-12	3.67E-27
PODXL2	2.34E-21	0.38905282	0.897	0.729	7.88E-17	2.60E-27	0.522357059	0.776	0.57	8.75E-23	2.34E-21	5.19E-27
ISYNA1	4.34E-12	-0.382538884	0.654	0.809	1.46E-07	2.76E-27	-0.462957692	0.514	0.84	9.29E-23	4.34E-12	5.51E-27
TMEM179B	1.14E-15	-0.337072313	0.416	0.693	3.84E-11	2.98E-27	-0.367676824	0.339	0.732	1.00E-22	1.14E-15	5.96E-27
DTD1	3.48E-27	0.43553234	0.967	0.848	1.17E-22	1.12E-25	0.439065267	0.853	0.726	3.79E-21	1.12E-25	6.96E-27
CTNNAL1	3.80E-16	-0.36881596	0.304	0.599	1.28E-11	5.34E-27	-0.402489074	0.212	0.595	1.80E-22	3.80E-16	1.07E-26
CCDC109B	4.72E-13	-0.280743137	0.276	0.545	1.59E-08	5.77E-27	-0.380579315	0.143	0.533	1.94E-22	4.72E-13	1.15E-26
DHX36	2.26E-12	0.27260004	0.883	0.791	7.63E-08	6.20E-27	0.454705777	0.845	0.72	2.09E-22	2.26E-12	1.24E-26
TCEAL7	6.74E-09	0.271353735	0.78	0.623	0.000226986	1.26E-26	0.579785555	0.714	0.452	4.26E-22	6.74E-09	2.53E-26
TTC3	1.46E-24	0.409000897	1	0.984	4.91E-20	1.30E-26	0.40598789	0.988	0.973	4.36E-22	1.46E-24	2.59E-26
MIR7-3HG	2.47E-21	0.406312421	0.636	0.295	8.31E-17	1.47E-26	0.353978965	0.396	0.116	4.95E-22	2.47E-21	2.94E-26
YWHAQ	1.68E-22	0.338930796	1	0.979	5.67E-18	2.20E-26	0.392718115	0.992	0.98	7.41E-22	1.68E-22	4.40E-26
ATCAY	3.57E-15	0.299068127	0.636	0.377	1.20E-10	2.42E-26	0.364870731	0.518	0.224	8.15E-22	3.57E-15	4.84E-26
CCDC112	1.09E-19	0.417445404	0.808	0.594	3.67E-15	2.65E-26	0.435742114	0.71	0.45	8.94E-22	1.09E-19	5.31E-26
CRABP1	2.28E-09	0.458565833	0.453	0.235	7.67E-05	3.13E-26	1.051858525	0.616	0.317	1.05E-21	2.28E-09	6.26E-26
MAPK8	1.03E-16	0.283536372	0.724	0.463	3.47E-12	3.74E-26	0.358903805	0.637	0.352	1.26E-21	1.03E-16	7.47E-26
SCG2	6.62E-14	0.500548346	0.72	0.486	2.23E-09	5.08E-26	0.579845854	0.465	0.169	1.71E-21	6.62E-14	1.02E-25
TMEM230	9.75E-11	-0.251247013	0.813	0.925	3.28E-06	5.20E-26	-0.380068453	0.669	0.914	1.75E-21	9.75E-11	1.04E-25
TSPAN4	4.53E-15	-0.280668446	0.243	0.543	1.53E-10	5.50E-26	-0.340055277	0.2	0.602	1.85E-21	4.53E-15	1.10E-25
SEC11C	1.51E-11	0.289377634	0.93	0.801	5.10E-07	6.54E-26	0.428980585	0.914	0.768	2.20E-21	1.51E-11	1.31E-25
RAB13	1.57E-13	-0.328959239	0.668	0.845	5.29E-09	7.36E-26	-0.399561285	0.486	0.827	2.48E-21	1.57E-13	1.47E-25
AP1S2	1.82E-23	0.51014529	0.944	0.917	6.12E-19	1.01E-25	0.48314066	0.943	0.871	3.41E-21	1.82E-23	2.02E-25
NEUROD6	3.29E-08	0.535604482	0.243	0.085	0.001107269	1.12E-25	0.48538307	0.322	0.076	3.76E-21	3.29E-08	2.23E-25
CALU	3.27E-18	-0.370064451	0.607	0.835	1.10E-13	1.28E-25	-0.449015188	0.563	0.881	4.30E-21	3.27E-18	2.55E-25
MIR124-2HG	2.69E-21	0.336672454	0.678	0.341	9.06E-17	1.41E-25	0.320897334	0.396	0.126	4.75E-21	2.69E-21	2.82E-25
TMEM59L	3.16E-15	0.326018798	0.692	0.421	1.06E-10	2.03E-25	0.387585845	0.649	0.351	6.85E-21	3.16E-15	4.07E-25
NEDD4L	3.70E-19	0.399755781	0.701	0.437	1.25E-14	2.09E-25	0.358104846	0.502	0.206	7.05E-21	3.70E-19	4.19E-25
HSP90B1	3.86E-19	-0.583973126	0.743	0.928	1.30E-14	2.51E-25	-0.527551914	0.71	0.936	8.45E-21	3.86E-19	5.02E-25
TGIF1	1.78E-23	-0.540434983	0.369	0.731	5.99E-19	2.70E-25	-0.422578949	0.282	0.695	9.11E-21	1.78E-23	5.41E-25
NEFM	2.08E-18	0.442281924	0.668	0.359	7.01E-14	4.73E-25	0.64718747	0.58	0.3	1.59E-20	2.08E-18	9.46E-25
ACTG1	4.76E-25	0.364342928	1	1	1.60E-20	4.12E-20	0.352509812	1	1	1.39E-15	4.12E-20	9.51E-25
LMAN2	3.75E-13	-0.305597192	0.706	0.891	1.27E-08	8.46E-25	-0.380546744	0.6	0.881	2.85E-20	3.75E-13	1.69E-24
PPP2R5B	9.25E-15	0.299011855	0.621	0.354	3.12E-10	1.05E-24	0.347943516	0.592	0.29	3.53E-20	9.25E-15	2.09E-24
RPAIN	1.08E-10	0.268402584	0.944	0.866	3.63E-06	2.20E-24	0.409920236	0.906	0.855	7.40E-20	1.08E-10	4.39E-24
RAB6A	1.26E-13	0.271633016	0.902	0.749	4.25E-09	2.55E-24	0.429860822	0.808	0.69	8.58E-20	1.26E-13	5.09E-24
DYNC1I2	2.24E-16	0.313038482	0.977	0.879	7.56E-12	3.30E-24	0.378680921	0.922	0.818	1.11E-19	2.24E-16	6.60E-24
PKIA	9.70E-18	0.312171906	0.668	0.367	3.27E-13	3.42E-24	0.401096947	0.567	0.286	1.15E-19	9.70E-18	6.83E-24
SLC38A1	3.81E-11	0.258202238	0.808	0.628	1.29E-06	3.42E-24	0.390626608	0.629	0.366	1.15E-19	3.81E-11	6.83E-24
EMP3	4.36E-11	-0.254676436	0.145	0.393	1.47E-06	3.87E-24	-0.410889483	0.184	0.55	1.30E-19	4.36E-11	7.74E-24
DBN1	2.17E-14	0.283896196	0.925	0.835	7.33E-10	4.45E-24	0.446748288	0.841	0.732	1.50E-19	2.17E-14	8.89E-24
ANK3	4.92E-24	0.396939485	0.673	0.318	1.66E-19	4.40E-22	0.377051532	0.543	0.285	1.48E-17	4.40E-22	9.85E-24
MT-ND3	1.69E-06	-0.520665437	0.935	0.935	0.056979129	5.17E-24	-0.746788297	0.902	0.954	1.74E-19	1.69E-06	1.03E-23
NME4	6.91E-15	-0.36161276	0.701	0.879	2.33E-10	6.05E-24	-0.385160262	0.457	0.798	2.04E-19	6.91E-15	1.21E-23
MEST	2.37E-06	-0.323459438	0.748	0.866	0.080023006	6.51E-24	-0.44485333	0.478	0.779	2.19E-19	2.37E-06	1.30E-23
GCSH	3.37E-14	-0.329390741	0.771	0.897	1.14E-09	6.69E-24	-0.386731663	0.686	0.928	2.25E-19	3.37E-14	1.34E-23
MAP2	9.21E-20	0.389245154	0.86	0.651	3.10E-15	8.62E-24	0.417296124	0.788	0.568	2.91E-19	9.21E-20	1.72E-23
TSPAN7	9.17E-16	0.37694435	0.776	0.579	3.09E-11	8.90E-24	0.48488537	0.776	0.579	3.00E-19	9.17E-16	1.78E-23
GPM6A	1.72E-23	0.59585959	0.93	0.876	5.78E-19	1.60E-18	0.471662349	0.914	0.866	5.40E-14	1.60E-18	3.43E-23
BZW2	1.36E-20	0.400267796	0.827	0.581	4.59E-16	1.82E-23	0.391422163	0.743	0.533	6.13E-19	1.36E-20	3.64E-23
THSD7A	2.59E-18	0.360853276	0.593	0.276	8.72E-14	1.90E-23	0.32560416	0.322	0.082	6.39E-19	2.59E-18	3.79E-23
KRT8	1.22E-05	-0.259753348	0.023	0.129	0.409979635	2.14E-23	-0.429681416	0.024	0.353	7.22E-19	1.22E-05	4.29E-23
TMEM205	1.60E-12	-0.441516111	0.668	0.827	5.40E-08	2.30E-23	-0.4045701	0.682	0.905	7.73E-19	1.60E-12	4.59E-23
CD164	3.67E-12	-0.34161212	0.421	0.636	1.24E-07	2.96E-23	-0.373241401	0.392	0.741	9.97E-19	3.67E-12	5.92E-23
RPLP1	7.40E-17	-0.301802795	1	1	2.49E-12	4.54E-23	-0.293310135	1	1	1.53E-18	7.40E-17	9.08E-23
MT-CO2	5.38E-06	-0.410253876	0.977	0.972	0.181268623	4.72E-23	-0.798602699	0.992	0.984	1.59E-18	5.38E-06	9.43E-23
SMARCA4	3.59E-13	0.278547282	0.949	0.868	1.21E-08	4.96E-23	0.384560483	0.869	0.781	1.67E-18	3.59E-13	9.92E-23
ADD3	4.01E-11	-0.26377743	0.257	0.504	1.35E-06	5.45E-23	-0.367413146	0.253	0.613	1.84E-18	4.01E-11	1.09E-22
EEF1B2	2.46E-12	-0.386418668	0.995	1	8.30E-08	5.89E-23	-0.428011972	0.984	0.995	1.98E-18	2.46E-12	1.18E-22
GADD45G	1.35E-13	0.313998632	0.752	0.46	4.56E-09	6.85E-23	0.418113226	0.502	0.217	2.31E-18	1.35E-13	1.37E-22
PBXIP1	3.28E-15	-0.301971745	0.131	0.424	1.11E-10	7.87E-23	-0.295530304	0.102	0.456	2.65E-18	3.28E-15	1.57E-22
NEUROD1	7.82E-08	0.260105195	0.603	0.385	0.002636106	2.27E-22	0.579422924	0.429	0.155	7.66E-18	7.82E-08	4.55E-22
CD59	1.60E-07	-0.298902379	0.645	0.791	0.005404834	3.13E-22	-0.372715464	0.539	0.854	1.05E-17	1.60E-07	6.25E-22
MT-CYB	7.68E-07	-0.531305006	0.963	0.948	0.02587836	3.62E-22	-0.71095174	0.963	0.963	1.22E-17	7.68E-07	7.25E-22
TMEM132A	4.06E-22	0.472353348	0.841	0.649	1.37E-17	4.91E-05	0.285416788	0.506	0.454	1	4.91E-05	8.11E-22
CXADR	3.65E-19	0.409474466	0.935	0.891	1.23E-14	4.25E-22	0.453887127	0.922	0.888	1.43E-17	3.65E-19	8.50E-22
AUTS2	1.52E-20	0.421112232	0.794	0.519	5.12E-16	4.48E-22	0.4176229	0.535	0.271	1.51E-17	1.52E-20	8.97E-22
SVBP	5.07E-22	0.416381477	0.911	0.765	1.71E-17	2.20E-18	0.393829204	0.771	0.647	7.43E-14	2.20E-18	1.01E-21
BSDC1	1.16E-12	0.331021748	0.808	0.687	3.91E-08	6.30E-22	0.383831292	0.735	0.556	2.12E-17	1.16E-12	1.26E-21
IGFBP7	5.57E-16	-1.893842491	0.056	0.341	1.88E-11	6.36E-22	-0.997679831	0.073	0.397	2.14E-17	5.57E-16	1.27E-21
NR2F1-AS1	2.02E-10	0.296114148	0.766	0.599	6.80E-06	6.83E-22	0.423617624	0.69	0.46	2.30E-17	2.02E-10	1.37E-21
PPIB	9.31E-07	-0.281281146	0.86	0.951	0.031376968	7.30E-22	-0.380405178	0.747	0.962	2.46E-17	9.31E-07	1.46E-21
NUDT3	9.92E-22	0.382737754	0.888	0.7	3.34E-17	4.10E-16	0.317336348	0.727	0.568	1.38E-11	4.10E-16	1.98E-21
APLP2	1.51E-07	-0.369182671	0.813	0.884	0.005076881	1.19E-21	-0.436813886	0.763	0.929	4.02E-17	1.51E-07	2.39E-21
CAMKV	3.34E-16	0.305356713	0.486	0.196	1.13E-11	1.28E-21	0.269082151	0.306	0.082	4.33E-17	3.34E-16	2.57E-21
CLASP2	4.87E-16	0.286923095	0.645	0.333	1.64E-11	1.30E-21	0.290487495	0.506	0.237	4.39E-17	4.87E-16	2.61E-21
GRM8	1.57E-12	-0.290425394	0.042	0.271	5.28E-08	1.66E-21	-0.294199805	0.037	0.356	5.60E-17	1.57E-12	3.32E-21
GPC4	2.44E-12	-0.265210368	0.098	0.354	8.21E-08	2.23E-21	-0.301044337	0.11	0.446	7.53E-17	2.44E-12	4.47E-21
FSTL1	7.46E-15	-0.306467826	0.238	0.548	2.51E-10	2.43E-21	-0.308257226	0.122	0.454	8.20E-17	7.46E-15	4.86E-21
DUSP26	3.76E-08	0.262735192	0.346	0.171	0.00126838	2.45E-21	0.31571406	0.392	0.141	8.24E-17	3.76E-08	4.89E-21
COX7A2	7.20E-19	0.292479378	1	1	2.42E-14	2.53E-21	0.250548392	1	0.999	8.51E-17	7.20E-19	5.05E-21
IP6K2	3.02E-11	0.303647488	0.907	0.814	1.02E-06	2.88E-21	0.426993155	0.845	0.732	9.72E-17	3.02E-11	5.77E-21
EEF1D	4.11E-18	-0.355157302	0.995	0.997	1.38E-13	3.88E-21	-0.318965818	0.971	0.996	1.31E-16	4.11E-18	7.75E-21
GDPD2	2.69E-13	-0.266397627	0.079	0.349	9.07E-09	5.54E-21	-0.318898462	0.037	0.342	1.87E-16	2.69E-13	1.11E-20
MYL12A	2.06E-13	-0.323310949	0.612	0.817	6.93E-09	5.54E-21	-0.387959332	0.486	0.783	1.87E-16	2.06E-13	1.11E-20
P4HB	6.58E-21	-0.519191462	0.72	0.915	2.22E-16	1.41E-17	-0.368078133	0.731	0.928	4.77E-13	1.41E-17	1.32E-20
AKAP9	6.45E-08	0.29316953	0.864	0.811	0.002172298	7.47E-21	0.4246612	0.898	0.758	2.52E-16	6.45E-08	1.49E-20
DMKN	6.50E-12	-0.268060355	0.037	0.258	2.19E-07	7.59E-21	-0.316350391	0.082	0.397	2.56E-16	6.50E-12	1.52E-20
SH3BP5	6.73E-17	0.352418218	0.692	0.432	2.27E-12	8.01E-21	0.367967848	0.555	0.299	2.70E-16	6.73E-17	1.60E-20
DDAH2	1.34E-20	0.358699814	0.995	0.961	4.52E-16	7.52E-11	0.250182154	0.927	0.916	2.53E-06	7.52E-11	2.68E-20
PON2	3.04E-11	-0.278632709	0.407	0.674	1.03E-06	1.43E-20	-0.365012043	0.233	0.586	4.82E-16	3.04E-11	2.86E-20
MT-ND2	4.58E-05	-0.385391733	0.967	0.951	1	1.85E-20	-0.640900924	0.947	0.973	6.22E-16	4.58E-05	3.69E-20
ATP6V0B	5.79E-15	0.290643085	0.995	0.959	1.95E-10	2.38E-20	0.323076633	0.967	0.967	8.02E-16	5.79E-15	4.76E-20
ALDOA	2.51E-10	-0.318083311	0.986	0.979	8.47E-06	2.76E-20	-0.420732213	0.976	0.998	9.29E-16	2.51E-10	5.52E-20
KIDINS220	1.27E-16	0.349054284	0.729	0.499	4.27E-12	2.78E-20	0.411272845	0.596	0.352	9.38E-16	1.27E-16	5.57E-20
GRB2	1.40E-13	0.282878404	0.78	0.561	4.72E-09	2.85E-20	0.381816227	0.698	0.517	9.61E-16	1.40E-13	5.71E-20
DCTN3	1.17E-12	0.255582691	0.972	0.93	3.95E-08	3.26E-20	0.320079196	0.963	0.927	1.10E-15	1.17E-12	6.53E-20
TMEM106C	3.03E-11	-0.288537032	0.631	0.811	1.02E-06	3.48E-20	-0.36882337	0.498	0.802	1.17E-15	3.03E-11	6.96E-20
MALAT1	1.66E-07	0.313698172	1	1	0.005604166	3.54E-20	0.542974075	1	1	1.19E-15	1.66E-07	7.09E-20
PLPPR2	1.05E-12	0.282847393	0.65	0.419	3.53E-08	6.27E-20	0.362531372	0.637	0.413	2.11E-15	1.05E-12	1.25E-19
PTGDS	1.78E-06	-0.438142945	0.154	0.326	0.059987924	6.62E-20	-0.756528039	0.196	0.52	2.23E-15	1.78E-06	1.32E-19
TAOK3	6.09E-12	0.251762268	0.706	0.514	2.05E-07	6.80E-20	0.362969928	0.678	0.462	2.29E-15	6.09E-12	1.36E-19
EVL	7.39E-20	0.357850102	0.79	0.532	2.49E-15	4.69E-16	0.349233334	0.62	0.416	1.58E-11	4.69E-16	1.48E-19
KIFAP3	3.31E-12	0.272116044	0.701	0.478	1.11E-07	8.93E-20	0.362820777	0.616	0.375	3.01E-15	3.31E-12	1.79E-19
NEUROD2	6.78E-11	0.291951884	0.364	0.152	2.28E-06	9.40E-20	0.294262963	0.29	0.079	3.17E-15	6.78E-11	1.88E-19
TFAP2B	5.11E-06	0.350041289	0.164	0.054	0.172049249	9.43E-20	0.537403865	0.322	0.098	3.18E-15	5.11E-06	1.89E-19
NNAT	5.74E-10	1.168007411	0.472	0.264	1.93E-05	1.07E-19	1.015777425	0.612	0.397	3.61E-15	5.74E-10	2.14E-19
LINC00998	4.16E-09	-0.272081035	0.668	0.817	0.000140294	1.09E-19	-0.349887893	0.641	0.865	3.68E-15	4.16E-09	2.18E-19
ANXA2	8.16E-09	-0.304459318	0.07	0.256	0.00027488	1.15E-19	-0.498243733	0.086	0.393	3.88E-15	8.16E-09	2.30E-19
KMT2E	3.55E-12	0.253077011	0.939	0.889	1.20E-07	1.60E-19	0.385700599	0.914	0.855	5.39E-15	3.55E-12	3.20E-19
STMN3	4.75E-13	0.309543237	0.879	0.7	1.60E-08	2.17E-19	0.398428256	0.731	0.564	7.30E-15	4.75E-13	4.34E-19
BRD3	2.13E-13	0.308327749	0.883	0.716	7.19E-09	2.34E-19	0.375878306	0.78	0.636	7.88E-15	2.13E-13	4.68E-19
GNG2	4.25E-18	0.349015314	0.762	0.512	1.43E-13	2.64E-19	0.406941667	0.71	0.519	8.90E-15	4.25E-18	5.28E-19
RPL12	7.18E-11	-0.263873736	1	0.997	2.42E-06	2.79E-19	-0.309516649	1	0.999	9.40E-15	7.18E-11	5.58E-19
REEP1	4.24E-12	0.252182462	0.472	0.243	1.43E-07	3.47E-19	0.270964446	0.331	0.115	1.17E-14	4.24E-12	6.94E-19
LHFP	2.32E-07	-0.297252261	0.43	0.61	0.007813172	3.50E-19	-0.315168798	0.29	0.652	1.18E-14	2.32E-07	6.99E-19
SBK1	3.68E-19	0.314764831	0.72	0.426	1.24E-14	6.54E-18	0.325950492	0.518	0.295	2.20E-13	6.54E-18	7.36E-19
MSMO1	3.38E-12	0.311712206	0.804	0.674	1.14E-07	3.92E-19	0.61463448	0.78	0.674	1.32E-14	3.38E-12	7.84E-19
LRPAP1	3.58E-09	-0.262833814	0.687	0.848	0.000120478	4.02E-19	-0.331279592	0.629	0.874	1.36E-14	3.58E-09	8.05E-19
WSB1	1.96E-15	0.306126625	0.944	0.873	6.61E-11	6.29E-19	0.341411981	0.869	0.798	2.12E-14	1.96E-15	1.26E-18
CALR	4.86E-15	-0.415569541	0.869	0.93	1.64E-10	6.31E-19	-0.390208795	0.841	0.964	2.13E-14	4.86E-15	1.26E-18
DYNLRB1	7.90E-16	0.288833464	0.995	0.977	2.66E-11	6.76E-19	0.316510575	0.959	0.929	2.28E-14	7.90E-16	1.35E-18
PDIA6	1.16E-15	-0.349044386	0.935	0.964	3.90E-11	7.75E-19	-0.359015697	0.837	0.964	2.61E-14	1.16E-15	1.55E-18
SNRPN	8.64E-16	0.291287952	0.981	0.969	2.91E-11	9.61E-19	0.310600338	0.996	0.974	3.24E-14	8.64E-16	1.92E-18
RPS27L	1.08E-18	-0.486692391	0.808	0.938	3.63E-14	1.74E-16	-0.326400927	0.731	0.917	5.85E-12	1.74E-16	2.15E-18
DPYSL4	6.84E-13	0.292188782	0.813	0.651	2.30E-08	1.48E-18	0.309997693	0.649	0.414	4.99E-14	6.84E-13	2.96E-18
MEX3A	1.01E-11	0.253372841	0.818	0.68	3.39E-07	1.63E-18	0.355202504	0.682	0.481	5.51E-14	1.01E-11	3.27E-18
Sep-03	9.55E-15	0.28295469	0.706	0.442	3.22E-10	2.03E-18	0.333677613	0.551	0.322	6.85E-14	9.55E-15	4.06E-18
TMEM147	3.38E-09	-0.250572347	0.907	0.961	0.000113808	2.48E-18	-0.283284672	0.865	0.968	8.37E-14	3.38E-09	4.97E-18
KIAA0895L	3.36E-18	0.258096568	0.589	0.269	1.13E-13	1.92E-14	0.255436998	0.408	0.206	6.46E-10	1.92E-14	6.72E-18
ATP1A2	4.19E-10	-0.265513739	0.051	0.251	1.41E-05	3.55E-18	-0.316626777	0.057	0.337	1.20E-13	4.19E-10	7.10E-18
SELM	8.82E-10	-0.341396087	0.379	0.568	2.97E-05	3.62E-18	-0.494546237	0.433	0.682	1.22E-13	8.82E-10	7.24E-18
TUBB6	2.18E-14	-0.323293192	0.28	0.579	7.36E-10	6.34E-18	-0.326277584	0.147	0.449	2.14E-13	2.18E-14	1.27E-17
ENO2	6.68E-18	0.402784061	0.86	0.656	2.25E-13	7.43E-12	0.341510298	0.755	0.683	2.50E-07	7.43E-12	1.34E-17
OLFM1	3.31E-10	0.295178341	0.701	0.499	1.12E-05	6.83E-18	0.329771977	0.535	0.291	2.30E-13	3.31E-10	1.37E-17
OLA1	3.20E-12	0.28854202	0.972	0.915	1.08E-07	8.09E-18	0.341543472	0.89	0.834	2.73E-13	3.20E-12	1.62E-17
NPM1	9.75E-15	-0.265485176	1	0.997	3.29E-10	1.81E-17	-0.265491058	1	0.998	6.11E-13	9.75E-15	3.63E-17
ACTB	4.94E-17	0.289946601	1	0.997	1.66E-12	2.00E-17	0.343876622	1	1	6.72E-13	4.94E-17	3.99E-17
POLR2L	1.10E-09	-0.300312057	0.916	0.974	3.71E-05	2.62E-17	-0.310009618	0.869	0.965	8.82E-13	1.10E-09	5.23E-17
PRNP	5.18E-06	-0.321709164	0.589	0.703	0.174564868	3.75E-17	-0.369921236	0.527	0.784	1.26E-12	5.18E-06	7.50E-17
Sep-06	3.81E-17	0.301232801	0.752	0.501	1.28E-12	1.70E-09	0.277561661	0.506	0.369	5.73E-05	1.70E-09	7.62E-17
DLGAP4	4.54E-16	0.303918944	0.841	0.661	1.53E-11	3.89E-17	0.334520597	0.71	0.576	1.31E-12	4.54E-16	7.77E-17
PIFO	1.62E-12	-0.367171046	0.079	0.331	5.47E-08	5.06E-17	-0.358688681	0.073	0.346	1.71E-12	1.62E-12	1.01E-16
CRYAB	1.05E-07	-0.974241101	0.126	0.305	0.003534238	5.47E-17	-0.718352443	0.163	0.472	1.84E-12	1.05E-07	1.09E-16
TMED9	1.48E-14	-0.334826239	0.879	0.974	4.99E-10	5.99E-17	-0.270718003	0.882	0.974	2.02E-12	1.48E-14	1.20E-16
KCNJ13	4.83E-11	-0.290273298	0.005	0.189	1.63E-06	7.39E-17	-0.296988349	0.029	0.279	2.49E-12	4.83E-11	1.48E-16
PLPP3	5.10E-14	-0.313665887	0.196	0.483	1.72E-09	8.64E-17	-0.255378135	0.106	0.399	2.91E-12	5.10E-14	1.73E-16
SERINC1	4.12E-09	0.252849631	0.864	0.765	0.000138838	9.39E-17	0.342619239	0.861	0.761	3.16E-12	4.12E-09	1.88E-16
SOX2	1.55E-06	-0.299698604	0.734	0.866	0.05237567	1.19E-16	-0.315979804	0.351	0.68	4.01E-12	1.55E-06	2.38E-16
PBX1	1.08E-10	0.279101114	0.818	0.669	3.63E-06	1.48E-16	0.379070621	0.661	0.468	4.99E-12	1.08E-10	2.96E-16
BTG3	3.27E-13	-0.343144337	0.579	0.765	1.10E-08	1.49E-16	-0.346090299	0.453	0.74	5.01E-12	3.27E-13	2.98E-16
SOBP	2.02E-16	0.414444257	0.626	0.354	6.79E-12	9.82E-11	0.256441588	0.359	0.191	3.31E-06	9.82E-11	4.03E-16
MT-ND4	0.000188075	-0.381036568	0.977	0.966	1	2.29E-16	-0.582283813	0.984	0.976	7.71E-12	0.000188075	4.58E-16
WDR34	9.94E-12	-0.278099894	0.514	0.739	3.35E-07	2.70E-16	-0.260925696	0.265	0.585	9.09E-12	9.94E-12	5.39E-16
AKR7A2	8.93E-11	-0.26072731	0.584	0.796	3.01E-06	4.18E-16	-0.272715394	0.408	0.72	1.41E-11	8.93E-11	8.36E-16
DDOST	2.24E-12	-0.307633694	0.696	0.863	7.55E-08	4.59E-16	-0.300907327	0.637	0.872	1.55E-11	2.24E-12	9.18E-16
TFAP2A	2.63E-07	0.404483646	0.182	0.057	0.008871723	1.12E-15	0.356926991	0.269	0.086	3.79E-11	2.63E-07	2.25E-15
ARG2	1.53E-11	0.257994077	0.556	0.341	5.15E-07	1.53E-15	0.292135802	0.416	0.201	5.17E-11	1.53E-11	3.07E-15
TCF7L2	1.89E-15	0.848465629	0.804	0.788	6.35E-11	6.22E-06	1.204933746	0.457	0.39	0.20943869	6.22E-06	3.77E-15
PSAP	1.82E-09	-0.33643851	0.981	0.99	6.12E-05	2.08E-15	-0.314436041	0.963	0.993	7.02E-11	1.82E-09	4.17E-15
MAPRE3	8.17E-15	0.330749057	0.748	0.532	2.75E-10	2.24E-15	0.336508473	0.653	0.471	7.54E-11	8.17E-15	4.48E-15
LHX9	9.45E-15	0.468853581	0.659	0.39	3.18E-10	3.88E-15	0.475064077	0.278	0.092	1.31E-10	9.45E-15	7.76E-15
SQSTM1	0.002463545	-0.587103784	0.822	0.889	1	4.79E-15	-0.588764405	0.722	0.918	1.61E-10	0.002463545	9.57E-15
ACTR1A	6.31E-14	0.299713344	0.911	0.796	2.13E-09	5.69E-15	0.342255627	0.82	0.719	1.92E-10	6.31E-14	1.14E-14
PTN	7.26E-15	-1.274316979	0.804	0.886	2.45E-10	0.000304038	-1.117940214	0.763	0.861	1	0.000304038	1.45E-14
MAP4	1.28E-11	0.297696744	0.799	0.599	4.32E-07	1.02E-14	0.336876476	0.694	0.544	3.44E-10	1.28E-11	2.04E-14
APBB1	2.31E-13	0.300334084	0.804	0.641	7.78E-09	1.18E-14	0.28805064	0.714	0.57	3.97E-10	2.31E-13	2.35E-14
ABHD2	0.000487288	-0.26153141	0.276	0.39	1	1.37E-14	-0.284310058	0.167	0.431	4.63E-10	0.000487288	2.75E-14
TRAM1	6.79E-14	-0.302877909	0.444	0.708	2.29E-09	1.41E-14	-0.253219855	0.457	0.748	4.75E-10	6.79E-14	2.82E-14
ZNF91	1.48E-14	0.288334359	0.752	0.53	4.99E-10	3.17E-13	0.288958527	0.608	0.46	1.07E-08	3.17E-13	2.96E-14
ACAT2	1.30E-10	0.367319299	0.846	0.693	4.37E-06	2.07E-14	0.484220653	0.673	0.539	6.97E-10	1.30E-10	4.14E-14
PCBP4	2.52E-14	0.381368694	0.902	0.69	8.48E-10	6.60E-10	0.343008641	0.686	0.6	2.22E-05	6.60E-10	5.03E-14
NTRK2	2.82E-14	-0.521138942	0.276	0.55	9.50E-10	6.31E-14	-0.502339011	0.298	0.568	2.12E-09	6.31E-14	5.64E-14
PHGDH	2.64E-08	-0.384540023	0.836	0.91	0.0008901	5.91E-14	-0.419930033	0.665	0.885	1.99E-09	2.64E-08	1.18E-13
DPCD	9.86E-10	-0.282626737	0.486	0.708	3.32E-05	7.32E-14	-0.291725297	0.457	0.737	2.47E-09	9.86E-10	1.46E-13
TNFRSF12A	6.69E-10	-0.609991033	0.131	0.351	2.25E-05	8.44E-14	-0.423690694	0.073	0.307	2.84E-09	6.69E-10	1.69E-13
MT-ATP6	0.002526025	-0.272444837	0.963	0.969	1	1.17E-13	-0.467225403	0.959	0.978	3.94E-09	0.002526025	2.34E-13
PFDN4	1.19E-13	0.285641919	0.958	0.889	4.00E-09	3.40E-13	0.259001024	0.91	0.85	1.15E-08	3.40E-13	2.37E-13
OSTC	1.87E-12	-0.303177819	0.832	0.922	6.29E-08	1.41E-13	-0.314142666	0.702	0.9	4.76E-09	1.87E-12	2.83E-13
TCTN1	5.27E-10	-0.279325786	0.393	0.605	1.78E-05	1.88E-13	-0.25742311	0.331	0.607	6.34E-09	5.27E-10	3.76E-13
SRGAP1	5.81E-12	0.271524584	0.678	0.463	1.96E-07	2.01E-13	0.257903394	0.494	0.295	6.77E-09	5.81E-12	4.02E-13
KIF9	7.70E-12	-0.363956528	0.271	0.522	2.59E-07	2.03E-13	-0.2723035	0.171	0.431	6.85E-09	7.70E-12	4.06E-13
DCTN2	2.19E-13	0.27208722	0.977	0.917	7.37E-09	4.67E-12	0.265483952	0.914	0.906	1.57E-07	4.67E-12	4.37E-13
HES6	1.14E-11	0.747774436	0.808	0.566	3.85E-07	3.38E-13	0.610979346	0.412	0.212	1.14E-08	1.14E-11	6.75E-13
TTYH1	1.02E-09	-0.838809508	0.706	0.78	3.43E-05	5.98E-13	-0.879805318	0.592	0.765	2.01E-08	1.02E-09	1.20E-12
SPARCL1	5.06E-09	-0.51893829	0.075	0.264	0.000170526	8.01E-13	-0.708406192	0.065	0.28	2.70E-08	5.06E-09	1.60E-12
GLO1	1.67E-10	-0.316695252	0.846	0.941	5.62E-06	9.19E-13	-0.273966528	0.853	0.957	3.10E-08	1.67E-10	1.84E-12
HLA-C	2.83E-12	-0.38515559	0.407	0.654	9.55E-08	1.04E-12	-0.3393845	0.38	0.662	3.52E-08	2.83E-12	2.09E-12
KIAA0101	1.05E-12	-0.564110458	0.224	0.481	3.55E-08	0.000187402	-0.302725639	0.106	0.209	1	0.000187402	2.11E-12
MASP1	1.91E-05	-0.339110035	0.336	0.486	0.644580922	1.15E-12	-0.698658717	0.237	0.482	3.87E-08	1.91E-05	2.30E-12
CDK4	2.02E-12	-0.328478169	0.72	0.886	6.80E-08	2.15E-12	-0.261457036	0.608	0.853	7.23E-08	2.15E-12	4.04E-12
PSAT1	4.41E-12	-0.511599764	0.734	0.842	1.49E-07	1.10E-10	-0.525533718	0.58	0.736	3.69E-06	1.10E-10	8.82E-12
CKS1B	4.59E-12	-0.604570774	0.514	0.693	1.55E-07	1.01E-10	-0.378122549	0.335	0.56	3.41E-06	1.01E-10	9.18E-12
RBP1	0.038133245	-0.403621931	0.28	0.331	1	4.83E-12	-0.484542172	0.159	0.384	1.63E-07	0.038133245	9.65E-12
ENO1	5.39E-12	-0.322545291	0.972	0.997	1.82E-07	1.79E-09	-0.304232899	0.927	0.986	6.04E-05	1.79E-09	1.08E-11
RGS16	3.36E-05	0.395871011	0.416	0.282	1	6.69E-12	0.423228767	0.367	0.186	2.26E-07	3.36E-05	1.34E-11
C14orf132	1.01E-11	0.269867101	0.673	0.45	3.41E-07	2.73E-11	0.282075391	0.51	0.358	9.21E-07	2.73E-11	2.02E-11
TMED10	8.46E-10	-0.267456537	0.785	0.904	2.85E-05	1.09E-11	-0.256648033	0.722	0.901	3.66E-07	8.46E-10	2.17E-11
SSTR2	2.07E-11	0.481245721	0.626	0.406	6.97E-07	1.60E-08	0.516466322	0.486	0.349	0.000540288	1.60E-08	4.14E-11
CXCR4	5.78E-08	-0.474239267	0.407	0.576	0.001945974	6.26E-11	-0.471757183	0.282	0.506	2.11E-06	5.78E-08	1.25E-10
PCSK1N	9.17E-11	0.264857736	0.963	0.959	3.09E-06	2.96E-10	0.277311575	0.898	0.851	9.97E-06	2.96E-10	1.83E-10
S100B	0.00030469	-0.271004167	0.173	0.295	1	9.26E-11	-0.313023232	0.122	0.336	3.12E-06	0.00030469	1.85E-10
S100A10	2.15E-07	-0.276404394	0.042	0.189	0.007228853	1.43E-10	-0.257863015	0.037	0.214	4.80E-06	2.15E-07	2.85E-10
MT-ND1	0.001333766	-0.449644776	0.939	0.943	1	2.29E-10	-0.520034984	0.951	0.964	7.71E-06	0.001333766	4.57E-10
TMSB4X	2.48E-10	0.275970546	1	1	8.37E-06	3.69E-06	0.381719316	1	1	0.124241452	3.69E-06	4.97E-10
SRGAP3	3.73E-10	0.260682798	0.776	0.612	1.26E-05	2.54E-10	0.276074216	0.547	0.389	8.54E-06	3.73E-10	5.07E-10
TUBB4B	1.39E-09	-0.541313755	0.864	0.917	4.70E-05	8.87E-08	-0.482121613	0.812	0.874	0.002987879	8.87E-08	2.79E-09
CFAP126	1.39E-09	-0.340595747	0.014	0.181	4.70E-05	1.50E-08	-0.265896455	0.012	0.143	0.000504121	1.50E-08	2.79E-09
ID2	1.49E-09	-0.509647289	0.542	0.736	5.01E-05	1.78E-09	-0.338078443	0.58	0.797	5.99E-05	1.78E-09	2.97E-09
HSPA5	1.07E-08	-0.55140395	0.827	0.91	0.000361107	2.55E-09	-0.466800588	0.824	0.933	8.59E-05	1.07E-08	5.10E-09
ATRX	1.67E-08	0.262389778	0.869	0.796	0.000561748	3.26E-09	0.299346275	0.784	0.761	0.000109799	1.67E-08	6.52E-09
NUSAP1	3.79E-09	-0.70925748	0.313	0.488	0.000127858	0.000170956	-0.405587835	0.114	0.214	1	0.000170956	7.59E-09
TPM1	3.92E-09	-0.415228793	0.645	0.791	0.00013195	1.78E-08	-0.255484751	0.58	0.768	0.000600032	1.78E-08	7.83E-09
CDK1	7.13E-09	-0.575266744	0.257	0.432	0.000240262	5.68E-06	-0.350556407	0.094	0.219	0.191280283	5.68E-06	1.43E-08
ANXA1	8.80E-08	-0.355160275	0.037	0.191	0.002965191	7.81E-09	-0.519946683	0.053	0.213	0.000263259	8.80E-08	1.56E-08
MT2A	9.01E-09	-0.629095298	0.327	0.525	0.000303545	1.04E-05	-0.357353355	0.306	0.471	0.351820821	1.04E-05	1.80E-08
PLK2	2.60E-06	0.252968607	0.668	0.496	0.087734797	1.11E-08	0.328197072	0.437	0.283	0.000375516	2.60E-06	2.23E-08
CENPW	2.95E-07	-0.280942126	0.364	0.522	0.009944134	1.76E-08	-0.321089387	0.18	0.369	0.000593502	2.95E-07	3.52E-08
SMC4	2.51E-08	-0.538288088	0.458	0.594	0.000845064	0.000377507	-0.293762164	0.265	0.375	1	0.000377507	5.02E-08
SFRP2	9.39E-08	-0.358664392	0.164	0.349	0.003163774	4.60E-06	-0.264460972	0.078	0.2	0.154951873	4.60E-06	1.88E-07
WNT2B	2.06E-06	-0.340613345	0.178	0.346	0.069300193	1.95E-07	-0.269285352	0.147	0.309	0.006586883	2.06E-06	3.91E-07
TOP2A	2.58E-07	-0.654397858	0.271	0.447	0.008695025	0.000409534	-0.472657179	0.086	0.172	1	0.000409534	5.16E-07
CYP1B1	3.25E-06	-0.82166961	0.037	0.163	0.109607648	1.07E-06	-0.323393893	0.008	0.107	0.036134567	3.25E-06	2.14E-06
HLA-B	3.84E-06	-0.253179547	0.238	0.398	0.129430418	1.20E-06	-0.305526811	0.216	0.379	0.040407058	3.84E-06	2.40E-06
CKS2	1.31E-06	-0.548351268	0.636	0.711	0.044057667	0.394230228	-0.254089421	0.576	0.629	1	0.394230228	2.62E-06
GPM6B	0.646899418	-0.344434731	0.977	0.897	1	1.79E-06	-0.322143667	0.922	0.82	0.06040331	0.646899418	3.59E-06
CCNB1	3.02E-06	-0.52797506	0.28	0.444	0.101609204	0.000284518	-0.419900511	0.167	0.28	1	0.000284518	6.03E-06
HMGB2	5.78E-06	-0.826553463	0.785	0.829	0.194892813	0.294606284	-0.424122438	0.596	0.696	1	0.294606284	1.16E-05
BIRC5	5.83E-06	-0.609730604	0.369	0.473	0.196493085	0.003034657	-0.366438434	0.127	0.202	1	0.003034657	1.17E-05
CCNB2	6.94E-06	-0.474446415	0.29	0.437	0.233710509	0.00014959	-0.30208776	0.073	0.17	1	0.00014959	1.39E-05
CDC20	1.69E-05	-0.515726716	0.248	0.382	0.568228934	0.013682243	-0.297801867	0.098	0.157	1	0.013682243	3.37E-05
CENPF	6.50E-05	-0.471137292	0.299	0.419	1	0.002684309	-0.302480991	0.114	0.193	1	0.002684309	0.000129933
UBE2C	0.000316375	-0.918830279	0.463	0.527	1	0.007340366	-0.67846102	0.143	0.216	1	0.007340366	0.000632649
PTTG1	0.001251887	-0.555505048	0.537	0.623	1	0.312834482	-0.394740335	0.367	0.406	1	0.312834482	0.002502207
TUBA1B	0.001355883	-0.369401326	0.995	1	1	0.819493574	-0.274647153	0.996	0.999	1	0.819493574	0.002709927
HIST1H4C	0.002095293	-0.868326964	0.748	0.775	1	0.017233027	-0.285468929	0.755	0.75	1	0.017233027	0.004186195
FTL	0.300474121	-0.507906672	1	0.997	1	0.024294865	-0.480013375	1	1	1	0.300474121	0.047999489
