# Supplementary material for: High-resolution transcriptional landscape of xeno-free human induced pluripotent stem cell-derived cerebellar organoids
Source: Sci Rep. 2021 Jun 21;11:12959. doi: 10.1038/s41598-021-91846-4 (PMC8217544; doi:10.1038/s41598-021-91846-4)
Supplement: Supplementary file 16 — Supplementary Information 16. [file 41598_2021_91846_MOESM16_ESM.csv]

	STIM_p_val	STIM_avg_logFC	STIM_pct.1	STIM_pct.2	STIM_p_val_adj	CTRL_p_val	CTRL_avg_logFC	CTRL_pct.1	CTRL_pct.2	CTRL_p_val_adj	max_pval	minimump_p_val
MKI67	4.99E-64	0.901838919	0.897	0.14	1.68E-59	1.82E-136	1.294260893	0.841	0.029	6.13E-132	4.99E-64	3.64E-136	High resolution transcriptional landscape of xeno free human induced pluripotent stem cell derived cerebellar organoids. Samuel Nayler1*, Devika Agarwal3, Fabiola Curion2, Rory Bowden2,4, Esther B.E. Becker1,5*
AURKB	4.47E-67	0.929558204	0.862	0.134	1.51E-62	4.48E-135	0.9748371	0.841	0.03	1.51E-130	4.47E-67	8.95E-135
CCNA2	1.39E-72	0.995280847	0.905	0.134	4.70E-68	3.28E-132	1.21088811	0.89	0.04	1.11E-127	1.39E-72	6.57E-132
TACC3	6.82E-57	0.617136697	0.828	0.134	2.30E-52	1.83E-128	1.02600665	0.878	0.042	6.18E-124	6.82E-57	3.67E-128
FAM64A	1.48E-65	0.889895433	0.853	0.124	4.98E-61	7.40E-128	1.165711505	0.854	0.038	2.49E-123	1.48E-65	1.48E-127
SGOL1	1.24E-50	0.61221512	0.793	0.144	4.17E-46	2.97E-126	0.882730219	0.89	0.046	1.00E-121	1.24E-50	5.95E-126
PBK	2.24E-64	0.958671887	0.897	0.177	7.56E-60	3.53E-124	1.152840288	0.89	0.047	1.19E-119	2.24E-64	7.07E-124
SPC25	1.73E-66	0.735032037	0.836	0.107	5.83E-62	8.51E-123	0.76449343	0.756	0.025	2.87E-118	1.73E-66	1.70E-122
NUF2	2.37E-53	0.754582547	0.819	0.151	7.98E-49	1.52E-120	1.132831605	0.866	0.047	5.13E-116	2.37E-53	3.05E-120
DLGAP5	2.33E-54	0.509599445	0.69	0.076	7.85E-50	6.15E-120	0.80823709	0.768	0.028	2.07E-115	2.33E-54	1.23E-119
HJURP	4.39E-54	0.435923603	0.681	0.074	1.48E-49	1.75E-117	0.554533216	0.671	0.015	5.89E-113	4.39E-54	3.50E-117
NDC80	2.58E-58	0.609562508	0.793	0.111	8.69E-54	3.04E-116	0.795148386	0.768	0.032	1.02E-111	2.58E-58	6.08E-116
RRM2	2.39E-59	0.836047087	0.845	0.148	8.05E-55	1.88E-110	0.745478798	0.744	0.031	6.35E-106	2.39E-59	3.77E-110
ASPM	3.13E-35	0.371808844	0.543	0.076	1.05E-30	4.63E-110	0.685517108	0.671	0.02	1.56E-105	3.13E-35	9.25E-110
GTSE1	6.16E-51	0.582588262	0.767	0.13	2.08E-46	1.37E-109	0.906692812	0.805	0.043	4.61E-105	6.16E-51	2.74E-109
KIFC1	2.86E-52	0.570904967	0.776	0.134	9.63E-48	3.78E-108	0.761197149	0.829	0.051	1.27E-103	2.86E-52	7.56E-108
CDCA8	1.25E-41	0.462089492	0.638	0.097	4.20E-37	1.65E-107	0.687562683	0.671	0.022	5.54E-103	1.25E-41	3.29E-107
TOP2A	1.01E-60	1.481376952	0.948	0.249	3.39E-56	8.69E-106	1.940866164	0.927	0.087	2.93E-101	1.01E-60	1.74E-105
KIF2C	4.54E-40	0.475601014	0.629	0.101	1.53E-35	1.12E-103	0.720195816	0.695	0.028	3.79E-99	4.54E-40	2.25E-103
CDCA2	4.44E-44	0.274111094	0.526	0.039	1.50E-39	1.39E-103	0.527481553	0.61	0.015	4.70E-99	4.44E-44	2.79E-103
CDCA5	2.23E-46	0.495124244	0.698	0.107	7.51E-42	3.55E-102	0.563374212	0.768	0.042	1.20E-97	2.23E-46	7.10E-102
TTK	8.48E-42	0.388412014	0.569	0.062	2.86E-37	4.41E-102	0.540033103	0.634	0.02	1.49E-97	8.48E-42	8.83E-102
SPAG5	4.51E-46	0.371003578	0.664	0.082	1.52E-41	3.12E-100	0.508454601	0.646	0.023	1.05E-95	4.51E-46	6.24E-100
MND1	2.48E-45	0.440258495	0.733	0.136	8.37E-41	3.27E-96	0.561819219	0.756	0.047	1.10E-91	2.48E-45	6.54E-96
CDCA3	1.38E-46	0.591226953	0.707	0.118	4.64E-42	5.72E-96	0.938302558	0.707	0.038	1.93E-91	1.38E-46	1.14E-95
CENPA	1.87E-48	0.688857745	0.716	0.115	6.32E-44	7.95E-96	0.979598158	0.72	0.04	2.68E-91	1.87E-48	1.59E-95
ZWINT	7.96E-51	0.712951467	0.897	0.256	2.68E-46	2.43E-95	0.941435701	0.915	0.095	8.17E-91	7.96E-51	4.85E-95
CKAP2L	7.69E-51	0.46787209	0.698	0.091	2.59E-46	1.90E-93	0.594917238	0.646	0.029	6.40E-89	7.69E-51	3.80E-93
FOXM1	9.33E-51	0.43286699	0.716	0.097	3.14E-46	1.92E-93	0.480957242	0.634	0.026	6.46E-89	9.33E-51	3.83E-93
MELK	5.90E-53	0.502338691	0.793	0.13	1.99E-48	6.25E-93	0.650108751	0.732	0.046	2.11E-88	5.90E-53	1.25E-92
NUSAP1	8.28E-64	1.482078647	0.966	0.297	2.79E-59	2.04E-92	1.800698606	0.951	0.127	6.86E-88	8.28E-64	4.07E-92
ASF1B	4.31E-44	0.483566625	0.647	0.089	1.45E-39	2.14E-91	0.546725976	0.634	0.028	7.21E-87	4.31E-44	4.28E-91
CCNB2	5.58E-49	1.138612025	0.888	0.264	1.88E-44	1.98E-89	1.510038578	0.866	0.087	6.66E-85	5.58E-49	3.95E-89
BIRC5	3.84E-59	1.316883405	0.957	0.311	1.30E-54	6.14E-89	1.713488795	0.927	0.122	2.07E-84	3.84E-59	1.23E-88
UBE2C	8.94E-52	1.942541398	0.957	0.396	3.01E-47	4.12E-88	2.435311558	0.951	0.135	1.39E-83	8.94E-52	8.23E-88
TPX2	5.86E-52	0.751417272	0.819	0.167	1.97E-47	1.79E-87	1.174732696	0.817	0.079	6.05E-83	5.86E-52	3.59E-87
NEK2	2.26E-47	0.556572172	0.681	0.099	7.63E-43	3.47E-85	0.997723931	0.695	0.045	1.17E-80	2.26E-47	6.93E-85
PKMYT1	1.27E-36	0.343525068	0.543	0.072	4.27E-32	4.50E-85	0.33087457	0.537	0.016	1.52E-80	1.27E-36	8.99E-85
TK1	1.38E-44	0.342142661	0.595	0.062	4.65E-40	5.49E-84	0.388248666	0.537	0.018	1.85E-79	1.38E-44	1.10E-83
CDK1	6.37E-67	1.168085418	0.957	0.229	2.15E-62	2.12E-83	1.48288335	0.927	0.128	7.15E-79	6.37E-67	4.24E-83
RTKN2	1.41E-38	0.386160932	0.629	0.111	4.75E-34	3.26E-83	0.489365749	0.622	0.033	1.10E-78	1.41E-38	6.52E-83
KIF4A	6.27E-38	0.286504616	0.56	0.068	2.11E-33	3.32E-83	0.399805734	0.561	0.022	1.12E-78	6.27E-38	6.65E-83
CENPU	1.27E-51	0.756868938	0.914	0.254	4.27E-47	7.31E-82	0.894968547	0.902	0.119	2.46E-77	1.27E-51	1.46E-81
RAD51AP1	1.52E-43	0.450899036	0.698	0.118	5.13E-39	8.08E-82	0.698484504	0.768	0.069	2.72E-77	1.52E-43	1.62E-81
NCAPG	3.18E-49	0.439700548	0.724	0.103	1.07E-44	2.30E-80	0.498067671	0.61	0.033	7.74E-76	3.18E-49	4.60E-80
KIAA0101	3.99E-51	1.130196045	0.922	0.262	1.34E-46	4.32E-79	1.428279077	0.89	0.126	1.45E-74	3.99E-51	8.64E-79
POC1A	3.83E-30	0.296798623	0.621	0.136	1.29E-25	5.46E-79	0.487293079	0.732	0.062	1.84E-74	3.83E-30	1.09E-78
PLK1	6.70E-37	0.856611612	0.621	0.118	2.26E-32	1.05E-78	1.309403925	0.707	0.058	3.53E-74	6.70E-37	2.10E-78
KIF23	5.58E-42	0.337163953	0.672	0.099	1.88E-37	3.22E-78	0.515462985	0.659	0.044	1.09E-73	5.58E-42	6.45E-78
SKA3	5.88E-36	0.284177787	0.517	0.062	1.98E-31	4.33E-78	0.362108994	0.561	0.026	1.46E-73	5.88E-36	8.65E-78
DEPDC1B	2.43E-48	0.415506419	0.759	0.124	8.19E-44	1.68E-77	0.511159667	0.671	0.051	5.66E-73	2.43E-48	3.36E-77
TYMS	2.97E-56	1.137980913	0.966	0.307	1.00E-51	5.60E-77	1.060532959	0.866	0.119	1.89E-72	2.97E-56	1.12E-76
CENPN	3.87E-42	0.528989647	0.802	0.198	1.30E-37	3.96E-76	0.707477315	0.866	0.112	1.33E-71	3.87E-42	7.91E-76
TROAP	1.84E-32	0.4406214	0.586	0.113	6.22E-28	7.49E-76	0.636422487	0.61	0.037	2.52E-71	1.84E-32	1.50E-75
HMMR	4.75E-36	0.45301542	0.638	0.122	1.60E-31	3.59E-75	0.874612873	0.634	0.044	1.21E-70	4.75E-36	7.19E-75
NCAPH	4.19E-48	0.347895715	0.603	0.054	1.41E-43	3.78E-75	0.294729437	0.524	0.022	1.27E-70	4.19E-48	7.56E-75
FAM83D	1.38E-29	0.389902571	0.5	0.085	4.66E-25	5.97E-75	0.659938273	0.585	0.033	2.01E-70	1.38E-29	1.19E-74
KIF11	3.87E-34	0.273174457	0.552	0.085	1.30E-29	1.37E-73	0.414747081	0.622	0.041	4.63E-69	3.87E-34	2.75E-73
PRC1	1.83E-48	0.790015214	0.81	0.188	6.17E-44	2.45E-72	0.994913997	0.829	0.111	8.27E-68	1.83E-48	4.91E-72
SPC24	9.47E-37	0.270836195	0.543	0.066	3.19E-32	2.96E-72	0.419469351	0.512	0.023	9.99E-68	9.47E-37	5.93E-72
OIP5	3.26E-34	0.251375995	0.578	0.091	1.10E-29	3.86E-72	0.505305502	0.659	0.053	1.30E-67	3.26E-34	7.71E-72
KIF20A	6.10E-33	0.321657364	0.431	0.039	2.05E-28	4.56E-72	0.488048592	0.427	0.01	1.54E-67	6.10E-33	9.12E-72
CENPF	3.16E-56	1.1669578	0.931	0.243	1.06E-51	2.65E-71	1.548521769	0.829	0.12	8.94E-67	3.16E-56	5.31E-71
ARHGAP11B	5.89E-45	0.328430535	0.56	0.049	1.98E-40	3.28E-71	0.334189176	0.537	0.027	1.11E-66	5.89E-45	6.57E-71
MIS18BP1	1.58E-32	0.299690011	0.56	0.089	5.32E-28	4.19E-70	0.396307646	0.561	0.032	1.41E-65	1.58E-32	8.38E-70
MXD3	1.89E-62	0.675448963	0.836	0.12	6.37E-58	1.51E-69	0.739317817	0.695	0.069	5.10E-65	1.89E-62	3.03E-69
CENPE	2.70E-37	0.431829127	0.578	0.082	9.10E-33	3.62E-69	0.719940486	0.622	0.048	1.22E-64	2.70E-37	7.25E-69
CDC20	4.93E-42	1.132219564	0.802	0.223	1.66E-37	1.94E-66	1.47695379	0.744	0.093	6.53E-62	4.93E-42	3.87E-66
FANCI	3.58E-30	0.263808445	0.5	0.08	1.21E-25	1.59E-65	0.331928968	0.561	0.037	5.35E-61	3.58E-30	3.18E-65
UBE2T	9.24E-64	1.189842872	1	0.462	3.11E-59	1.10E-57	1.242406731	0.976	0.309	3.69E-53	1.10E-57	1.85E-63
BUB1	2.98E-31	0.273977368	0.431	0.043	1.01E-26	4.30E-62	0.562386147	0.5	0.03	1.45E-57	2.98E-31	8.61E-62
CDKN3	2.47E-44	0.754220346	0.836	0.241	8.33E-40	1.27E-61	1.244148461	0.902	0.194	4.29E-57	2.47E-44	2.54E-61
MAD2L1	5.21E-57	1.025911785	0.974	0.361	1.76E-52	1.02E-60	1.308558541	0.951	0.259	3.45E-56	5.21E-57	2.05E-60
SMC4	2.07E-60	1.242001753	1	0.437	6.96E-56	1.64E-59	1.439697795	0.963	0.298	5.52E-55	1.64E-59	4.13E-60
AURKA	3.35E-34	0.493271294	0.603	0.113	1.13E-29	2.33E-60	0.853385267	0.61	0.059	7.85E-56	3.35E-34	4.66E-60
CENPM	2.39E-47	0.609701076	0.784	0.163	8.05E-43	5.70E-60	0.632371315	0.707	0.094	1.92E-55	2.39E-47	1.14E-59
UHRF1	7.67E-29	0.447547713	0.638	0.153	2.59E-24	8.10E-59	0.448304617	0.634	0.063	2.73E-54	7.67E-29	1.62E-58
SGOL2	5.58E-31	0.454818473	0.621	0.142	1.88E-26	2.02E-58	0.81112257	0.683	0.086	6.81E-54	5.58E-31	4.04E-58
HMGB2	2.22E-58	1.767400684	1	0.769	7.49E-54	1.43E-48	2.159881207	1	0.645	4.82E-44	1.43E-48	4.45E-58
PRR11	1.93E-31	0.324599379	0.578	0.109	6.52E-27	2.22E-58	0.535239991	0.573	0.051	7.49E-54	1.93E-31	4.45E-58
MCM10	7.63E-30	0.267356286	0.491	0.074	2.57E-25	1.76E-57	0.250159959	0.39	0.014	5.94E-53	7.63E-30	3.53E-57
KIF15	1.00E-39	0.312053293	0.534	0.056	3.38E-35	3.60E-57	0.304511912	0.488	0.031	1.21E-52	1.00E-39	7.19E-57
ECT2	1.14E-36	0.360268224	0.612	0.105	3.85E-32	3.00E-56	0.459015137	0.659	0.077	1.01E-51	1.14E-36	6.01E-56
SMC2	1.77E-40	0.551888059	0.871	0.278	5.97E-36	3.35E-56	0.757830558	0.89	0.192	1.13E-51	1.77E-40	6.70E-56
CENPK	4.53E-37	0.445546445	0.75	0.188	1.53E-32	6.82E-56	0.606536199	0.768	0.12	2.30E-51	4.53E-37	1.36E-55
KIF20B	1.05E-22	0.385946359	0.638	0.21	3.55E-18	2.10E-54	0.865910935	0.866	0.173	7.08E-50	1.05E-22	4.21E-54
ARHGAP11A	3.18E-30	0.250119762	0.491	0.07	1.07E-25	4.65E-54	0.352174468	0.549	0.051	1.57E-49	3.18E-30	9.30E-54
PSRC1	5.94E-31	0.541110122	0.681	0.19	2.00E-26	5.27E-54	0.650911692	0.671	0.088	1.77E-49	5.94E-31	1.05E-53
RACGAP1	3.48E-41	0.49547129	0.776	0.19	1.17E-36	2.82E-53	0.686613698	0.793	0.141	9.50E-49	3.48E-41	5.64E-53
TUBA1B	1.05E-52	1.059470532	1	0.998	3.53E-48	8.97E-44	1.440829743	1	0.998	3.02E-39	8.97E-44	2.09E-52
CKS1B	2.29E-50	1.15821969	0.974	0.546	7.71E-46	2.58E-52	1.347655403	1	0.466	8.69E-48	2.29E-50	5.16E-52
H2AFZ	9.20E-52	0.996538576	1	0.99	3.10E-47	1.61E-46	1.256529797	1	0.988	5.42E-42	1.61E-46	1.84E-51
FANCD2	1.03E-31	0.2730882	0.483	0.064	3.47E-27	4.29E-50	0.288245319	0.5	0.042	1.44E-45	1.03E-31	8.57E-50
FBXO5	7.62E-50	0.537439314	0.862	0.206	2.57E-45	1.78E-46	0.647110186	0.793	0.171	6.01E-42	1.78E-46	1.52E-49
HMGB1	4.02E-49	0.831286502	1	0.998	1.36E-44	2.10E-38	1.080018281	1	0.993	7.07E-34	2.10E-38	8.04E-49
CCNB1	2.24E-33	1.172526471	0.793	0.289	7.53E-29	1.60E-48	1.779755981	0.829	0.205	5.40E-44	2.24E-33	3.20E-48
H2AFX	1.75E-48	0.862342212	0.931	0.338	5.90E-44	2.62E-40	0.62965428	0.756	0.182	8.82E-36	2.62E-40	3.50E-48
CLSPN	1.06E-30	0.461616397	0.681	0.179	3.56E-26	2.52E-48	0.476743335	0.537	0.056	8.50E-44	1.06E-30	5.05E-48
PTTG1	1.04E-39	1.381630159	0.94	0.509	3.51E-35	1.60E-47	1.862807953	0.939	0.352	5.39E-43	1.04E-39	3.20E-47
CENPW	1.14E-37	0.611357333	0.914	0.359	3.84E-33	8.35E-47	1.075493487	0.927	0.274	2.81E-42	1.14E-37	1.67E-46
HMGN2	3.49E-44	1.014547468	1	0.992	1.18E-39	4.33E-43	1.279954649	1	0.976	1.46E-38	4.33E-43	6.98E-44
KIF22	1.66E-43	0.712563745	0.914	0.365	5.61E-39	7.05E-36	0.839955336	0.854	0.316	2.38E-31	7.05E-36	3.33E-43
TRIP13	7.45E-34	0.25330877	0.543	0.08	2.51E-29	1.79E-43	0.278028176	0.488	0.051	6.03E-39	7.45E-34	3.58E-43
CENPH	3.50E-43	0.687884514	0.957	0.423	1.18E-38	7.01E-42	0.93430993	0.878	0.32	2.36E-37	7.01E-42	7.01E-43
ATAD2	7.47E-29	0.286562346	0.552	0.107	2.52E-24	4.52E-41	0.306742855	0.476	0.052	1.52E-36	7.47E-29	9.04E-41
C21orf58	5.32E-32	0.305904715	0.612	0.122	1.79E-27	1.16E-39	0.379406098	0.585	0.09	3.92E-35	5.32E-32	2.33E-39
BRCA1	3.60E-35	0.270450165	0.552	0.078	1.21E-30	1.32E-39	0.310596493	0.463	0.049	4.44E-35	3.60E-35	2.64E-39
DHFR	1.16E-32	0.652456313	0.81	0.287	3.90E-28	4.53E-39	0.615453452	0.72	0.154	1.53E-34	1.16E-32	9.07E-39
CDKN2C	9.82E-35	0.349401442	0.552	0.082	3.31E-30	1.04E-38	0.26861899	0.427	0.043	3.50E-34	9.82E-35	2.08E-38
UBE2S	1.83E-38	1.168924443	0.983	0.736	6.17E-34	9.60E-27	1.076451305	0.89	0.539	3.23E-22	9.60E-27	3.66E-38
ORC6	2.04E-32	0.556791114	0.819	0.315	6.88E-28	1.85E-38	0.504073728	0.793	0.194	6.24E-34	2.04E-32	3.70E-38
CKAP2	2.76E-34	0.58670491	0.828	0.297	9.29E-30	5.70E-38	0.847785093	0.805	0.23	1.92E-33	2.76E-34	1.14E-37
CKS2	9.49E-38	1.122460626	0.948	0.621	3.20E-33	2.40E-26	1.508920078	0.902	0.593	8.09E-22	2.40E-26	1.90E-37
H2AFV	1.78E-37	0.696521914	0.991	0.808	6.00E-33	2.04E-33	0.801353527	0.976	0.688	6.86E-29	2.04E-33	3.56E-37
NCAPG2	3.16E-24	0.261653638	0.509	0.111	1.06E-19	8.30E-37	0.268898325	0.463	0.056	2.80E-32	3.16E-24	1.66E-36
GMNN	6.46E-30	0.493820733	0.81	0.315	2.18E-25	1.21E-36	0.610731947	0.841	0.249	4.06E-32	6.46E-30	2.41E-36
DEK	2.28E-36	0.786654073	0.974	0.854	7.68E-32	1.08E-32	0.858633585	0.988	0.795	3.65E-28	1.08E-32	4.56E-36
NUCKS1	3.38E-36	0.630510686	1	0.973	1.14E-31	2.24E-29	0.796454797	1	0.956	7.54E-25	2.24E-29	6.75E-36
NUDT1	7.13E-22	0.416373114	0.914	0.542	2.40E-17	2.55E-35	0.589112976	0.915	0.366	8.61E-31	7.13E-22	5.11E-35
HELLS	7.45E-30	0.381848184	0.716	0.206	2.51E-25	2.68E-34	0.436565005	0.634	0.126	9.01E-30	7.45E-30	5.35E-34
CDC25B	1.52E-20	0.486756853	0.69	0.262	5.11E-16	2.84E-34	0.900257262	0.744	0.216	9.57E-30	1.52E-20	5.68E-34
PRIM1	8.10E-22	0.346605016	0.638	0.212	2.73E-17	1.54E-33	0.364234446	0.622	0.116	5.17E-29	8.10E-22	3.07E-33
DTYMK	2.72E-33	0.610595986	0.974	0.606	9.16E-29	1.15E-29	0.663231782	0.951	0.54	3.86E-25	1.15E-29	5.44E-33
DBF4	3.60E-33	0.41851197	0.707	0.184	1.21E-28	2.90E-24	0.484202483	0.659	0.195	9.77E-20	2.90E-24	7.20E-33
TUBB4B	4.04E-33	0.85514672	1	0.874	1.36E-28	3.17E-32	1.35923351	1	0.847	1.07E-27	3.17E-32	8.08E-33
KPNA2	1.13E-32	1.279157731	0.966	0.718	3.80E-28	1.32E-29	1.675389359	0.951	0.64	4.45E-25	1.32E-29	2.26E-32
CDCA4	1.46E-30	0.466051402	0.75	0.243	4.92E-26	3.68E-32	0.529181206	0.707	0.195	1.24E-27	1.46E-30	7.36E-32
HIST1H4C	9.08E-32	1.753735395	0.957	0.72	3.06E-27	1.10E-21	1.957541769	0.915	0.737	3.72E-17	1.10E-21	1.82E-31
RNASEH2A	1.46E-31	0.640718236	0.853	0.41	4.91E-27	1.00E-31	0.612664364	0.854	0.323	3.37E-27	1.46E-31	2.00E-31
RRM1	6.69E-31	0.606376663	0.948	0.561	2.25E-26	6.69E-28	0.696168684	0.939	0.459	2.25E-23	6.69E-28	1.34E-30
MZT1	7.01E-31	0.596694703	0.94	0.608	2.36E-26	6.66E-22	0.680276864	0.915	0.6	2.25E-17	6.66E-22	1.40E-30
TMPO	1.49E-30	0.52083351	0.905	0.429	5.03E-26	3.14E-24	0.548938502	0.829	0.367	1.06E-19	3.14E-24	2.99E-30
HNRNPA2B1	1.51E-30	0.534414808	0.991	0.988	5.10E-26	4.43E-24	0.69185083	1	0.982	1.49E-19	4.43E-24	3.03E-30
TUBB	1.96E-25	0.520432373	1	0.998	6.60E-21	3.24E-30	0.840743198	1	0.999	1.09E-25	1.96E-25	6.47E-30
VRK1	3.75E-30	0.474488647	0.871	0.355	1.26E-25	7.19E-28	0.482979895	0.805	0.278	2.42E-23	7.19E-28	7.49E-30
RAN	4.49E-30	0.444115716	1	0.977	1.51E-25	1.12E-24	0.591896845	1	0.982	3.77E-20	1.12E-24	8.98E-30
RCC1	5.93E-30	0.291414603	0.724	0.198	2.00E-25	2.10E-14	0.296159199	0.524	0.186	7.08E-10	2.10E-14	1.19E-29
EXOSC8	7.87E-30	0.542239558	0.974	0.654	2.65E-25	4.57E-14	0.41419534	0.878	0.597	1.54E-09	4.57E-14	1.57E-29
GPSM2	3.83E-29	0.390917438	0.724	0.231	1.29E-24	2.55E-23	0.535565109	0.561	0.156	8.60E-19	2.55E-23	7.66E-29
CHEK1	2.00E-19	0.275168868	0.672	0.247	6.73E-15	4.64E-29	0.408548055	0.634	0.153	1.56E-24	2.00E-19	9.27E-29
HMGB3	5.70E-29	0.605351423	0.991	0.792	1.92E-24	1.63E-21	0.789600045	0.939	0.654	5.49E-17	1.63E-21	1.14E-28
CDC6	7.79E-29	0.310493224	0.534	0.097	2.63E-24	3.74E-27	0.297509156	0.378	0.052	1.26E-22	3.74E-27	1.56E-28
TUBB6	2.61E-25	0.481979103	0.879	0.375	8.80E-21	8.67E-29	0.820609685	0.829	0.34	2.92E-24	2.61E-25	1.73E-28
EZH2	4.04E-28	0.506608362	0.897	0.46	1.36E-23	1.96E-27	0.558046637	0.805	0.285	6.59E-23	1.96E-27	8.08E-28
BUB3	5.65E-28	0.594335839	0.94	0.713	1.90E-23	9.26E-27	0.760728376	0.976	0.662	3.12E-22	9.26E-27	1.13E-27
CCDC34	1.19E-17	0.439328063	0.905	0.571	4.02E-13	2.54E-27	0.740622078	0.89	0.527	8.55E-23	1.19E-17	5.08E-27
ANP32E	3.24E-27	0.607705502	0.957	0.637	1.09E-22	4.52E-23	0.619720647	0.927	0.566	1.52E-18	4.52E-23	6.48E-27
HNRNPD	7.76E-27	0.547628327	0.974	0.887	2.61E-22	1.44E-15	0.525592187	0.963	0.765	4.86E-11	1.44E-15	1.55E-26
BARD1	2.37E-19	0.341467252	0.681	0.262	8.00E-15	7.84E-27	0.3952236	0.646	0.174	2.64E-22	2.37E-19	1.57E-26
GINS2	6.24E-23	0.595352137	0.75	0.336	2.10E-18	1.58E-26	0.583522661	0.707	0.211	5.33E-22	6.24E-23	3.16E-26
H2AFY	1.85E-26	0.481697253	1	0.944	6.25E-22	3.17E-22	0.499904331	1	0.923	1.07E-17	3.17E-22	3.71E-26
RFC3	2.88E-26	0.317628746	0.672	0.196	9.71E-22	1.03E-20	0.319159088	0.561	0.161	3.46E-16	1.03E-20	5.77E-26
RANBP1	4.21E-26	0.523822035	0.991	0.969	1.42E-21	1.62E-18	0.585256806	1	0.945	5.47E-14	1.62E-18	8.41E-26
NMU	3.44E-13	0.302388112	0.681	0.355	1.16E-08	4.75E-26	0.591969376	0.817	0.303	1.60E-21	3.44E-13	9.50E-26
MCM7	5.20E-26	0.77097951	0.922	0.6	1.75E-21	4.25E-23	0.695708411	0.817	0.374	1.43E-18	4.25E-23	1.04E-25
PCNA	7.62E-26	0.892239718	0.897	0.629	2.57E-21	2.69E-22	0.976350122	0.866	0.474	9.06E-18	2.69E-22	1.52E-25
CHAF1A	8.72E-25	0.361869463	0.664	0.208	2.94E-20	2.82E-20	0.306155331	0.476	0.115	9.52E-16	2.82E-20	1.74E-24
PHGDH	3.10E-23	0.632093277	1	0.856	1.05E-18	1.18E-24	0.794766473	0.988	0.821	3.98E-20	3.10E-23	2.36E-24
LMNB1	8.96E-21	0.371633225	0.759	0.33	3.02E-16	1.24E-24	0.290662228	0.598	0.146	4.17E-20	8.96E-21	2.48E-24
IDH2	2.25E-24	0.546427925	0.966	0.763	7.59E-20	4.47E-22	0.617541376	0.976	0.686	1.51E-17	4.47E-22	4.51E-24
KNSTRN	6.87E-20	0.595315395	0.724	0.373	2.31E-15	2.95E-24	0.892047577	0.683	0.244	9.94E-20	6.87E-20	5.90E-24
ANP32B	3.23E-24	0.488308645	0.991	0.866	1.09E-19	6.48E-15	0.519106912	0.951	0.79	2.18E-10	6.48E-15	6.45E-24
TIMELESS	3.85E-23	0.251615619	0.612	0.165	1.30E-18	4.52E-24	0.257146557	0.5	0.105	1.52E-19	3.85E-23	9.04E-24
DNAJC9	2.78E-21	0.505234532	0.862	0.538	9.38E-17	2.59E-23	0.525604801	0.854	0.395	8.73E-19	2.78E-21	5.18E-23
RAD21	4.30E-21	0.508241106	0.94	0.769	1.45E-16	5.53E-23	0.754881052	0.976	0.722	1.86E-18	4.30E-21	1.11E-22
SRSF2	5.79E-23	0.534967078	0.991	0.92	1.95E-18	6.11E-10	0.506572395	0.976	0.859	2.06E-05	6.11E-10	1.16E-22
SRSF3	7.16E-23	0.448962036	0.991	0.93	2.41E-18	3.08E-20	0.525467218	1	0.941	1.04E-15	3.08E-20	1.43E-22
WDR34	1.34E-22	0.481676246	0.914	0.598	4.50E-18	1.14E-22	0.57935294	0.915	0.476	3.85E-18	1.34E-22	2.29E-22
GAPDH	1.30E-22	0.316682712	1	1	4.38E-18	4.97E-17	0.360836308	1	1	1.68E-12	4.97E-17	2.60E-22
SNRPB	2.17E-22	0.434546267	1	0.963	7.31E-18	5.11E-14	0.397641676	0.988	0.937	1.72E-09	5.11E-14	4.34E-22
UCP2	2.20E-22	0.349830354	0.767	0.311	7.42E-18	1.17E-17	0.395783993	0.537	0.168	3.95E-13	1.17E-17	4.40E-22
HAUS1	2.53E-22	0.454616904	0.931	0.645	8.53E-18	1.06E-19	0.427305419	0.915	0.539	3.58E-15	1.06E-19	5.07E-22
RBBP7	3.57E-22	0.44878977	0.991	0.874	1.20E-17	2.30E-17	0.420190713	0.988	0.888	7.76E-13	2.30E-17	7.14E-22
SRSF7	9.57E-22	0.484656575	0.983	0.874	3.22E-17	6.10E-08	0.31910718	0.976	0.858	0.002056418	6.10E-08	1.91E-21
RBMX	1.06E-21	0.449288607	0.983	0.928	3.57E-17	4.00E-20	0.62663965	0.988	0.932	1.35E-15	4.00E-20	2.12E-21
STMN1	5.66E-10	0.327258394	1	0.992	1.91E-05	1.19E-21	0.686363439	1	0.981	4.03E-17	5.66E-10	2.39E-21
USP1	2.24E-21	0.493755293	0.871	0.476	7.56E-17	9.61E-21	0.482186055	0.878	0.432	3.24E-16	9.61E-21	4.49E-21
RPA3	2.31E-21	0.47977798	0.914	0.573	7.78E-17	4.52E-19	0.576238018	0.902	0.568	1.52E-14	4.52E-19	4.62E-21
MCM5	1.84E-14	0.289082553	0.569	0.223	6.21E-10	2.95E-21	0.354688111	0.451	0.097	9.96E-17	1.84E-14	5.91E-21
PPIA	3.01E-21	0.42264442	1	0.986	1.02E-16	2.45E-19	0.441884458	1	0.982	8.25E-15	2.45E-19	6.03E-21
TMEM237	3.50E-21	0.371346079	0.871	0.458	1.18E-16	1.88E-16	0.378489075	0.732	0.354	6.34E-12	1.88E-16	7.00E-21
RHNO1	3.36E-18	0.389859161	0.897	0.579	1.13E-13	1.24E-20	0.522091317	0.902	0.513	4.17E-16	3.36E-18	2.47E-20
LSM4	1.56E-20	0.406800255	1	0.963	5.27E-16	2.55E-18	0.487258801	0.988	0.947	8.59E-14	2.55E-18	3.13E-20
SAE1	2.46E-16	0.415482729	0.922	0.633	8.28E-12	2.47E-20	0.556578461	0.915	0.594	8.34E-16	2.46E-16	4.95E-20
MFGE8	4.55E-20	0.458579329	0.81	0.425	1.53E-15	2.63E-15	0.474821823	0.866	0.472	8.87E-11	2.63E-15	9.10E-20
CKB	6.38E-20	0.69455465	1	0.94	2.15E-15	1.26E-07	0.57076255	0.902	0.834	0.004230835	1.26E-07	1.28E-19
TUBG1	8.72E-20	0.457899954	0.922	0.645	2.94E-15	7.29E-18	0.473002165	0.927	0.606	2.46E-13	7.29E-18	1.74E-19
SYNE2	4.90E-11	0.255144911	0.888	0.542	1.65E-06	1.48E-19	0.488236052	0.878	0.425	4.99E-15	4.90E-11	2.96E-19
LIG1	1.08E-17	0.333555266	0.621	0.225	3.65E-13	1.53E-19	0.357291554	0.598	0.188	5.15E-15	1.08E-17	3.06E-19
NASP	1.83E-19	0.515227172	0.991	0.784	6.18E-15	4.19E-15	0.561881534	0.951	0.632	1.41E-10	4.19E-15	3.67E-19
HMGN5	3.63E-19	0.330753144	0.741	0.318	1.22E-14	1.12E-15	0.297844244	0.744	0.302	3.78E-11	1.12E-15	7.25E-19
HIRIP3	4.68E-19	0.353389831	0.793	0.39	1.58E-14	1.29E-14	0.362359321	0.72	0.326	4.33E-10	1.29E-14	9.37E-19
TMEM97	6.12E-19	0.403477779	0.94	0.59	2.06E-14	9.57E-12	0.31930898	0.744	0.408	3.22E-07	9.57E-12	1.22E-18
LRR1	1.44E-18	0.275555745	0.595	0.212	4.84E-14	1.06E-15	0.290936782	0.561	0.195	3.58E-11	1.06E-15	2.87E-18
RFC5	1.49E-18	0.280057694	0.655	0.249	5.02E-14	1.05E-17	0.322070455	0.659	0.245	3.54E-13	1.05E-17	2.98E-18
SKA2	1.50E-18	0.417779448	0.948	0.746	5.05E-14	3.33E-16	0.496305547	0.927	0.609	1.12E-11	3.33E-16	3.00E-18
TMSB15A	2.07E-14	0.430397524	0.983	0.856	6.98E-10	1.66E-18	0.756545174	0.939	0.634	5.60E-14	2.07E-14	3.32E-18
BTG3	2.73E-18	0.414160095	0.931	0.643	9.20E-14	9.02E-13	0.440803906	0.915	0.653	3.04E-08	9.02E-13	5.46E-18
CDCA7	2.75E-14	0.283307424	0.733	0.34	9.27E-10	3.33E-18	0.29567032	0.512	0.135	1.12E-13	2.75E-14	6.65E-18
CSRP2	3.33E-18	0.426980919	0.948	0.699	1.12E-13	5.53E-12	0.472944996	0.878	0.621	1.86E-07	5.53E-12	6.66E-18
DDX39A	3.94E-18	0.384348044	0.94	0.637	1.33E-13	9.30E-16	0.468515807	0.841	0.496	3.13E-11	9.30E-16	7.87E-18
EIF4EBP1	4.40E-18	0.522202495	0.957	0.806	1.48E-13	8.56E-08	0.489809172	0.866	0.648	0.002884941	8.56E-08	8.80E-18
CSE1L	4.53E-18	0.355097549	0.897	0.542	1.53E-13	6.32E-15	0.40438684	0.805	0.454	2.13E-10	6.32E-15	9.05E-18
MCM3	9.04E-18	0.480921562	0.733	0.365	3.05E-13	1.29E-13	0.403164132	0.683	0.303	4.33E-09	1.29E-13	1.81E-17
HNRNPA1	9.83E-18	0.358637503	1	1	3.31E-13	1.45E-11	0.37062573	1	0.996	4.88E-07	1.45E-11	1.97E-17
LBR	1.38E-15	0.293750854	0.81	0.437	4.66E-11	1.50E-17	0.443126234	0.732	0.303	5.05E-13	1.38E-15	3.00E-17
ARL6IP6	1.64E-17	0.474954275	0.871	0.606	5.53E-13	6.27E-17	0.496458223	0.829	0.445	2.11E-12	6.27E-17	3.28E-17
MCM2	2.45E-17	0.34707549	0.603	0.227	8.26E-13	1.66E-13	0.253429604	0.39	0.109	5.59E-09	1.66E-13	4.90E-17
FEN1	5.00E-17	0.525222616	0.853	0.561	1.69E-12	3.64E-17	0.534858984	0.817	0.435	1.23E-12	5.00E-17	7.27E-17
LSM5	6.59E-16	0.402085462	0.983	0.907	2.22E-11	3.89E-17	0.533131807	0.976	0.856	1.31E-12	6.59E-16	7.78E-17
ASRGL1	6.99E-17	0.329428748	0.879	0.536	2.36E-12	6.84E-07	0.254390197	0.707	0.436	0.02305689	6.84E-07	1.40E-16
C19orf48	7.81E-17	0.43252384	0.819	0.474	2.63E-12	8.94E-14	0.318068001	0.866	0.43	3.01E-09	8.94E-14	1.56E-16
CBX5	8.58E-17	0.365773309	0.991	0.821	2.89E-12	3.46E-15	0.41682902	0.976	0.746	1.17E-10	3.46E-15	1.72E-16
NAP1L1	1.00E-16	0.343384173	1	0.998	3.38E-12	2.83E-10	0.296735125	1	0.994	9.54E-06	2.83E-10	2.00E-16
PARP1	1.00E-16	0.406187619	0.974	0.788	3.38E-12	1.23E-12	0.43722917	0.988	0.757	4.15E-08	1.23E-12	2.01E-16
ERH	1.74E-16	0.303893682	1	0.992	5.86E-12	1.46E-09	0.250970129	0.988	0.985	4.91E-05	1.46E-09	3.48E-16
DUT	1.53E-15	0.50866876	0.966	0.862	5.14E-11	2.62E-16	0.598047586	1	0.82	8.84E-12	1.53E-15	5.25E-16
PXMP2	7.85E-12	0.292327542	0.741	0.449	2.64E-07	2.93E-16	0.362816001	0.707	0.299	9.87E-12	7.85E-12	5.86E-16
RFC4	9.06E-16	0.368347965	0.853	0.476	3.05E-11	3.35E-16	0.421446208	0.805	0.373	1.13E-11	9.06E-16	6.70E-16
NSMCE4A	1.03E-10	0.250141503	0.81	0.478	3.46E-06	3.46E-16	0.338558243	0.793	0.393	1.17E-11	1.03E-10	6.92E-16
CXCR4	2.63E-09	0.28306123	0.784	0.452	8.86E-05	4.20E-16	0.510724867	0.866	0.419	1.41E-11	2.63E-09	8.40E-16
MAD2L2	3.49E-11	0.317817673	0.94	0.74	1.17E-06	4.64E-16	0.446285646	0.939	0.684	1.56E-11	3.49E-11	9.28E-16
PTGES3	9.10E-16	0.308019859	0.991	0.971	3.06E-11	3.29E-11	0.341516313	1	0.974	1.11E-06	3.29E-11	1.82E-15
HNRNPA0	2.29E-13	0.27066057	1	0.979	7.71E-09	1.44E-15	0.408572193	1	0.973	4.85E-11	2.29E-13	2.88E-15
SHMT2	1.65E-15	0.423131066	0.922	0.72	5.55E-11	4.61E-06	0.319879221	0.768	0.586	0.155278069	4.61E-06	3.29E-15
RNF26	6.00E-12	0.292297406	0.81	0.497	2.02E-07	1.73E-15	0.595741723	0.817	0.506	5.82E-11	6.00E-12	3.45E-15
HN1	7.39E-06	0.269995497	1	0.938	0.248990075	1.89E-15	0.635059294	1	0.884	6.35E-11	7.39E-06	3.77E-15
TMEM106C	3.05E-08	0.259205386	0.897	0.711	0.00102642	2.88E-15	0.460899962	0.927	0.714	9.72E-11	3.05E-08	5.77E-15
HDAC2	4.10E-15	0.344426637	1	0.938	1.38E-10	1.12E-09	0.380525534	0.988	0.895	3.77E-05	1.12E-09	8.21E-15
SSRP1	4.25E-15	0.395745656	0.974	0.839	1.43E-10	5.01E-11	0.422603784	0.951	0.767	1.69E-06	5.01E-11	8.49E-15
HNRNPM	4.81E-15	0.372255818	0.983	0.895	1.62E-10	4.06E-13	0.454854772	0.951	0.799	1.37E-08	4.06E-13	9.61E-15
SCRG1	5.47E-15	0.457431307	0.836	0.561	1.84E-10	1.00E-08	0.339987372	0.5	0.22	0.000337272	1.00E-08	1.09E-14
CMC2	5.56E-15	0.301621258	0.853	0.528	1.87E-10	1.01E-13	0.359691096	0.854	0.518	3.39E-09	1.01E-13	1.11E-14
SFPQ	6.94E-15	0.371781511	0.966	0.753	2.34E-10	3.33E-11	0.366481305	0.793	0.492	1.12E-06	3.33E-11	1.39E-14
RALY	8.67E-15	0.312357747	0.957	0.845	2.92E-10	4.05E-09	0.312535209	0.963	0.791	0.000136483	4.05E-09	1.73E-14
RPA1	2.95E-14	0.282695667	0.828	0.449	9.94E-10	1.31E-14	0.355288888	0.841	0.46	4.43E-10	2.95E-14	2.63E-14
TPM4	1.43E-14	0.351974462	0.905	0.654	4.80E-10	9.45E-11	0.321614268	0.829	0.497	3.18E-06	9.45E-11	2.85E-14
HNRNPA3	1.95E-14	0.349370256	0.991	0.922	6.58E-10	8.82E-09	0.335614527	0.963	0.885	0.000297014	8.82E-09	3.90E-14
SNRPD1	3.12E-13	0.325180166	0.974	0.953	1.05E-08	3.16E-14	0.424416927	0.976	0.88	1.06E-09	3.12E-13	6.31E-14
SOX2	6.26E-14	0.413377863	0.966	0.784	2.11E-09	7.08E-08	0.276605874	0.854	0.582	0.002385765	7.08E-08	1.25E-13
SMC3	1.19E-13	0.343801111	0.966	0.767	4.02E-09	4.28E-13	0.382738634	0.939	0.7	1.44E-08	4.28E-13	2.38E-13
LDHA	1.31E-12	0.276435294	0.862	0.579	4.41E-08	1.44E-13	0.338677968	0.878	0.512	4.85E-09	1.31E-12	2.88E-13
SIVA1	3.60E-13	0.36221859	0.94	0.748	1.21E-08	4.91E-07	0.306164954	0.878	0.715	0.016545122	4.91E-07	7.21E-13
HSPB11	3.71E-13	0.365705423	0.897	0.707	1.25E-08	3.93E-11	0.404092018	0.902	0.609	1.32E-06	3.93E-11	7.43E-13
SNRNP25	4.06E-13	0.320463556	0.931	0.641	1.37E-08	4.13E-11	0.347840374	0.878	0.589	1.39E-06	4.13E-11	8.12E-13
ARL6IP1	1.67E-10	0.739288867	0.966	0.928	5.62E-06	4.32E-13	1.067150621	0.951	0.953	1.46E-08	1.67E-10	8.65E-13
ACYP1	1.41E-12	0.288562826	0.845	0.571	4.76E-08	4.59E-13	0.370127784	0.805	0.484	1.55E-08	1.41E-12	9.19E-13
UBE2I	5.29E-13	0.302539628	0.974	0.928	1.78E-08	7.79E-08	0.267785864	0.951	0.915	0.002625943	7.79E-08	1.06E-12
KIF5B	7.33E-09	0.259652607	1	0.946	0.000246816	7.05E-13	0.438741261	1	0.928	2.38E-08	7.33E-09	1.41E-12
VIM	4.51E-08	0.353876396	1	0.965	0.001521238	8.20E-13	0.609459121	1	0.929	2.76E-08	4.51E-08	1.64E-12
PAICS	9.71E-13	0.368802921	0.931	0.728	3.27E-08	3.31E-08	0.358851952	0.89	0.655	0.00111517	3.31E-08	1.94E-12
RBBP4	1.95E-12	0.310556174	0.974	0.891	6.57E-08	9.83E-08	0.301556134	0.951	0.851	0.003311311	9.83E-08	3.90E-12
HNRNPR	2.13E-12	0.286561652	0.983	0.92	7.17E-08	1.48E-11	0.341582909	0.976	0.876	4.99E-07	1.48E-11	4.26E-12
LSM8	6.21E-12	0.254481063	0.922	0.668	2.09E-07	2.14E-12	0.343035843	0.817	0.618	7.22E-08	6.21E-12	4.28E-12
PDPN	2.15E-12	0.374392946	0.819	0.548	7.26E-08	2.04E-09	0.354029405	0.61	0.302	6.87E-05	2.04E-09	4.31E-12
MCM6	1.70E-10	0.290482701	0.534	0.254	5.72E-06	2.47E-12	0.27466946	0.463	0.158	8.34E-08	1.70E-10	4.95E-12
EIF4A2	3.13E-09	-0.341173243	1	0.986	0.000105397	3.00E-12	-0.430627117	0.988	0.991	1.01E-07	3.13E-09	5.99E-12
NUDCD2	1.99E-08	0.280137237	0.853	0.637	0.000671991	3.09E-12	0.411238001	0.89	0.642	1.04E-07	1.99E-08	6.18E-12
CBX1	3.22E-12	0.315591777	0.974	0.856	1.08E-07	2.84E-07	0.309489084	0.939	0.818	0.009583358	2.84E-07	6.44E-12
FUS	3.55E-12	0.342193386	1	0.936	1.20E-07	2.53E-09	0.409145389	1	0.899	8.52E-05	2.53E-09	7.10E-12
XRCC6	3.80E-12	0.297526047	0.983	0.932	1.28E-07	5.19E-07	0.281798824	1	0.918	0.017493462	5.19E-07	7.60E-12
YEATS4	4.44E-12	0.271116702	0.905	0.59	1.50E-07	1.01E-10	0.322873488	0.854	0.534	3.42E-06	1.01E-10	8.87E-12
PSAT1	9.14E-09	0.398837917	0.948	0.769	0.000308047	4.78E-12	0.499453165	0.951	0.678	1.61E-07	9.14E-09	9.56E-12
CARHSP1	5.45E-12	0.291570836	0.983	0.854	1.84E-07	1.31E-10	0.39266146	0.988	0.759	4.43E-06	1.31E-10	1.09E-11
KPNB1	9.10E-12	0.318779282	0.974	0.835	3.07E-07	2.74E-10	0.388633805	0.951	0.82	9.23E-06	2.74E-10	1.82E-11
NONO	9.99E-12	0.270204126	0.991	0.93	3.37E-07	3.22E-08	0.316132478	0.976	0.9	0.001086271	3.22E-08	2.00E-11
LSM3	1.20E-11	0.262480802	0.991	0.936	4.06E-07	4.32E-10	0.31797823	0.963	0.921	1.46E-05	4.32E-10	2.41E-11
TFDP2	1.45E-11	0.423819716	0.879	0.691	4.87E-07	4.55E-05	0.299395481	0.707	0.505	1	4.55E-05	2.89E-11
HNRNPH3	1.46E-11	0.266314191	1	0.924	4.91E-07	5.03E-09	0.283676164	0.988	0.893	0.000169417	5.03E-09	2.92E-11
PTMA	1.52E-11	0.265139106	1	0.998	5.14E-07	1.50E-10	0.444443072	1	0.999	5.05E-06	1.50E-10	3.05E-11
SLC25A5	2.44E-11	0.282353027	1	0.944	8.21E-07	7.89E-07	0.251565894	0.988	0.957	0.026581369	7.89E-07	4.87E-11
PIN1	2.51E-11	0.299523135	0.974	0.889	8.46E-07	8.40E-09	0.285186396	0.976	0.854	0.000282979	8.40E-09	5.02E-11
DNMT1	5.77E-11	0.280167988	0.707	0.425	1.94E-06	1.90E-10	0.253581215	0.707	0.379	6.40E-06	1.90E-10	1.15E-10
PSMC3	1.24E-09	0.2518106	0.974	0.887	4.19E-05	9.12E-11	0.349583678	0.976	0.795	3.07E-06	1.24E-09	1.82E-10
FDPS	1.71E-10	0.260819347	0.983	0.913	5.77E-06	1.76E-07	0.446644977	0.939	0.829	0.005943676	1.76E-07	3.42E-10
CDK4	3.26E-08	0.334085089	0.957	0.796	0.001098471	2.30E-10	0.383138742	0.951	0.782	7.76E-06	3.26E-08	4.61E-10
FTL	0.004408719	-0.527440584	1	0.998	1	3.02E-10	-0.587658138	1	1	1.02E-05	0.004408719	6.03E-10
MARCKS	4.99E-10	0.308466437	0.991	0.887	1.68E-05	1.00E-06	0.332752501	0.878	0.732	0.0338259	1.00E-06	9.97E-10
HAT1	1.17E-09	0.252340709	0.836	0.565	3.94E-05	5.16E-10	0.424330961	0.817	0.553	1.74E-05	1.17E-09	1.03E-09
MTHFD1	6.21E-10	0.259928029	0.647	0.365	2.09E-05	1.19E-09	0.285834047	0.622	0.307	4.01E-05	1.19E-09	1.24E-09
RPA2	1.39E-09	0.262806978	0.81	0.528	4.68E-05	1.45E-08	0.290572052	0.854	0.58	0.000487367	1.45E-08	2.78E-09
ITM2B	2.72E-09	-0.450343756	0.974	0.981	9.16E-05	0.000451989	-0.281621503	0.988	0.989	1	0.000451989	5.44E-09
TPRKB	3.67E-09	0.25266305	0.966	0.775	0.000123576	9.10E-09	0.274562122	0.866	0.657	0.000306571	9.10E-09	7.34E-09
SRSF10	5.60E-09	0.273800658	0.94	0.819	0.00018877	1.02E-07	0.275512824	0.902	0.724	0.003441159	1.02E-07	1.12E-08
EIF4A3	8.22E-09	0.26153783	0.94	0.767	0.000277132	3.88E-08	0.270934916	0.988	0.694	0.00130878	3.88E-08	1.64E-08
ACAT2	1.06E-08	0.283588672	0.914	0.707	0.000356418	0.007316339	0.260330652	0.732	0.557	1	0.007316339	2.12E-08
BEX2	1.88E-05	-0.26658618	0.922	0.92	0.634857764	2.23E-08	-0.40167432	0.878	0.916	0.000752577	1.88E-05	4.47E-08
TGIF1	5.03E-07	0.276254062	0.81	0.553	0.016946815	2.68E-08	0.290418441	0.854	0.577	0.000901827	5.03E-07	5.35E-08
UQCRB	3.33E-08	-0.29052765	0.991	0.998	0.00112137	5.22E-07	-0.277168377	1	0.999	0.017576907	5.22E-07	6.66E-08
TMEM205	5.94E-05	-0.334302995	0.767	0.771	1	3.73E-08	-0.343254468	0.805	0.857	0.00125701	5.94E-05	7.46E-08
SPINT2	4.78E-08	-0.43412105	0.431	0.584	0.00161078	2.31E-06	-0.396746966	0.439	0.62	0.07772102	2.31E-06	9.56E-08
LY6H	1.48E-07	-0.461144851	0.474	0.619	0.004975486	0.011251477	-0.307093077	0.585	0.623	1	0.011251477	2.95E-07
SSR4	2.55E-07	-0.263994715	0.974	0.981	0.008582012	4.36E-07	-0.265258688	0.976	0.965	0.014690763	4.36E-07	5.09E-07
SERPINF1	4.88E-07	-0.835877212	0.155	0.375	0.016437006	3.26E-05	-0.70277948	0.5	0.638	1	3.26E-05	9.76E-07
MALAT1	6.68E-07	-0.416581618	1	1	0.02249448	3.53E-05	-0.368459827	1	1	1	3.53E-05	1.34E-06
PCP4	1.07E-06	-0.797619327	0.078	0.287	0.036141856	0.020221466	-0.338926912	0.39	0.498	1	0.020221466	2.15E-06
TTR	1.79E-06	-2.553874731	0.871	0.872	0.06019809	0.000243548	-0.728148472	1	0.997	1	0.000243548	3.57E-06
IGFBP5	5.93E-05	-0.274727962	0.121	0.291	1	9.26E-06	-0.397603328	0.244	0.446	0.311882513	5.93E-05	1.85E-05
LINC00632	3.99E-05	-0.351376856	0.759	0.784	1	1.85E-05	-0.371003026	0.756	0.822	0.624760588	3.99E-05	3.71E-05
CXCL14	9.57E-05	-0.68376069	0.078	0.235	1	0.14362683	-0.624444766	0.512	0.5	1	0.14362683	0.000191393
SQSTM1	0.000870368	-0.552675949	0.862	0.866	1	9.87E-05	-0.390229981	0.866	0.873	1	0.000870368	0.000197484
CXADR	0.000123952	-0.257482718	0.914	0.905	1	0.005288096	-0.260274854	0.878	0.898	1	0.005288096	0.000247888
MT-ND5	0.040018011	-0.271428316	0.948	0.895	1	0.000207459	-0.429943307	0.939	0.894	1	0.040018011	0.000414876
TRPM3	0.000213712	-0.971985841	0.181	0.32	1	0.257494483	-0.259884091	0.524	0.551	1	0.257494483	0.000427379
MT-ND1	0.078710683	-0.313299911	0.983	0.932	1	0.00043014	-0.44553247	0.963	0.961	1	0.078710683	0.000860095
CA2	0.001148739	-0.447524664	0.147	0.268	1	0.174807354	-0.369983924	0.463	0.491	1	0.174807354	0.002296159
MT-ND2	0.037593523	-0.304857819	0.991	0.948	1	0.001378657	-0.394140751	0.988	0.965	1	0.037593523	0.002755414
IGFBP7	0.001942759	-1.409889355	0.147	0.262	1	0.026950641	-0.524956722	0.22	0.33	1	0.026950641	0.003881745
MAPT	0.012424614	-0.265801653	0.612	0.581	1	0.00291572	-0.334262683	0.354	0.498	1	0.012424614	0.005822939
MT-CYB	0.008275437	-0.409550229	0.991	0.944	1	0.00320081	-0.388279551	0.976	0.962	1	0.008275437	0.006391374
PTGDS	0.035313782	-0.398770945	0.216	0.276	1	0.003385537	-0.502813527	0.317	0.456	1	0.035313782	0.006759612
MT-ND3	0.022655792	-0.355286009	0.991	0.922	1	0.004502071	-0.404860674	0.976	0.939	1	0.022655792	0.008983872
SPARCL1	0.005356001	-0.410218363	0.112	0.216	1	0.04284972	-0.43325017	0.146	0.237	1	0.04284972	0.010683315
STMN4	0.043645407	-0.318793702	0.802	0.713	1	0.005910103	-0.526430043	0.537	0.61	1	0.043645407	0.011785276
CRYAB	0.013849229	-0.730696286	0.164	0.26	1	0.006972084	-0.310120262	0.268	0.411	1	0.013849229	0.013895559
RTN1	0.008667539	-0.328839588	0.957	0.922	1	0.012493253	-0.540529716	0.817	0.841	1	0.012493253	0.017259951
HSPA5	0.329733056	-0.292544149	0.931	0.868	1	0.012757334	-0.403752635	0.939	0.905	1	0.329733056	0.025351918
STMN2	0.082448016	-0.402902637	0.931	0.858	1	0.018127144	-0.759720943	0.793	0.793	1	0.082448016	0.035925695
GNG3	0.151677428	-0.259037851	0.784	0.685	1	0.030126545	-0.337272144	0.427	0.498	1	0.151677428	0.059345481
TPBG	0.967845378	-0.296389556	0.819	0.635	1	0.033995161	0.273746329	0.756	0.672	1	0.967845378	0.066834651
MT-CO1	0.763492176	-0.313768778	0.983	0.967	1	0.035611663	-0.377237844	0.988	0.982	1	0.763492176	0.069955135
MT-CO3	0.644353599	-0.265564683	0.983	0.959	1	0.036416273	-0.379473023	0.988	0.984	1	0.644353599	0.071506402
