# Supplementary material for: High-resolution transcriptional landscape of xeno-free human induced pluripotent stem cell-derived cerebellar organoids
Source: Sci Rep. 2021 Jun 21;11:12959. doi: 10.1038/s41598-021-91846-4 (PMC8217544; doi:10.1038/s41598-021-91846-4)
Supplement: Supplementary file 17 — Supplementary Information 17. [file 41598_2021_91846_MOESM17_ESM.csv]

	p_val	avg_logFC	pct.1	pct.2	p_val_adj
DCN	7.24E-117	-0.281524281	0.895	0.134	1.45E-113	High resolution transcriptional landscape of xeno free human induced pluripotent stem cell derived cerebellar organoids. Samuel Nayler1*, Devika Agarwal3, Fabiola Curion2, Rory Bowden2,4, Esther B.E. Becker1,5*
PMCH	2.46E-77	-0.834159074	0.998	0.253	4.92E-74
IGF1	4.89E-62	-0.494650376	0.938	0.242	9.77E-59
TRH	8.17E-44	-0.411016277	0.662	0.06	1.63E-40
ANXA1	1.24E-34	-0.283711632	0.774	0.163	2.48E-31
MT-CO1	1.05E-17	-0.462848602	0.993	0.979	2.11E-14
MT-CO3	2.44E-15	-0.436812253	0.992	0.974	4.89E-12
PTGDS	5.68E-15	-0.373788922	0.955	0.409	1.14E-11
MT-CO2	9.16E-15	-0.411568001	0.995	0.98	1.83E-11
MT-ND3	8.24E-13	-0.346839265	0.985	0.954	1.65E-09
MT-ND4	1.31E-12	-0.300926708	0.995	0.972	2.62E-09
MT-CYB	3.30E-12	-0.332246945	0.995	0.964	6.60E-09
MT-ATP6	4.74E-12	-0.284493256	0.992	0.971	9.47E-09
MT-ND1	2.98E-11	-0.323391429	0.993	0.962	5.96E-08
MT-ND2	4.01E-11	-0.296340393	0.987	0.965	8.03E-08
CRABP2	5.00E-11	-0.360712333	0.997	0.817	1.00E-07
TTR	1.36E-10	-0.370286346	1	0.992	2.72E-07
MRPS6	3.68E-10	-0.263752379	0.988	0.938	7.35E-07
CA2	1.63E-08	-0.362529679	0.945	0.443	3.25E-05
PKM	2.43E-07	-0.289292836	0.997	0.996	0.000485254
KPNA2	2.97E-07	0.278807918	0.859	0.599	0.000594474
SERPINF1	8.69E-05	-0.477587237	0.995	0.68	0.173807597
SERINC5	0.000163868	-0.291909267	0.97	0.482	0.327736386
BIRC5	0.000335813	0.275214209	0.629	0.168	0.671625073
CENPF	0.000857303	0.280986167	0.617	0.153	1
PLS3	0.002007129	-0.490414516	0.908	0.637	1
HES6	0.00227632	0.250825485	0.642	0.223	1
RSPO2	0.00359844	-0.409930237	0.927	0.473	1
IFITM3	0.005205575	-0.299500384	0.947	0.684	1
PCP4	0.006718612	-0.437851663	0.9	0.455	1
CXCL14	0.00926816	-0.740836768	0.993	0.527	1
SELM	0.016417723	-0.256437471	0.857	0.587	1
CCNB1	0.020218487	0.276709658	0.641	0.224	1
SLC5A3	0.046947702	-0.255182434	0.9	0.475	1
ID1	0.047559468	-0.257100218	0.99	0.732	1
CCNB2	0.048666337	0.275710518	0.522	0.131	1
HTR2C	0.053780796	-0.443536345	0.815	0.401	1
NUSAP1	0.061869543	0.298948643	0.601	0.171	1
TPBG	0.070374246	-0.308441866	0.933	0.695	1
UBE2C	0.076094444	0.45576139	0.601	0.184	1
EMX2	0.093870282	-0.289822301	0.854	0.52	1
PTTG1	0.244596069	0.263330078	0.666	0.351	1
IGFBP7	0.296506297	-0.380058921	0.687	0.293	1
TOP2A	0.424938827	0.27803136	0.571	0.139	1
TRPM3	0.667016149	-0.477667508	0.998	0.599	1
ZFYVE16	0.690128566	-0.266993485	0.913	0.53	1
