# Supplementary material for: High-resolution transcriptional landscape of xeno-free human induced pluripotent stem cell-derived cerebellar organoids
Source: Sci Rep. 2021 Jun 21;11:12959. doi: 10.1038/s41598-021-91846-4 (PMC8217544; doi:10.1038/s41598-021-91846-4)
Supplement: Supplementary file 18 — Supplementary Information 18. [file 41598_2021_91846_MOESM18_ESM.csv]

	p_val	avg_logFC	pct.1	pct.2	p_val_adj
DCN	1.86E-15	-0.395942604	0.982	0.201	3.73E-12	High resolution transcriptional landscape of xeno free human induced pluripotent stem cell derived cerebellar organoids. Samuel Nayler1*, Devika Agarwal3, Fabiola Curion2, Rory Bowden2,4, Esther B.E. Becker1,5*
ANXA1	4.06E-13	0.302513214	0.873	0.164	8.13E-10
CYR61	1.76E-07	0.253830955	0.745	0.115	0.000352608
MVD	2.00E-07	-0.250372314	0.4	0.297	0.000400065
PHACTR2	3.01E-07	0.272047402	0.945	0.398	0.000602195
TRIP6	5.37E-07	0.255634401	0.982	0.476	0.001074181
FXYD1	1.04E-06	0.295467183	1	0.472	0.002082717
NEFM	4.83E-06	-0.315084437	0.964	0.309	0.009657648
IGFBP7	9.75E-06	0.253524804	0.927	0.546	0.019504226
GADD45A	8.33E-05	0.343876782	0.891	0.409	0.166568652
GPNMB	0.000195339	-0.292030151	0.982	0.375	0.39067715
MAP1B	0.000590615	-0.318745939	1	0.967	1
ARC	0.001371124	0.42765579	0.2	0.015	1
MSMO1	0.007084613	-0.383850972	0.764	0.654	1
S100A10	0.008247033	0.252521386	0.691	0.19	1
MARCKS	0.009964616	-0.30381689	0.618	0.379	1
GEM	0.010452245	0.306324474	0.636	0.097	1
FDFT1	0.010732582	-0.496211292	0.818	0.61	1
GAP43	0.018541514	-0.250746827	0.618	0.39	1
FADS1	0.020310081	-0.35666826	0.782	0.61	1
BEX1	0.03386491	-0.316963252	0.891	0.721	1
MT-ND5	0.039972161	-0.286857129	1	0.974	1
MLLT11	0.051626123	-0.26038389	0.945	0.807	1
INSIG1	0.05588957	-0.302520268	0.8	0.305	1
TUBB2B	0.060186733	-0.277017484	1	0.881	1
FABP7	0.068423363	-0.33941671	0.636	0.368	1
RSPO2	0.071998303	-0.267539049	0.909	0.699	1
ARF4	0.079217121	-0.320049975	1	0.967	1
SCD	0.084604216	-0.346654352	0.636	0.353	1
IDI1	0.130975441	-0.411235379	0.855	0.639	1
HERPUD1	0.141916599	-0.265613445	0.945	0.855	1
HMGCS1	0.144435629	-0.315180198	0.727	0.45	1
SOX4	0.174709103	-0.270743103	0.891	0.721	1
CNTNAP2	0.223675316	-0.258351573	0.891	0.591	1
TTYH1	0.36541948	-0.268323245	0.855	0.565	1
IGF1	0.416111424	-0.361876492	1	0.651	1
IGFBP5	0.530427922	-0.341957008	1	0.584	1
TNFRSF12A	0.54161469	0.318871148	0.582	0.297	1
STMN2	0.556432758	-0.388952877	0.873	0.658	1
CXCL14	0.614068732	-0.273530808	1	0.926	1
PTN	0.619684337	-0.274009149	0.909	0.732	1
TXNIP	0.699229083	-0.337895413	0.964	0.528	1
TTR	0.782195771	0.592134199	1	1	1
APOE	0.979083737	0.267003317	0.636	0.323	1
