# Supplementary material for: High-resolution transcriptional landscape of xeno-free human induced pluripotent stem cell-derived cerebellar organoids
Source: Sci Rep. 2021 Jun 21;11:12959. doi: 10.1038/s41598-021-91846-4 (PMC8217544; doi:10.1038/s41598-021-91846-4)
Supplement: Supplementary file 19 — Supplementary Information 19. [file 41598_2021_91846_MOESM19_ESM.csv]

	p_val	avg_logFC	pct.1	pct.2	p_val_adj
PMCH	1.33E-34	-0.480862017	1	0.088	2.67E-31	High resolution transcriptional landscape of xeno free human induced pluripotent stem cell derived cerebellar organoids. Samuel Nayler1*, Devika Agarwal3, Fabiola Curion2, Rory Bowden2,4, Esther B.E. Becker1,5*
TFAP2B	1.34E-10	-0.294246931	0.964	0.264	2.69E-07
MAB21L1	2.87E-08	-0.377524557	1	0.318	5.73E-05
HSPA6	3.15E-05	-0.650610171	0.679	0.061	0.062940575
HSP90AA1	7.87E-05	-0.354855479	1	1	0.157349043
SNAP25	0.000132236	-0.273342105	0.946	0.858	0.264472389
UBB	0.002855538	-0.254463313	1	0.993	1
TCF7L2	0.002920318	-0.477529176	0.857	0.459	1
VIMP	0.003571535	-0.278568495	0.902	0.797	1
TRA2B	0.003744347	-0.297367846	0.964	0.926	1
CHORDC1	0.00944102	-0.250260462	0.679	0.486	1
SRSF3	0.010785514	-0.265026745	1	0.946	1
DDX39A	0.01127873	-0.278027233	0.786	0.595	1
ARF4	0.012096362	-0.514776272	1	0.98	1
CBX6	0.018998844	-0.250659622	0.741	0.574	1
DDIT3	0.02957236	-0.302546099	0.964	0.811	1
DLK1	0.029630324	0.395608995	0.464	0.135	1
HERPUD1	0.030462545	-0.291065836	1	0.98	1
DNAJB9	0.030857449	-0.26254779	0.893	0.716	1
DNAJB1	0.031601183	-0.256233395	0.848	0.378	1
INSIG1	0.211390433	-0.259523162	0.777	0.507	1
NNAT	0.231452246	-0.448466286	0.946	0.561	1
XBP1	0.281587222	-0.254555851	0.973	0.662	1
SERPINH1	0.317806428	-0.313150182	0.58	0.216	1
MT2A	0.537014542	-0.370820389	0.616	0.243	1
HSPB1	0.590463497	-0.55333441	0.884	0.73	1
PAX6	0.599468896	-0.280684397	0.786	0.419	1
ATF5	0.632044513	-0.270863582	0.839	0.473	1
NTS	0.737135787	0.529456362	0.518	0.061	1
SNHG21	0.745114005	-0.258301	0.723	0.372	1
TTR	0.808477776	-0.46837772	1	0.993	1
VIM	0.836847392	-0.370496512	0.973	0.912	1
CRABP1	0.957898651	-0.436685184	0.982	0.615	1
