# Supplementary material for: High-resolution transcriptional landscape of xeno-free human induced pluripotent stem cell-derived cerebellar organoids
Source: Sci Rep. 2021 Jun 21;11:12959. doi: 10.1038/s41598-021-91846-4 (PMC8217544; doi:10.1038/s41598-021-91846-4)
Supplement: Supplementary file 20 — Supplementary Information 20. [file 41598_2021_91846_MOESM20_ESM.csv]

	p_val	avg_logFC	pct.1	pct.2	p_val_adj
TRH	5.34E-20	-0.874155899	0.937	0.101	1.07E-16	High resolution transcriptional landscape of xeno free human induced pluripotent stem cell derived cerebellar organoids. Samuel Nayler1*, Devika Agarwal3, Fabiola Curion2, Rory Bowden2,4, Esther B.E. Becker1,5*
S100A6	1.47E-13	-0.309878804	0.937	0.155	2.93E-10
HMGCS2	2.83E-10	-0.485857579	1	0.24	5.67E-07
EFEMP1	1.96E-08	0.25219928	0.889	0.225	3.91E-05
PMCH	3.14E-08	-0.964297395	1	0.287	6.27E-05
TFAP2B	6.01E-08	-0.287102129	0.905	0.209	0.0001202
WIF1	7.72E-06	-0.311924923	0.81	0.163	0.015444402
LUM	1.15E-05	0.281436734	0.651	0.031	0.022941557
CCL2	3.19E-05	0.459455907	0.698	0.062	0.063850169
RTN1	3.82E-05	-0.473092987	0.952	0.961	0.07633492
MEIS2	6.27E-05	-0.383329107	0.937	0.287	0.125315515
STMN2	9.04E-05	-0.53622254	0.984	0.938	0.180704891
CD24	0.000107158	-0.49482838	0.968	0.86	0.214315559
CXCR4	0.000252823	0.253746974	0.921	0.473	0.50564662
NREP	0.000415295	-0.338205124	1	0.961	0.830590729
INA	0.000444291	-0.280316855	0.587	0.496	0.888582613
ZFAS1	0.000552228	-0.274819922	1	1	1
PTP4A1	0.000818792	-0.327554162	0.746	0.667	1
STMN4	0.000948001	-0.495838535	0.873	0.76	1
HTR2C	0.001101767	-0.361009597	0.905	0.302	1
MLLT11	0.001125657	-0.408124806	1	0.953	1
CRMP1	0.001414497	-0.465375369	0.841	0.705	1
HMP19	0.001469624	-0.449898227	0.698	0.566	1
TAGLN3	0.001496272	-0.42038229	0.825	0.713	1
TUBB2B	0.001522247	-0.387682586	1	0.969	1
ANXA1	0.001971062	-0.578015563	0.81	0.295	1
TMSB15A	0.002015214	-0.383399835	0.762	0.667	1
MRPS18B	0.002278517	-0.299580678	0.921	0.721	1
GAP43	0.002535628	-0.431975408	0.968	0.891	1
DCX	0.003306745	-0.566153625	0.825	0.674	1
KIF5C	0.003516823	-0.271685205	0.698	0.628	1
VAMP2	0.004243882	-0.272597611	1	0.969	1
RAB3A	0.004726518	-0.410454365	0.825	0.659	1
MIAT	0.006448267	-0.322357792	0.635	0.527	1
TSC22D1	0.006888257	-0.358472299	0.952	0.907	1
ELAVL3	0.0080271	-0.320865607	0.683	0.55	1
HN1	0.008040546	-0.323710333	1	0.953	1
SOX4	0.010622598	-0.434880191	0.984	0.953	1
NOVA1	0.011857142	-0.334775285	0.81	0.667	1
NR2F2	0.012542109	-0.345390006	0.952	0.829	1
NCAM1	0.014391846	-0.322223204	0.698	0.543	1
TUBB2A	0.01902821	-0.324343429	0.984	0.953	1
GARS	0.019521571	-0.274910219	0.81	0.651	1
STMN1	0.021971184	-0.256955376	1	1	1
PEG10	0.023978198	-0.294199641	0.825	0.713	1
NEUROD1	0.027554083	-0.282352344	0.778	0.256	1
FAM57B	0.028700001	-0.266080249	0.778	0.574	1
MASP1	0.031086982	-0.339089721	0.889	0.434	1
LYPD1	0.0429315	0.332265617	0.762	0.333	1
ATP1A3	0.045573321	-0.252342866	0.651	0.403	1
GDAP1L1	0.048339873	-0.2961488	0.81	0.628	1
NSG1	0.049677636	-0.289694889	0.825	0.651	1
CRYAB	0.054107808	0.723940148	0.937	0.504	1
SPARCL1	0.057719697	-0.341786325	1	0.62	1
CRABP1	0.061620594	-0.270003689	0.984	0.488	1
FRZB	0.069270964	0.254458373	0.635	0.124	1
NR2F1	0.086507862	-0.356462267	0.968	0.814	1
CLDN5	0.087479439	0.312871528	0.667	0.186	1
TAGLN	0.119435624	0.384336428	0.619	0.101	1
H1F0	0.135372201	-0.261947379	0.841	0.349	1
BLCAP	0.151646665	-0.334799335	0.952	0.705	1
IGFBP7	0.234819129	-0.374820565	0.714	0.496	1
PGM5-AS1.1	0.262203394	-0.329247177	0.746	0.341	1
PKIA	0.329810891	-0.262079937	0.778	0.457	1
CTNNB1	0.337869631	0.254881564	0.825	0.628	1
CELF4	0.351528486	-0.347800494	0.841	0.488	1
APOE	0.402560909	0.307647215	0.635	0.233	1
ATF5	0.456643542	-0.299897109	0.683	0.38	1
TTR	0.473734225	-0.69226983	1	1	1
RBP1	0.525769181	-0.332017331	0.762	0.504	1
CXCL14	0.662274449	-0.478015738	1	0.574	1
ACTA2	0.673474615	0.522634824	0.524	0.093	1
SYT4	0.681985035	-0.279827397	0.889	0.496	1
NNAT	0.719602431	-0.378498178	0.905	0.496	1
CA2	0.784651605	-0.586625324	1	0.636	1
