# Supplementary material for: High-resolution transcriptional landscape of xeno-free human induced pluripotent stem cell-derived cerebellar organoids
Source: Sci Rep. 2021 Jun 21;11:12959. doi: 10.1038/s41598-021-91846-4 (PMC8217544; doi:10.1038/s41598-021-91846-4)
Supplement: Supplementary file 21 — Supplementary Information 21. [file 41598_2021_91846_MOESM21_ESM.csv]

	p_val	avg_logFC	pct.1	pct.2	p_val_adj
GS1-600G8.5	1.16E-21	-0.261479007	0.981	0.028	2.32E-18	High resolution transcriptional landscape of xeno free human induced pluripotent stem cell derived cerebellar organoids. Samuel Nayler1*, Devika Agarwal3, Fabiola Curion2, Rory Bowden2,4, Esther B.E. Becker1,5*
ANXA2	5.61E-14	-0.398571	0.926	0.069	1.12E-10
NPY	4.95E-12	-1.107883366	0.907	0.083	9.91E-09
CRYAB	5.27E-12	-0.50432484	1	0.167	1.05E-08
LGALS3	1.25E-07	-0.283642405	0.981	0.236	0.000250137
RSPO2	1.92E-07	0.262357911	0.87	0.153	0.000383678
CRABP1	1.03E-05	0.264288677	0.852	0.181	0.020585501
DLK1	7.65E-05	-0.4186293	0.741	0.069	0.153098185
CYP26A1	9.29E-05	-0.366555018	0.963	0.306	0.185808957
SQLE	0.000125918	0.280679885	0.963	0.431	0.251836007
LGALS1	0.000644593	-0.469587414	0.944	0.292	1
LY6H	0.001663644	0.256733038	0.926	0.431	1
TIMP1	0.00176076	-0.304601972	1	0.347	1
TM7SF2	0.002399623	0.288825292	1	0.611	1
EDNRB	0.00453862	-0.353822339	0.981	0.431	1
YARS	0.007381657	-0.312805418	0.815	0.75	1
TMEM97	0.009489478	0.250549188	0.778	0.292	1
PTTG1	0.024016821	-0.388862249	0.537	0.347	1
BTG1	0.040254868	0.26256973	0.981	0.792	1
NQO1	0.04183214	-0.276893833	0.944	0.389	1
FRZB	0.043881328	-0.941322004	0.981	0.458	1
MAGEH1	0.067827632	0.303314431	1	0.833	1
GAP43	0.07410035	-0.47671583	0.981	0.764	1
IDH2	0.080011645	-0.267618865	0.722	0.583	1
IFITM3	0.084806953	0.289274973	0.981	0.625	1
TMSB15A	0.098338365	-0.431510531	0.926	0.75	1
FABP5	0.106737198	-0.428485179	0.759	0.569	1
H2AFV	0.125241754	-0.259689335	0.926	0.694	1
ENO2	0.130792659	-0.291843493	0.815	0.639	1
SFRP2	0.188270399	-0.376528866	0.981	0.5	1
S100B	0.216131603	-0.425711375	1	0.486	1
TUBA1B	0.255780787	-0.320350926	1	1	1
NTRK2	0.339740109	-0.314279271	1	0.861	1
EMP3	0.380890961	-0.307726943	1	0.5	1
FTH1	0.384229495	-0.366707674	1	1	1
ID3	0.423116831	-0.291475316	0.981	0.611	1
WSB1	0.636983836	-0.42752497	0.981	0.875	1
TTR	0.70952876	0.299899089	1	0.986	1
PLP1	0.775876663	-0.547690188	0.907	0.653	1
FTL	0.791960381	-0.294610136	1	1	1
HES6	0.870795785	0.442414613	0.593	0.222	1
STMN4	0.974332373	-0.28496683	1	0.667	1
