# Supplementary material for: High-resolution transcriptional landscape of xeno-free human induced pluripotent stem cell-derived cerebellar organoids
Source: Sci Rep. 2021 Jun 21;11:12959. doi: 10.1038/s41598-021-91846-4 (PMC8217544; doi:10.1038/s41598-021-91846-4)
Supplement: Supplementary file 22 — Supplementary Information 22. [file 41598_2021_91846_MOESM22_ESM.csv]

	p_val	avg_logFC	pct.1	pct.2	p_val_adj
TRH	4.88E-15	-0.612935537	0.986	0.067	9.76E-12	High resolution transcriptional landscape of xeno free human induced pluripotent stem cell derived cerebellar organoids. Samuel Nayler1*, Devika Agarwal3, Fabiola Curion2, Rory Bowden2,4, Esther B.E. Becker1,5*
ANXA1	1.39E-11	-0.685487436	0.945	0.089	2.79E-08
ATOH1	2.25E-11	-0.399286679	0.89	0.067	4.49E-08
PMCH	1.48E-10	-1.504386689	1	0.156	2.96E-07
DCN	3.08E-08	-0.447983429	1	0.2	6.17E-05
LGI1	2.55E-07	-0.285794573	1	0.222	0.000509537
DDIT4L	2.21E-06	-0.277231265	1	0.244	0.004418167
S100A10	1.62E-05	-0.301109046	0.822	0.111	0.032326063
H2AFZ	3.66E-05	-0.333091357	1	1	0.073195588
MCM7	7.22E-05	-0.444953243	0.973	1	0.144360921
RBM47	7.58E-05	-0.294139977	1	0.289	0.151667482
ARC	7.64E-05	0.788857988	0.274	0.022	0.15278006
FXYD1	8.30E-05	-0.253232018	1	0.289	0.165991658
FOLR1	8.53E-05	-0.27556588	1	0.289	0.170552336
CENPU	0.000253453	-0.419431162	0.945	0.889	0.506905362
HMGB2	0.000272174	-0.434383571	1	1	0.544348436
ECEL1	0.000535913	-0.26479598	0.986	0.311	1
PTGDS	0.000627651	-0.259212351	1	0.333	1
PGM5P4-AS1	0.000961941	-0.253167132	0.781	0.133	1
CENPH	0.001206067	-0.372359298	0.959	0.911	1
OLFM3	0.002390408	-0.251563244	1	0.356	1
DNAJC9	0.002648314	-0.329102654	0.904	0.889	1
DLK1	0.00266716	0.270698402	0.37	0.156	1
KIAA0101	0.002923075	-0.511805505	0.973	0.889	1
PCNA	0.003197073	-0.422517796	0.986	0.956	1
CCDC34	0.003936554	-0.352992852	0.863	0.822	1
MAD2L1	0.004230572	-0.337546673	0.959	0.911	1
WNT2B	0.004581992	-0.341160635	0.466	0.311	1
RAD51AP1	0.005827105	-0.287309473	0.781	0.778	1
LSR	0.006122084	-0.316301806	0.986	0.356	1
FEN1	0.006481791	-0.298331772	0.945	0.933	1
ISG15	0.007234889	-1.134754896	0.932	0.356	1
RPA3	0.007802419	-0.26306053	0.945	0.933	1
TAGLN2	0.010322136	-0.252244345	0.986	0.4	1
CD151	0.010462127	-0.314189541	0.836	0.756	1
CA2	0.01096671	-0.281525653	1	0.378	1
PCP4	0.014777891	-0.720379967	1	0.378	1
RSPO1	0.015162749	-0.403739595	0.945	0.356	1
MT-CO2	0.015232863	-0.380695497	1	0.956	1
TYMS	0.015894974	-0.319657582	0.959	0.911	1
DNPH1	0.016003833	-0.326179672	0.767	0.689	1
SMC4	0.016862142	-0.277841145	1	0.933	1
RRM1	0.016868562	-0.310896189	0.932	0.933	1
HIST1H1C	0.017275554	-0.259345135	0.781	0.222	1
UBE2T	0.01963224	-0.270427518	1	0.933	1
CENPN	0.020408418	-0.272102591	0.795	0.756	1
COL18A1	0.021210135	-0.312740878	0.986	0.378	1
MDK	0.023438917	-0.30137867	1	1	1
WBP5	0.025517795	-0.252167695	1	0.978	1
MT-CO1	0.027055893	-0.504807856	1	0.956	1
BIRC5	0.027787875	-0.342992469	0.959	0.844	1
SRSF2	0.028987726	-0.314375235	1	0.978	1
MT-CO3	0.029036738	-0.461409	1	0.978	1
TUBA1B	0.032015969	-0.263368105	1	1	1
HIST1H4C	0.034291758	-0.721575111	0.986	0.956	1
MT-ATP6	0.040360917	-0.304904285	1	0.978	1
RSPO3	0.041991165	-0.291151254	0.822	0.267	1
NUSAP1	0.044844095	-0.342552869	0.959	0.911	1
RSPO2	0.047977399	-0.32976103	0.986	0.422	1
KRT18	0.048567703	-0.464698165	0.904	0.333	1
TUBB6	0.053508818	-0.304948288	0.822	0.689	1
HTR2C	0.05732251	-0.49186852	1	0.4	1
PRRT2	0.057467668	-0.257629202	0.767	0.644	1
AK1	0.060086457	-0.262870769	0.945	0.756	1
MRPS6	0.063361527	-0.388216197	1	0.956	1
MT-ND4	0.065033805	-0.289481012	1	0.978	1
PLTP	0.065633622	-0.258518557	0.986	0.844	1
TOP2A	0.065783161	-0.342092309	0.945	0.867	1
KIF22	0.066405249	-0.29788224	0.904	0.778	1
TPBG	0.068969188	-0.733927088	0.959	0.711	1
CTNNB1	0.070463078	-0.277784186	0.726	0.667	1
DHFR	0.071502217	-0.323500701	0.89	0.756	1
CENPW	0.07158932	-0.417583398	0.959	0.844	1
PKM	0.079949517	-0.264524734	1	1	1
GINS2	0.081677886	-0.268027829	0.877	0.778	1
MT-CYB	0.082874624	-0.303236111	1	0.911	1
SERPING1	0.087758796	0.289520523	0.712	0.289	1
SDC2	0.090676094	-0.276977903	0.89	0.778	1
CXCL14	0.093251201	-0.623047496	1	0.533	1
HEXB	0.106399167	-0.294780293	1	0.8	1
TMCO3	0.113333235	-0.268613428	0.849	0.622	1
MT-ND3	0.118164914	-0.272419784	0.986	0.911	1
H1F0	0.131470545	-0.410730254	0.493	0.178	1
GADD45B	0.135246788	0.429484951	0.603	0.044	1
PTGR1	0.164476883	-0.3071934	0.849	0.356	1
IFITM3	0.183088661	-0.497259617	0.986	0.667	1
KLHDC8B	0.197926298	-0.374505446	0.986	0.644	1
ABHD2	0.214411368	-0.257098468	0.603	0.311	1
CNTNAP2	0.302290955	-0.366348963	0.959	0.711	1
OTX2	0.314746188	-0.31161622	0.849	0.578	1
FABP7	0.321095523	0.412302827	1	0.822	1
ERRFI1	0.330773478	-0.35878982	0.658	0.2	1
LGALS3BP	0.371553045	-0.275740935	1	0.644	1
HES6	0.405864469	-0.308435935	0.753	0.378	1
EPHX1	0.413918687	-0.398109197	0.918	0.578	1
SOX11	0.437393791	-0.260770031	0.863	0.711	1
SERPINF1	0.439673162	-0.379465771	1	0.511	1
PLS3	0.440557446	-0.724359137	1	0.667	1
TAC1	0.44211093	0.338462036	0.493	0.111	1
SLC5A3	0.448833906	-0.254499752	0.918	0.444	1
NFIB	0.501910155	-0.287757572	0.822	0.778	1
SQSTM1	0.56045861	-0.366404846	0.986	0.778	1
DRAXIN	0.566422607	-0.275527276	0.699	0.467	1
MDFI	0.582069447	-0.254688728	0.863	0.556	1
TRPM3	0.589586464	-1.07746243	1	0.489	1
TTR	0.60634404	-1.334234983	1	1	1
NMB	0.626570529	-0.335199325	0.74	0.311	1
ZIC1	0.8239849	-0.287215358	0.836	0.511	1
DCX	0.845822991	-0.289344328	0.849	0.556	1
BMP7	0.942138284	-0.271544436	0.767	0.356	1
NQO1	0.969008106	-0.508033085	0.986	0.622	1
