# Supplementary material for: High-resolution transcriptional landscape of xeno-free human induced pluripotent stem cell-derived cerebellar organoids
Source: Sci Rep. 2021 Jun 21;11:12959. doi: 10.1038/s41598-021-91846-4 (PMC8217544; doi:10.1038/s41598-021-91846-4)
Supplement: Supplementary file 23 — Supplementary Information 23. [file 41598_2021_91846_MOESM23_ESM.csv]

	p_val	avg_logFC	pct.1	pct.2	p_val_adj
SPARCL1	1.84E-16	0.303355116	1	0.082	3.69E-13	High resolution transcriptional landscape of xeno free human induced pluripotent stem cell derived cerebellar organoids. Samuel Nayler1*, Devika Agarwal3, Fabiola Curion2, Rory Bowden2,4, Esther B.E. Becker1,5*
PMCH	6.00E-14	-0.319872038	1	0.115	1.20E-10
NPY	4.10E-08	-0.26413925	0.833	0.066	8.20E-05
CACNG3	5.50E-07	-0.345681029	0.963	0.213	0.00110029
GAD2	6.74E-06	-0.291969662	0.87	0.164	0.013470667
IFITM3	3.97E-05	0.416884748	1	0.311	0.079367457
KCNG1	0.000190946	0.387664802	0.833	0.23	0.381891843
NFIA	0.000457729	0.419828863	1	0.541	0.915457008
ROBO3	0.00157388	-0.49918694	0.426	0.344	1
MT-ND4	0.00407665	-0.413789607	1	1	1
ZFP36L1	0.004492907	0.313977834	0.796	0.262	1
EBF1	0.006571702	-0.319828902	0.593	0.492	1
NR2F1	0.006797373	-0.308266785	1	0.967	1
TAC3	0.006801178	0.280553598	0.352	0.016	1
LHX5-AS1	0.008306243	-0.289453565	0.796	0.213	1
ARL4D	0.008418978	-0.339419673	0.889	0.311	1
MT-CO3	0.010350314	-0.465677198	1	1	1
MT-CYB	0.011763952	-0.494930425	1	1	1
WSB1	0.013202806	-0.332901834	0.981	0.869	1
GNG3	0.013685455	-0.355671656	0.87	0.852	1
STMN2	0.018436728	-0.327573332	1	1	1
SOX11	0.021693641	-0.408339388	0.963	0.951	1
PTPRS	0.022057502	-0.323173721	0.667	0.738	1
MT-CO2	0.022388784	-0.404999539	1	1	1
ATRX	0.029267458	-0.335010438	0.852	0.672	1
MT-ATP6	0.033429923	-0.42226257	1	1	1
GAP43	0.034334289	-0.431648541	0.981	1	1
MT-CO1	0.035834771	-0.34958192	1	1	1
KLC1	0.036617591	-0.270088553	0.963	0.934	1
MT-ND3	0.040497938	-0.382747341	1	0.984	1
MEST	0.044334413	-0.316050021	0.685	0.475	1
RTN1	0.047529677	-0.398109699	1	0.984	1
SOX4	0.050129098	-0.32097339	1	1	1
MIAT	0.051419898	-0.390779327	1	0.984	1
STMN4	0.057626123	-0.310167057	0.963	0.885	1
PCDH9	0.059878636	-0.43348398	0.981	0.41	1
DCX	0.059968476	-0.354337645	0.944	0.902	1
NREP	0.065488343	-0.295304799	0.981	0.984	1
KIAA0101	0.066960977	0.413925507	0.648	0.098	1
CKB	0.06885331	-0.334764536	0.981	0.967	1
MT-ND1	0.080837164	-0.289805867	1	0.984	1
SPINT2	0.097706756	-0.277560982	0.981	0.443	1
CLU	0.099664297	-0.339580979	0.926	0.836	1
MAB21L1	0.102496432	-0.479563206	1	0.443	1
JUN	0.11557374	-0.430423591	0.815	0.623	1
ITM2C	0.118818081	-0.269152304	0.852	0.754	1
HMP19	0.124450984	-0.263054097	0.833	0.705	1
KCNQ1OT1	0.139059553	-0.269602524	0.648	0.508	1
MGP	0.158875678	0.465342149	0.648	0.148	1
DNER	0.183082984	-0.266721999	0.667	0.459	1
ATP1B1	0.193730367	-0.266606828	0.981	0.77	1
SYT1	0.222147836	-0.267566057	1	0.787	1
PEG10	0.243187566	-0.265621432	0.778	0.541	1
ENO2	0.257069332	-0.283089498	0.981	0.689	1
NASP	0.266730179	-0.251941373	0.87	0.689	1
NHLH2	0.281230759	-0.391871514	0.722	0.508	1
NNAT	0.307684726	-0.571863018	0.87	0.525	1
NCAM1	0.307720141	-0.256851006	0.944	0.77	1
PDPN	0.419642672	0.440168536	0.685	0.393	1
HSPA5	0.453335883	-0.289477356	1	0.852	1
TTR	0.499363724	-1.156073895	1	1	1
RGMB	0.572760701	-0.392004937	0.833	0.475	1
CRABP1	0.591183812	-0.460318595	1	0.639	1
RUNX1T1	0.634057598	-0.253919949	0.981	0.639	1
CNTN2	0.726587482	-0.536810842	0.704	0.443	1
THSD7A	0.827307482	-0.275630618	0.778	0.508	1
MEIS2	0.841128436	-0.862853883	1	0.541	1
CRNDE	0.948194774	-0.255500368	0.889	0.541	1
SORBS2	1	-0.436848921	0.852	0.459	1
