# Supplementary material for: High-resolution transcriptional landscape of xeno-free human induced pluripotent stem cell-derived cerebellar organoids
Source: Sci Rep. 2021 Jun 21;11:12959. doi: 10.1038/s41598-021-91846-4 (PMC8217544; doi:10.1038/s41598-021-91846-4)
Supplement: Supplementary file 24 — Supplementary Information 24. [file 41598_2021_91846_MOESM24_ESM.csv]

	p_val	avg_logFC	pct.1	pct.2	p_val_adj
PMCH	1.29E-14	-0.370553893	1	0.095	2.58E-11	High resolution transcriptional landscape of xeno free human induced pluripotent stem cell derived cerebellar organoids. Samuel Nayler1*, Devika Agarwal3, Fabiola Curion2, Rory Bowden2,4, Esther B.E. Becker1,5*
CXCL14	7.42E-12	0.72209422	1	0.19	1.48E-08
TRPM3	3.21E-11	-0.37251859	1	0.159	6.41E-08
PAX3	1.46E-06	-0.252720145	1	0.238	0.002915997
XBP1	0.00110766	-0.416809309	0.932	0.921	1
CRYAB	0.001470492	0.838518654	0.977	0.429	1
MT-ATP6	0.003257454	0.322260258	1	0.921	1
MT-CO2	0.004878563	0.340488479	1	0.968	1
ATF4	0.005896795	-0.274708902	1	0.984	1
EIF4EBP1	0.005907633	-0.337850285	0.977	0.921	1
MT-ND3	0.006492344	0.31547892	1	0.873	1
MT-CYB	0.006646847	0.275814563	1	0.889	1
ZFAS1	0.006650986	-0.251157976	1	1	1
PLP1	0.007408918	-0.402724051	0.955	0.333	1
DDIT3	0.00865365	-0.2938144	0.977	0.968	1
PPP1R15A	0.010550966	-0.436979075	1	0.921	1
CLGN	0.013475557	-0.453058391	0.977	0.794	1
MT-ND1	0.018317791	0.287079054	1	0.905	1
APOE	0.023133269	0.282953409	0.409	0.095	1
ALDOA	0.027714667	0.278950107	1	1	1
MT-CO1	0.031092137	0.289578632	1	0.968	1
DDIT4	0.035093853	-0.312339194	0.977	0.873	1
TRIB3	0.035678716	-0.319828872	1	0.905	1
DNAJB11	0.037118161	-0.257645913	0.977	0.841	1
SESN2	0.054866606	-0.284437994	0.818	0.683	1
SHMT2	0.056599925	-0.342268226	0.955	0.905	1
HERPUD1	0.063034733	-0.294714272	1	1	1
GSN	0.066047691	-0.308957513	1	0.81	1
ATP6AP2	0.079296578	-0.279070725	1	0.952	1
NQO1	0.08261608	0.251051684	0.955	0.508	1
TSC22D1	0.084094384	-0.369288223	1	0.937	1
EIF4A2	0.098661963	-0.273326164	1	0.984	1
DLK1	0.108840956	-0.800480028	0.523	0.365	1
MAP1LC3B	0.122923066	-0.263302978	1	0.984	1
HSPA5	0.166509383	-0.396909793	1	0.968	1
CENPW	0.186175348	-0.328878988	0.545	0.222	1
ARID5A	0.228820543	-0.281554009	0.886	0.397	1
CADM2	0.243722451	0.259044656	0.477	0.159	1
SNHG7	0.260258064	-0.308593351	1	0.873	1
RPRM	0.270778039	-0.412991022	0.818	0.333	1
PSAT1	0.282561699	-0.339565129	0.955	0.857	1
HSPB1	0.376621147	0.429875967	1	0.968	1
VIM	0.397952175	-0.258847854	1	1	1
SOX11	0.441125635	-0.297257726	0.795	0.635	1
CTNNB1	0.543023405	-0.264437242	0.909	0.698	1
PTN	0.56634931	-0.351112658	0.932	0.873	1
NUPR1	0.578304014	-0.278386821	1	0.698	1
ARMCX1	0.622372304	-0.315601178	0.841	0.476	1
MID1IP1	0.628718568	-0.300329112	0.977	0.556	1
TTYH1	0.654876116	-0.438987245	0.932	0.825	1
SFRP2	0.668984188	0.295067093	0.568	0.111	1
SERPINE2	0.689975649	-0.282090109	0.932	0.619	1
CNTN2	0.748233224	0.271098493	0.523	0.016	1
STRA6	0.890296342	-0.258751056	0.977	0.54	1
SNHG8	0.916233106	-0.309841845	0.886	0.619	1
