# Supplementary material for: High-resolution transcriptional landscape of xeno-free human induced pluripotent stem cell-derived cerebellar organoids
Source: Sci Rep. 2021 Jun 21;11:12959. doi: 10.1038/s41598-021-91846-4 (PMC8217544; doi:10.1038/s41598-021-91846-4)
Supplement: Supplementary file 25 — Supplementary Information 25. [file 41598_2021_91846_MOESM25_ESM.csv]

	p_val	avg_logFC	pct.1	pct.2	p_val_adj
HSPA6	5.81E-13	-0.264019559	0.818	0.011	1.16E-09	High resolution transcriptional landscape of xeno free human induced pluripotent stem cell derived cerebellar organoids. Samuel Nayler1*, Devika Agarwal3, Fabiola Curion2, Rory Bowden2,4, Esther B.E. Becker1,5*
FLRT3	1.36E-07	0.29113251	1	0.149	0.000272936
KIAA0101	1.11E-06	-0.251328874	0.182	0.149	0.002215544
GPNMB	2.10E-06	0.320063755	0.909	0.117	0.004195927
ENC1	6.55E-06	0.322252784	1	0.202	0.013103211
IGF1	2.51E-05	0.392443702	1	0.213	0.050220581
IGFBP7	0.000101276	-0.284842932	0.273	0.096	0.202552294
CDC42EP4	0.000128143	-0.294276305	0.273	0.234	0.256286621
GCHFR	0.000286543	0.353632383	0.909	0.181	0.573085917
PMCH	0.000436273	-0.87590431	1	0.255	0.872546744
JUN	0.00062727	-0.348287289	0.273	0.372	1
PTN	0.002549602	-0.752645828	0.909	0.904	1
NES	0.003579499	-0.276050778	0.364	0.521	1
NR2F2-AS1	0.003616453	-0.290135418	0.364	0.234	1
CRNDE	0.004972934	-0.264720491	0.364	0.181	1
BIRC5	0.006850112	-0.297214212	0.364	0.106	1
SPINT2	0.007331024	-0.440064319	0.455	0.489	1
TTYH1	0.007951464	-0.719124617	1	1	1
UBB	0.008717147	-0.743129709	1	0.947	1
GRN	0.015419784	-0.397496797	1	0.968	1
RRAGC	0.015729039	-0.265286422	0.545	0.532	1
CNTNAP2	0.016162788	-0.393698174	1	0.979	1
MT-ATP6	0.019329742	-0.481760242	1	0.989	1
SDCBP	0.02109702	-0.413640689	1	0.979	1
GPM6B	0.024538353	-0.674582629	0.909	0.926	1
PODXL2	0.02547785	-0.448530169	0.636	0.702	1
NASP	0.02853563	-0.504801322	0.636	0.596	1
ACTB	0.037751251	-0.315183141	1	1	1
CYCS	0.039762663	0.275046405	1	1	1
CA4	0.04580307	-0.290597915	0.909	0.277	1
WLS	0.046871896	-0.465761444	1	0.947	1
CREB3	0.049476551	0.285900741	0.909	0.585	1
NFE2L2	0.051144296	-0.541776626	0.909	0.777	1
HSD17B11	0.05118293	-0.270101428	0.455	0.223	1
DPYSL3	0.054086237	-0.350707123	0.636	0.553	1
CLU	0.057494705	-0.309551476	1	1	1
SRA1	0.059378703	0.251566274	1	0.638	1
CRABP1	0.060209061	-0.335052689	0.909	0.298	1
MT-CO1	0.060339143	-0.414803412	1	0.989	1
VIM	0.064404965	-0.631350093	1	0.947	1
MT-ND5	0.073696452	-0.423367791	1	0.957	1
APP	0.074500635	-0.327434249	1	0.968	1
MT-CO2	0.076113056	-0.433511168	1	0.989	1
DDX24	0.077058532	-0.285003156	1	0.904	1
LMO4	0.080122805	-0.293631708	0.545	0.553	1
MARCKS	0.082061244	-0.280948104	0.818	0.84	1
BCAN	0.084742385	-0.261828607	0.909	0.298	1
TRPM3	0.085591606	0.40813053	0.909	0.67	1
HMGB1	0.086294738	-0.268140797	1	1	1
SOX2	0.088815519	-0.314806913	0.909	0.787	1
ZFP36L1	0.096841079	-0.380609992	1	0.862	1
HES1	0.097320211	-0.32219732	1	0.809	1
TUBB2B	0.098997047	-0.445668743	1	0.968	1
MT-ND4	0.103692321	-0.384906064	1	0.989	1
PAX6	0.107586388	-0.250793736	0.545	0.394	1
GINS2	0.110386082	0.275870535	0.455	0.277	1
PHLDA1	0.114094375	-0.322888602	0.545	0.362	1
IGFBP5	0.121660298	-0.356029355	1	0.734	1
TM7SF2	0.124108899	-0.267026164	0.909	0.766	1
FXYD6	0.125384446	-0.257450175	1	0.947	1
LRRN1	0.127489857	-0.277070024	0.636	0.521	1
ZIC2	0.127805012	-0.260991082	0.636	0.5	1
MT-ND2	0.12782555	-0.310604477	1	0.989	1
IFI6	0.131451608	-0.509226026	1	0.809	1
ANXA5	0.131622482	-0.295825693	1	0.862	1
NNAT	0.132429145	-0.269652111	0.909	0.351	1
PSAT1	0.136312549	-0.359503941	0.909	0.862	1
PLS3	0.138369747	-0.333703831	1	1	1
MT-CYB	0.144340961	-0.333299445	1	0.989	1
MDK	0.146892539	-0.361501892	1	0.979	1
RSRC2	0.148018435	-0.287616567	0.727	0.713	1
MT-ND3	0.150068762	-0.357979224	1	0.989	1
TUBB2A	0.159920068	-0.358600569	1	0.894	1
ATP2B1	0.160567098	-0.463461822	0.818	0.67	1
TUBB	0.16227798	-0.290523505	1	1	1
STMN2	0.167068633	-0.29220103	0.727	0.862	1
OLFM3	0.171212867	-0.466573863	1	0.755	1
SAT1	0.173558988	-0.373056418	1	0.957	1
EMP3	0.176681088	-0.481169572	0.727	0.5	1
GSN	0.177291985	-0.367397117	1	0.798	1
SEC61G	0.180118647	0.250425862	1	1	1
TRH	0.183425376	-0.789608032	0.818	0.277	1
SERPINF1	0.18397935	0.421269982	1	0.883	1
MASP1	0.199313101	-0.478093427	1	0.915	1
EPHX1	0.201337123	-0.348149845	1	0.777	1
SESN3	0.203245203	-0.398795351	1	0.691	1
EXOSC1	0.204223369	0.263550171	0.818	0.479	1
TUBB4B	0.208112517	-0.278505406	1	0.947	1
HEY1	0.209576316	-0.325666174	1	0.394	1
SOX4	0.220818562	-0.266409423	1	0.947	1
H2AFZ	0.225899545	-0.251646342	1	1	1
TUBA1B	0.2266113	-0.413976316	1	1	1
CXCR4	0.232126466	-0.416744826	1	0.787	1
HMGN2	0.234269818	-0.259420301	1	0.989	1
MT-CO3	0.247552813	-0.285040522	1	0.989	1
NTRK2	0.25255267	-0.280475261	0.909	0.723	1
HLA-B	0.253709984	-0.262433813	0.545	0.245	1
SET	0.254622529	-0.274170387	0.909	0.862	1
NFIA	0.256550513	-0.331514327	1	0.926	1
BEX1	0.258324427	-0.287471983	1	0.926	1
DMD	0.260728427	-0.391923997	1	0.713	1
ATAT1	0.265778156	-0.250575245	0.909	0.596	1
PTPRS	0.2722302	-0.384660569	0.727	0.574	1
H2AFV	0.28920466	-0.259159699	0.818	0.734	1
TNFRSF12A	0.290020684	-0.335536327	0.545	0.266	1
WNT2B	0.297874464	-0.414006425	1	0.691	1
AK1	0.301803187	-0.285869238	0.909	0.734	1
SULF2	0.305470276	-0.2874065	1	0.457	1
CRMP1	0.310695679	-0.286361111	0.818	0.521	1
AF003625.3	0.314416898	0.265689112	0.455	0.043	1
PEA15	0.342319168	-0.352195712	0.909	0.649	1
CRYAB	0.347314428	-0.343193171	1	0.606	1
HSPA5	0.352574163	-0.283202398	1	0.979	1
NOVA1	0.357145382	-0.260817772	0.727	0.5	1
CTNNB1	0.366459669	-0.349804841	0.727	0.574	1
ENO2	0.370706364	-0.293248779	1	0.681	1
ID3	0.372045175	0.409551357	1	0.734	1
TTR	0.399609331	0.937494545	1	1	1
TSPO	0.423914218	-0.253752297	1	0.766	1
ST6GALNAC5	0.428182133	-0.402368999	0.636	0.351	1
CCND2	0.434683078	-0.278368886	0.636	0.351	1
CLDN5	0.442929591	-0.303447806	0.727	0.255	1
TUBB6	0.445587582	-0.319338591	0.727	0.436	1
DCN	0.450298648	-0.485359747	1	0.489	1
RBM47	0.467173857	-0.272934005	0.909	0.628	1
PTTG1	0.483525498	-0.438095861	0.545	0.223	1
IFT57	0.496069968	-0.307854041	1	0.84	1
KCNQ1OT1	0.501113293	-0.408228786	0.818	0.521	1
DNAJB11	0.504155526	-0.251196742	0.909	0.691	1
IL11RA	0.505454689	-0.326629067	1	0.468	1
PCP4	0.523768927	0.261782341	1	0.617	1
CKB	0.536555423	-0.346416818	1	0.862	1
TKT	0.539053878	-0.261865515	0.909	0.979	1
FABP7	0.546594994	-0.333087735	1	0.957	1
CH17-340M24.3	0.558311722	0.262934783	0.636	0.223	1
PTGDS	0.566390064	-0.302287423	1	0.606	1
NMU	0.568035501	-1.12789213	1	0.628	1
PLEKHA5	0.584616436	-0.270877893	1	0.596	1
FAM107A	0.58932154	-0.302248961	1	0.574	1
NKAIN3	0.595039967	-0.252804576	0.727	0.255	1
LINC01497	0.611083975	-0.383067837	1	0.521	1
EPHX2	0.630511652	-0.303957997	0.909	0.426	1
NELL2	0.667675886	-0.36775175	0.818	0.553	1
HMGA1	0.706499864	-0.325111132	0.818	0.372	1
ARF4	0.708214063	0.267840454	1	0.989	1
MAP2	0.710277422	-0.264629512	0.909	0.628	1
S100B	0.732694437	-0.272038203	0.818	0.564	1
SPA17	0.737745264	-0.348377861	0.727	0.351	1
LYPD1	0.75069201	-0.367528668	0.909	0.468	1
CBX6	0.755888862	-0.253282076	0.909	0.564	1
LIPA	0.797116159	-0.31759979	0.909	0.521	1
TMEM132A	0.837775377	-0.312953778	0.818	0.5	1
SLIT2	0.838029411	-0.256247836	0.909	0.5	1
HOPX	0.847217454	-0.264393338	0.636	0.191	1
BCAM	0.849043483	-0.327319222	1	0.564	1
HLA-C	0.849757587	-0.300323267	1	0.574	1
CD9	0.867676843	-0.306321823	1	0.617	1
CD82	0.873804013	-0.291247703	1	0.532	1
RRM1	0.875520059	-0.305481425	0.818	0.372	1
IFITM2	0.909620739	-0.279037719	1	0.596	1
FOS	0.935506363	0.266122158	0.545	0.117	1
GDPD2	0.942940273	-0.291162956	0.909	0.5	1
ALKBH5	0.958642744	0.331298154	0.636	0.394	1
