# Supplementary material for: High-resolution transcriptional landscape of xeno-free human induced pluripotent stem cell-derived cerebellar organoids
Source: Sci Rep. 2021 Jun 21;11:12959. doi: 10.1038/s41598-021-91846-4 (PMC8217544; doi:10.1038/s41598-021-91846-4)
Supplement: Supplementary file 26 — Supplementary Information 26. [file 41598_2021_91846_MOESM26_ESM.csv]

	p_val	avg_logFC	pct.1	pct.2	p_val_adj
WIF1	4.92E-09	-0.270701408	0.909	0.079	9.85E-06	High resolution transcriptional landscape of xeno free human induced pluripotent stem cell derived cerebellar organoids. Samuel Nayler1*, Devika Agarwal3, Fabiola Curion2, Rory Bowden2,4, Esther B.E. Becker1,5*
PTGDS	3.08E-08	-0.257833529	1	0.158	6.15E-05
DCN	4.26E-08	-0.435881326	1	0.158	8.52E-05
CRYAB	2.13E-07	-0.527347693	1	0.184	0.000426941
TRIM67	3.22E-07	-0.253809071	1	0.184	0.000643786
PMCH	3.74E-07	-0.454978346	1	0.184	0.000747998
IGF1	4.56E-07	-0.425812684	1	0.184	0.000912835
CYP26A1	4.58E-07	-0.300655702	1	0.184	0.000915331
TFAP2B	5.38E-06	0.345594057	0.864	0.105	0.010752955
KRT18	5.78E-06	-0.280506098	0.273	0.211	0.011558722
CPLX3	6.39E-06	0.302198593	0.227	0.026	0.012788079
HSPA6	8.06E-06	0.487221331	0.227	0	0.016129313
KRT8	1.08E-05	-0.29171709	0.977	0.211	0.021580284
CDH6	5.18E-05	-0.260426192	1	0.263	0.10356613
FRZB	5.85E-05	-0.528615655	0.977	0.237	0.117071596
PCP4	0.000138864	-0.675529732	1	0.263	0.277727698
NEUROD6	0.000156139	0.298556014	0.273	0.026	0.312277359
NPY	0.000267774	-0.31628382	0.773	0.079	0.535548229
FAM89A	0.000375916	-0.329388395	1	0.289	0.751831347
LGI1	0.000734741	-0.260535842	1	0.289	1
FOS	0.001295614	0.316369596	0.795	0.158	1
FLRT3	0.001304209	-0.282044087	0.432	0.342	1
MT-CO1	0.001698477	-0.501414605	1	1	1
KCNJ13	0.003138815	-0.346363738	1	0.316	1
ANXA2	0.004615286	-0.361335259	0.909	0.263	1
FAM57B	0.004646638	0.266068603	0.818	0.237	1
NFKBIA	0.005060493	0.40454516	0.977	0.526	1
CXCL14	0.00538157	-0.63767534	0.977	0.316	1
LGALS1	0.007903551	-0.445930261	1	0.342	1
HTR2C	0.009092407	-0.377980824	1	0.342	1
MT-CO3	0.011276349	-0.359612668	1	1	1
IGFBP7	0.011751566	-0.536663976	0.886	0.263	1
NNAT	0.01844372	0.290810076	0.977	0.395	1
RTN1	0.019063317	0.319157597	0.977	0.711	1
CNN3	0.019731473	-0.270458537	1	1	1
ZNF503	0.020946605	-0.270559717	1	0.395	1
CA2	0.026544971	-0.378297184	1	0.368	1
HES6	0.026692505	0.620232498	0.773	0.263	1
PENK	0.033470758	0.478247653	0.364	0.026	1
MT-CO2	0.035184135	-0.283597454	1	1	1
CCDC112	0.035769832	0.290851579	0.841	0.421	1
AUTS2	0.037471112	-0.271752893	0.523	0.342	1
S100B	0.038986138	-0.296851503	1	0.395	1
DDIT4L	0.040804252	-0.284770919	0.795	0.211	1
EDNRB	0.041056857	-0.500312021	0.977	0.421	1
GJA1	0.042628154	-0.407772373	1	0.395	1
SERPINF1	0.043674922	-0.350334622	1	0.395	1
PPP1R17	0.044941538	0.41164907	0.386	0.026	1
APLP2	0.045899315	-0.296933143	1	0.868	1
CENPK	0.052875616	-0.367104841	0.955	0.816	1
TRPM3	0.061966825	-0.785879475	1	0.395	1
MSMO1	0.067303896	0.25113867	0.909	0.526	1
PTPRS	0.067542695	0.372529384	0.795	0.421	1
IER3	0.079879194	0.267398566	0.432	0.105	1
DAAM1	0.094459327	-0.252023565	0.932	0.789	1
CKS2	0.104591152	-0.258573234	1	1	1
MAP1A	0.119787861	0.281603143	0.864	0.658	1
RAD51AP1	0.127355437	-0.361407106	0.909	0.684	1
C3orf14	0.137190907	0.271731897	0.886	0.605	1
WLS	0.137558772	-0.60619789	0.932	0.789	1
TCF7L2	0.137878535	-0.393072563	0.818	0.368	1
CTSD	0.144256241	-0.264637136	0.977	0.763	1
EEF1B2	0.153351921	-0.326726408	1	1	1
MXD3	0.172594732	-0.293620475	0.932	0.763	1
SLC5A3	0.177665396	-0.32167521	1	0.421	1
LGALS3BP	0.196261004	-0.310323458	1	0.632	1
TTC9B	0.201231394	0.285122562	0.432	0.053	1
EMX2	0.235977958	-0.262039724	1	0.474	1
TTR	0.26234061	-1.036318013	1	1	1
PDLIM2	0.264308977	-0.414973876	0.909	0.579	1
CLU	0.270424147	-0.454214939	1	0.895	1
ATP11C	0.284210264	-0.311592701	0.818	0.342	1
PBK	0.290974047	-0.289503846	0.977	0.921	1
HIST1H4C	0.295329798	-0.611332641	0.886	0.842	1
IER2	0.314463954	0.266053616	0.5	0.342	1
HMP19	0.318507222	0.280693053	0.682	0.316	1
CNTNAP2	0.333855741	-0.396637463	0.864	0.632	1
CYSTM1	0.353449277	-0.404325668	0.909	0.632	1
PLK2	0.354830482	-0.250976441	0.5	0.158	1
PPP2R2B	0.367886126	-0.283254138	1	0.658	1
NQO1	0.381554739	-0.3337204	1	0.5	1
HLA-B	0.386641382	-0.326751679	1	0.5	1
KLHDC8B	0.401707051	-0.332717073	1	0.474	1
ARL4A	0.418825687	-0.345366365	0.773	0.553	1
GADD45G	0.425905624	0.381534643	0.636	0.211	1
HLA-A	0.518804574	-0.297623059	0.636	0.368	1
TPBG	0.523580903	-0.672214859	1	0.711	1
NEUROD1	0.533235225	-0.268521682	0.568	0.237	1
RSPO2	0.571268936	-0.776329781	1	0.5	1
CRABP2	0.579443033	-0.293458992	1	0.711	1
MFAP2	0.617123389	-0.285153123	1	0.553	1
MDK	0.618778237	-0.329834585	1	0.974	1
SEPP1	0.635898891	-0.301155881	0.977	0.474	1
CD9	0.656628095	-0.42873478	1	0.5	1
S100A13	0.663361867	-0.254469079	0.977	0.526	1
CCND2	0.671239059	0.253668442	0.591	0.211	1
IFT57	0.698920293	-0.274023812	0.932	0.737	1
ZDHHC12	0.705240936	-0.407871154	1	0.605	1
CKB	0.713247463	-0.313410073	1	0.816	1
OTX2	0.796657003	-0.274334451	0.818	0.474	1
IFITM3	0.797459911	-0.386648892	1	0.605	1
IFI6	0.804316704	-0.269154357	1	0.763	1
PLS3	0.885149567	-0.546544688	1	0.658	1
MASP1	0.929398502	-0.48074892	1	0.658	1
JUN	0.958964703	0.503572079	0.773	0.526	1
SCD	0.965979331	0.302181712	0.591	0.289	1
