# Supplementary material for: High-resolution transcriptional landscape of xeno-free human induced pluripotent stem cell-derived cerebellar organoids
Source: Sci Rep. 2021 Jun 21;11:12959. doi: 10.1038/s41598-021-91846-4 (PMC8217544; doi:10.1038/s41598-021-91846-4)
Supplement: Supplementary file 27 — Supplementary Information 27. [file 41598_2021_91846_MOESM27_ESM.csv]

	p_val	avg_logFC	pct.1	pct.2	p_val_adj
IGF1	9.96E-13	-0.305902105	1	0.056	1.99E-09	High resolution transcriptional landscape of xeno free human induced pluripotent stem cell derived cerebellar organoids. Samuel Nayler1*, Devika Agarwal3, Fabiola Curion2, Rory Bowden2,4, Esther B.E. Becker1,5*
PCP4	2.36E-08	-0.253489798	0.957	0.111	4.73E-05
GPNMB	6.41E-08	-0.318534217	0.913	0.083	0.000128276
PMCH	1.03E-05	-0.489652335	1	0.222	0.020648594
PRCP	5.55E-05	0.300258127	1	0.361	0.1109638
CST3	0.001808101	0.331483903	0.978	0.778	1
SOX11	0.002119632	0.283786096	1	0.861	1
OLIG3	0.002241256	0.317898812	0.848	0.222	1
SERPINE2	0.002866121	0.270695146	0.891	0.306	1
TPBG	0.003442757	0.251114412	0.935	0.444	1
GSG1	0.007542168	-0.29044485	0.565	0.056	1
RPS27L	0.007565156	-0.527395742	0.978	0.944	1
ATF5	0.009634486	0.305435683	0.87	0.333	1
APLP1	0.012327928	0.272654714	1	0.861	1
SYT1	0.012848078	0.269593477	0.957	0.639	1
C1orf61	0.016893387	-0.879460113	1	0.778	1
PGM5-AS1.1	0.025718195	0.381369459	0.391	0.111	1
PDPN	0.025981797	0.304253987	0.848	0.444	1
RBFOX2	0.027388557	0.250328299	0.935	0.722	1
ATP2B1	0.035981627	0.312818666	0.913	0.556	1
HSPA6	0.037555374	-0.519587858	0.391	0.056	1
PLTP	0.041180285	0.271538831	1	0.639	1
ADGRG1	0.042759237	0.255725875	0.935	0.5	1
DLK1	0.045585943	0.642328345	0.391	0.111	1
NNAT	0.049088258	-0.473619151	1	0.889	1
STMN2	0.049177104	-0.286846087	1	1	1
CXCL14	0.066154318	-0.349344163	1	0.389	1
CDK6	0.07009066	0.313421308	0.696	0.194	1
NREP	0.079580077	-0.264485603	0.978	0.972	1
FTH1	0.081393443	-0.377547887	1	1	1
FABP7	0.084488058	-0.541459418	0.913	0.861	1
NR2F2	0.093780247	0.252877855	0.891	0.556	1
DNAJB1	0.097275108	-0.311015045	0.478	0.194	1
KPNA2	0.112652169	0.293097798	0.935	0.722	1
UBB	0.11531456	-0.335862294	1	1	1
MT-ND5	0.131206468	-0.302135805	1	1	1
SERPING1	0.164027674	0.257279285	0.717	0.278	1
PON2	0.171033753	0.287556783	0.761	0.472	1
RP11-620J15.3	0.180734852	-0.283189623	0.717	0.528	1
ID1	0.246949454	-0.284981958	1	0.667	1
TMEM161B-AS1	0.246993462	-0.375719669	0.935	0.639	1
HIST1H4E	0.248828153	-0.455081729	0.478	0.083	1
NRN1	0.274259693	0.274614737	0.739	0.611	1
CKB	0.328763083	-0.336230436	1	1	1
CREB5	0.344630201	-0.254182938	0.761	0.278	1
PTPRS	0.356829003	0.407083885	0.674	0.361	1
PCBP4	0.407685934	-0.271908484	0.978	0.778	1
SOBP	0.409420394	0.263068529	0.63	0.222	1
CRABP1	0.508402427	-0.83309184	0.957	0.556	1
HMGB2	0.570975585	-0.32523591	0.891	0.639	1
VIM	0.636977512	-0.447544201	1	0.972	1
PLP1	0.690908188	-0.391878358	0.565	0.167	1
TTR	0.719020766	-0.389794298	1	1	1
SLC2A1	0.850972837	0.293206715	0.543	0.111	1
ZIC2	0.86744757	0.296358086	0.587	0.222	1
CTNNB1	0.951378497	0.252703028	0.87	0.583	1
