# Supplementary material for: High-resolution transcriptional landscape of xeno-free human induced pluripotent stem cell-derived cerebellar organoids
Source: Sci Rep. 2021 Jun 21;11:12959. doi: 10.1038/s41598-021-91846-4 (PMC8217544; doi:10.1038/s41598-021-91846-4)
Supplement: Supplementary file 28 — Supplementary Information 28. [file 41598_2021_91846_MOESM28_ESM.csv]

	p_val	avg_logFC	pct.1	pct.2	p_val_adj
DIO3	1.51E-07	-0.899832593	0.917	0.098	0.000302925	High resolution transcriptional landscape of xeno free human induced pluripotent stem cell derived cerebellar organoids. Samuel Nayler1*, Devika Agarwal3, Fabiola Curion2, Rory Bowden2,4, Esther B.E. Becker1,5*
BCAN	5.37E-07	0.319156005	0.958	0.157	0.00107492
UBE2C	7.13E-07	-0.264549047	0.208	0.118	0.001426552
TRPM3	9.07E-07	0.446533388	1	0.196	0.001813076
COL9A2	2.96E-05	0.263675022	0.833	0.098	0.05913096
EGR1	3.21E-05	0.436185797	0.25	0.059	0.064134207
MASP1	0.000172477	0.524289359	0.917	0.235	0.344954233
DHRS2	0.000184733	-0.531054622	0.292	0.118	0.369466845
LINC01551	0.000186175	0.338397311	0.208	0.02	0.372349267
S100A6	0.000218458	-0.420742663	0.875	0.176	0.436916055
DKK1	0.000314668	-0.336578053	0.292	0.059	0.629336298
MT1G	0.000747152	1.074331621	0.292	0.078	1
DOK5	0.000776514	0.345134662	0.958	0.333	1
CRABP1	0.000969681	-0.328793268	0.917	0.216	1
TAGLN	0.001311785	-1.528000311	0.792	0.118	1
HES6	0.001555212	-0.839981134	0.375	0.255	1
CDKN2D	0.001729541	-0.287169045	0.458	0.412	1
FIBIN	0.002066408	-0.621834352	0.333	0.078	1
KCNMA1	0.002619569	-0.276342903	0.917	0.235	1
CRYAB	0.003537232	0.521707825	1	0.392	1
EMX2	0.004907701	0.361648409	0.917	0.314	1
VAMP5	0.005287182	-0.26334128	0.958	0.294	1
SARNP	0.005796799	-0.272388266	0.667	0.765	1
VASN	0.006240856	0.267062852	0.667	0.039	1
SLC22A17	0.007700859	0.366570901	1	0.569	1
CNTNAP2	0.010342939	0.727665383	0.917	0.392	1
GDAP1L1	0.010458113	-0.283886506	0.5	0.529	1
ASPH	0.014427566	0.781387077	1	0.569	1
HMGN2	0.018975399	-0.300164386	1	0.98	1
JUN	0.022363793	-0.451349989	0.875	0.902	1
S100A11	0.024163967	-0.290285224	0.958	0.373	1
CD68	0.025959235	0.292261824	0.375	0.039	1
PTGDS	0.027831298	0.435097427	1	0.451	1
FABP7	0.028968958	0.664304058	0.875	0.373	1
BUB3	0.031659246	-0.329771065	0.958	0.902	1
GPM6A	0.03843402	0.333098979	0.958	0.51	1
ASCL1	0.041194394	-0.259855579	0.458	0.216	1
RGS16	0.043686881	-0.357471	0.458	0.216	1
DAD1	0.049873944	-0.262067406	1	1	1
SPARC	0.050900205	0.531081758	1	0.843	1
CDO1	0.052572937	0.521174455	0.875	0.647	1
NEFM	0.055411473	-0.286231667	0.625	0.569	1
RP11-227H15.5	0.060777056	1.504528535	0.625	0.02	1
DNAJB1	0.062963733	-0.355492666	0.667	0.549	1
TMSB15A	0.063057796	-0.299240105	0.542	0.431	1
C3orf14	0.074040879	-0.280850646	0.625	0.549	1
FDPS	0.075435952	-0.295272681	0.875	0.804	1
S100A10	0.078764336	-0.275011897	0.958	0.451	1
CD24	0.078949595	-0.386064235	0.833	0.882	1
CADM1	0.099587297	-0.292636089	0.917	0.353	1
C1orf61	0.100842392	0.65025553	1	0.569	1
TP53I11	0.112821507	-0.30512674	0.583	0.373	1
TKT	0.114493571	0.284599309	1	0.902	1
ANXA2	0.118321307	-0.424481905	0.875	0.353	1
PCBP4	0.123710444	-0.390947887	0.708	0.608	1
ORC6	0.132365089	-0.292360134	0.667	0.431	1
KIAA0101	0.135057942	-0.280526392	0.458	0.118	1
SNAP25	0.139337945	-0.380824543	0.667	0.451	1
DDIT3	0.144266321	-0.342189534	1	1	1
MAP1LC3A	0.144691898	-0.268718627	0.583	0.314	1
C6orf48	0.147172629	-0.288895618	1	0.98	1
WLS	0.165913208	0.457102065	0.958	0.647	1
INA	0.167755855	-0.250188677	0.583	0.333	1
TFDP2	0.172143254	-0.275950204	0.833	0.686	1
GDF15	0.172983889	-0.767130149	0.75	0.216	1
TMEM161B-AS1	0.177491908	0.315309513	1	0.647	1
NASP	0.210315528	-0.270077231	0.917	0.706	1
STMN2	0.211652833	-0.503697159	0.75	0.569	1
MCM7	0.217222481	-0.351759833	0.917	0.667	1
KLHDC8B	0.218637034	0.370894019	0.833	0.549	1
THUMPD3-AS1	0.224007392	-0.285276657	1	0.765	1
HMGB2	0.224944807	-0.309782164	0.917	0.824	1
STMN1	0.239465266	-0.280643931	1	0.961	1
SBF2	0.244645419	-0.444094545	0.667	0.137	1
ASS1	0.257115357	-0.294250122	0.583	0.275	1
HIST1H1C	0.275379123	-0.384957964	0.833	0.686	1
RAB3A	0.281037567	-0.26871561	0.708	0.471	1
LGALS3	0.285537589	-0.726475179	0.958	0.451	1
HIST1H4C	0.299971244	-0.593281236	1	0.647	1
MT-CO2	0.302239892	-0.818058438	0.875	0.725	1
HES1	0.304155749	0.378111052	0.5	0.157	1
CRMP1	0.30563348	-0.262012705	0.958	0.686	1
DCX	0.307429043	-0.282071234	0.708	0.471	1
HIST1H2AC	0.308219207	-0.325988775	0.958	0.824	1
PIR	0.322570944	0.262612715	0.792	0.529	1
SSSCA1	0.328786956	-0.281113757	0.875	0.765	1
NQO1	0.330921818	0.483243214	1	0.882	1
PCSK1N	0.348092134	-0.29833584	0.708	0.588	1
PLK2	0.360629946	-0.311711687	0.958	0.471	1
TTR	0.366037529	0.684533084	1	0.902	1
TAGLN3	0.371827916	-0.323386311	0.75	0.569	1
MT-CO1	0.376671465	-0.577516821	0.875	0.706	1
SNHG19	0.388024296	-0.264889883	0.958	0.529	1
STMN4	0.406172637	-0.399351271	0.833	0.627	1
HIST1H2AE	0.407525617	-0.363968233	0.833	0.588	1
EPHX1	0.411942432	0.290324273	0.958	0.647	1
MT-CO3	0.419264294	-0.514188529	0.833	0.627	1
PHLDA1	0.424098696	-0.265788984	0.625	0.373	1
DLK1	0.432069805	-0.677219933	0.583	0.255	1
PLS3	0.434208071	0.537202503	1	0.784	1
ARF4	0.442949097	-0.330411934	1	1	1
ANXA1	0.45069415	-0.309717296	0.75	0.353	1
TGIF1	0.454142601	0.254154115	0.917	0.725	1
SAR1A	0.482568001	-0.256026443	0.917	0.824	1
GAP43	0.484553044	-0.29080125	0.708	0.529	1
MT2A	0.512568137	-0.347874286	1	0.765	1
CTD-3222D19.8	0.512604512	-0.308733462	0.625	0.137	1
GNG3	0.520266586	-0.390713974	0.667	0.392	1
DLL1	0.524454274	0.281211344	0.542	0.275	1
SGK1	0.54585776	-0.268258887	0.625	0.137	1
NNAT	0.546627748	-0.60753322	0.708	0.255	1
FOS	0.550394693	0.430260685	0.542	0.294	1
MT-ND4	0.554165698	-0.679092387	0.875	0.588	1
MT-ND2	0.559678036	-0.333594247	0.792	0.529	1
GADD45G	0.560306312	-0.26841974	0.792	0.569	1
FEZ1	0.564954159	-0.250746954	0.958	0.804	1
HMOX1	0.578910894	-0.327568226	0.833	0.706	1
MT-ATP6	0.609724379	-0.34485214	0.875	0.608	1
PCP4	0.614986381	0.508713909	0.625	0.196	1
GJA1	0.62683967	0.345464851	0.625	0.314	1
SH3BGRL3	0.627821162	-0.255308388	1	0.863	1
PGM2L1	0.635374841	-0.271029315	0.75	0.314	1
ASNS	0.637974607	-0.31867397	0.833	0.49	1
MT-CYB	0.65022706	-0.634977604	0.875	0.608	1
PLP2	0.659998337	-0.305282949	0.917	0.431	1
IDI1	0.684716801	-0.47044306	0.875	0.804	1
HIST1H2BD	0.708145531	-0.312366007	0.875	0.608	1
ADD3	0.70814744	0.32017052	0.625	0.235	1
SOX2	0.751817505	0.303414389	0.667	0.333	1
SNHG21	0.758853036	-0.329067987	0.917	0.529	1
TMEM47	0.772969678	0.275255756	0.708	0.431	1
GPNMB	0.788045311	-0.33536626	0.958	0.647	1
MT1X	0.81173214	0.629978323	0.75	0.49	1
ATF5	0.813665539	-0.429560633	1	0.588	1
MT-ND3	0.8204732	-0.636090057	0.833	0.471	1
NOVA1	0.831345198	-0.308654604	0.917	0.608	1
IER2	0.839880053	0.330168633	0.833	0.667	1
HSP90B1	0.877921689	0.25974424	1	0.922	1
SELM	0.903149122	-0.411995196	0.875	0.529	1
NREP	0.912763844	-0.269093348	0.875	0.569	1
CYR61	0.918386756	0.467110814	0.625	0.294	1
ZFP36L1	0.930555439	-0.280683513	0.833	0.49	1
RPRM	0.93972452	0.337964514	0.833	0.529	1
MGST1	0.940332426	-0.256168974	0.917	0.569	1
CCND2	0.948468684	-0.313872297	0.875	0.451	1
GYPC	0.949224313	-0.262075852	0.833	0.529	1
CDKN1A	0.958547565	-0.252564161	0.917	0.608	1
ZNF22	0.995353308	-0.257827194	0.875	0.471	1
GADD45B	0.995411123	0.963284118	1	0.627	1
FAM57B	1	-0.278923007	0.75	0.49	1
