# Supplementary material for: High-resolution transcriptional landscape of xeno-free human induced pluripotent stem cell-derived cerebellar organoids
Source: Sci Rep. 2021 Jun 21;11:12959. doi: 10.1038/s41598-021-91846-4 (PMC8217544; doi:10.1038/s41598-021-91846-4)
Supplement: Supplementary file 29 — Supplementary Information 29. [file 41598_2021_91846_MOESM29_ESM.csv]

	p_val	avg_logFC	pct.1	pct.2	p_val_adj
IGF1	1.16E-08	0.448711349	1	0.13	2.32E-05	High resolution transcriptional landscape of xeno free human induced pluripotent stem cell derived cerebellar organoids. Samuel Nayler1*, Devika Agarwal3, Fabiola Curion2, Rory Bowden2,4, Esther B.E. Becker1,5*
PMCH	2.01E-05	0.449724748	0.952	0.196	0.040187175
GS1-600G8.5	2.98E-05	-0.870519501	0.429	0.022	0.059546994
NFKBIA	3.61E-05	0.291893133	1	0.239	0.072173843
HMP19	5.24E-05	-0.27060957	0.286	0.261	0.104781147
GPR1	0.000507092	0.297425818	0.286	0.196	1
NPY	0.000690021	0.382237822	0.286	0	1
SYT1	0.00069692	-0.258859431	0.333	0.217	1
GDAP1L1	0.003043517	-0.307666057	0.429	0.37	1
TOP2A	0.003481934	-0.393536213	0.952	0.261	1
EGFL6	0.004245411	-0.373382473	0.952	0.283	1
SLC39A12	0.007926713	0.29866757	0.333	0.065	1
C1orf61	0.00890782	-0.626596513	1	0.326	1
CENPW	0.01048504	-0.287548097	0.429	0.326	1
CCDC78	0.010682987	-0.420191866	0.905	0.283	1
FABP7	0.011377754	-0.451542955	0.524	0.435	1
CRABP1	0.012906105	-0.406556253	1	0.326	1
FAM84A	0.01796664	0.259492722	0.381	0.196	1
CCNI	0.019627511	-0.35206323	1	0.978	1
TMSB10	0.0196691	-0.3934382	1	1	1
TRA2B	0.029380416	-0.259361694	0.81	0.717	1
PTTG1	0.031630048	-0.296938225	0.476	0.348	1
NNAT	0.034362081	-0.380439128	0.952	0.326	1
NR2F1	0.036055227	-0.312946026	0.619	0.565	1
CRMP1	0.040032821	-0.316301655	0.476	0.283	1
CLDN5	0.042180485	0.383432122	0.381	0.087	1
AC007405.6	0.046785049	0.259727556	0.905	0.435	1
CTSD	0.049635806	0.32228278	1	0.674	1
RTN1	0.051033267	-0.341821903	0.857	0.848	1
SERPINF1	0.061025639	0.363666849	1	0.935	1
SOX11	0.062289531	-0.257416691	0.571	0.478	1
MARCKSL1	0.064477354	-0.58449998	1	0.848	1
SOX4	0.06956493	-0.431409626	0.857	0.739	1
TSC22D1	0.080641164	-0.290254394	0.762	0.63	1
CTSV	0.084101137	0.2600247	0.429	0.196	1
ID3	0.085818417	0.446536422	1	0.717	1
SDCBP	0.086099342	-0.2985346	1	0.978	1
BASP1	0.092147448	-0.323783586	0.714	0.565	1
ZIC1	0.092329137	-0.287599336	0.857	0.717	1
TMSB4X	0.092409225	-0.255849714	1	1	1
HMGCS2	0.093330122	-0.6524741	1	0.761	1
FOCAD	0.094217671	0.337676556	0.429	0.239	1
CBLN1	0.098240134	-0.320778211	0.952	0.348	1
TTYH1	0.11004913	-0.340674978	0.571	0.435	1
STMN2	0.114016819	-0.681398287	1	0.761	1
DCX	0.128515696	-0.301743991	0.714	0.543	1
LY6H	0.128665689	-0.262161297	0.571	0.543	1
HN1	0.131747171	-0.390036552	0.81	0.674	1
CLU	0.13516574	0.300210123	1	1	1
PDLIM2	0.135566848	0.266742086	0.857	0.5	1
TUBB2B	0.141192226	-0.605741289	0.857	0.761	1
STMN1	0.141978442	-0.346632698	1	0.978	1
TYRP1	0.154317464	0.284942062	0.429	0.13	1
VAMP2	0.155739417	-0.310034951	0.905	0.87	1
C11orf88	0.159846904	0.321300472	1	0.565	1
GABPB1-AS1	0.174287233	-0.265640498	0.714	0.522	1
MLLT11	0.181431592	-0.332840396	0.857	0.783	1
TAGLN3	0.196636615	-0.27101102	0.619	0.37	1
TUBB2A	0.20230439	-0.442507512	0.905	0.696	1
FHL1	0.217173426	-0.291477915	0.952	0.696	1
CYP1B1	0.221997473	0.832306704	0.429	0.043	1
ENPP2	0.228226965	0.309697526	0.714	0.239	1
CALM2	0.242176369	-0.270864516	1	1	1
NUSAP1	0.2438346	-0.266290999	0.667	0.13	1
PTGDS	0.274771538	-0.739010076	1	0.543	1
TMSB15A	0.280229361	-0.353519332	0.619	0.37	1
BTG1	0.297240128	-0.290911946	0.81	0.522	1
HMGN2	0.306617479	-0.393206836	1	0.957	1
VIM	0.313175059	-0.543952414	1	0.935	1
CKS2	0.317144614	0.250253023	0.857	0.413	1
FXYD6	0.318956973	-0.281541433	0.762	0.565	1
CCDC109B	0.332770687	-0.256470091	0.905	0.457	1
HMGB3	0.350548907	-0.326281842	0.762	0.5	1
TNNT1	0.423802087	-0.293800129	1	0.63	1
FEZ1	0.456055417	-0.318508839	0.952	0.63	1
MARCKS	0.566069871	-0.312812768	0.81	0.5	1
DYNLRB2	0.581745226	-0.26380715	0.952	0.739	1
HPGD	0.618371773	0.310233209	0.619	0.283	1
NELL2	0.629795097	-0.323908564	0.905	0.761	1
HIST1H1C	0.631694432	-0.281988929	0.857	0.457	1
CADM2	0.658162235	-0.293009194	0.714	0.261	1
GAP43	0.669580192	-0.337022549	0.81	0.413	1
TGIF1	0.713391146	-0.254516091	0.81	0.478	1
UBE2S	0.73128965	-0.422338583	0.857	0.413	1
TMEM117	0.75704386	0.279947438	0.571	0.152	1
ROPN1L	0.779182902	-0.455513109	0.857	0.609	1
IGFBP7	0.802469026	-0.376906745	0.952	0.957	1
GPM6B	0.807861179	-0.370355455	0.81	0.457	1
RSPH9	0.808909475	-0.328661666	1	0.522	1
H2AFV	0.832245553	-0.29567091	1	0.717	1
HIST1H4C	0.854130876	-0.519505617	1	0.696	1
CKB	0.865156157	-0.364929984	1	0.913	1
FTL	0.865806969	-0.378641012	1	1	1
CDKN1A	0.885141191	-0.269384997	0.905	0.543	1
RP11-620J15.3	0.929663067	0.294928606	0.952	0.826	1
FAM92B	0.950243142	-0.294128112	0.857	0.478	1
ATP6V1G2	0.960713445	-0.287240427	0.81	0.391	1
ANXA1	0.962037829	-0.576296057	1	0.717	1
