# Supplementary material for: High-resolution transcriptional landscape of xeno-free human induced pluripotent stem cell-derived cerebellar organoids
Source: Sci Rep. 2021 Jun 21;11:12959. doi: 10.1038/s41598-021-91846-4 (PMC8217544; doi:10.1038/s41598-021-91846-4)
Supplement: Supplementary file 30 — Supplementary Information 30. [file 41598_2021_91846_MOESM30_ESM.xlsx]

## Sheet: Sheet1
Antibody	Supplier	Catalog
Mouse Kirrel2/NEPH3 Affinity Purified Polyclonal Ab	R&D	AF2930	High resolution transcriptional landscape of xeno free human induced pluripotent stem cell derived cerebellar organoids. Samuel Nayler1*, Devika Agarwal3, Fabiola Curion2, Rory Bowden2,4, Esther B.E. Becker1,5*
PAX6 (paired box 6) Rabbit Polyclonal Ab	Gentex	GTX113241
Mouse monoclonal GBX2 Antibody (2A4)	NovusBio	H00002637-M01
Engrailed1	Abcam	Ab70993
Calbindin	Swant	300
