# Supplementary material for: High-resolution transcriptional landscape of xeno-free human induced pluripotent stem cell-derived cerebellar organoids
Source: Sci Rep. 2021 Jun 21;11:12959. doi: 10.1038/s41598-021-91846-4 (PMC8217544; doi:10.1038/s41598-021-91846-4)
Supplement: Supplementary file 31 — Supplementary Information 31. [file 41598_2021_91846_MOESM31_ESM.xlsx]

## Sheet: Sheet1
Gene	Forward primer	Reverse primer
ACTB	GCCGCCAGCTCACCATGGATG	CCATCACGCCCTGGTGCCTGG	High resolution transcriptional landscape of xeno free human induced pluripotent stem cell derived cerebellar organoids. Samuel Nayler1*, Devika Agarwal3, Fabiola Curion2, Rory Bowden2,4, Esther B.E. Becker1,5*
GAPDH	GGAAGGTGAAGGTCGGAGTC	GTTGAGGTCAATGAAGGGGTC
hGBX2	AAAGAGGGCTCGCTGCTC	GGTCGTCTTCCACCTTTGAC
OTX2	CACTTCGGGTATGGACTTGC	GTGAACGTCGTCCTCTCCC
hNEPH3	CCTGAAGAAGAGGAGACAGGC	TCCTCCAGAACCAGATCACTG
GBX2	GACGAGTCAAAGGTGGAAGAC	GATTGTCATCCGAGCTGTAGTC
ATOH1	TGTTATCCCGTCGTTCAACAAG	TGGGCGTTTGTAGCAGCTC
OLIG2	GATAGTCGTCGCAGCTTTCG	CCTGAGGCTTTTGGGAGC
NEPH3	GGGGCTAGTTCAGTGGACTAA	CACGGGCCTAATGTGGAGG
EN1	GCTTGTCCTCCTTCTCGTTC	TGGTCAAAACTGACTCGCAG
PTF1A	TGAGTTGTTTTTCATCAGTCCA	CAGGCCCAGAAGGTCATC
EN2	CCGGCGTGGGTCTACTGTA	GGCCGCTTGTCCTCTTTGTT
