# Supplementary material for: High-resolution transcriptional landscape of xeno-free human induced pluripotent stem cell-derived cerebellar organoids
Source: Sci Rep. 2021 Jun 21;11:12959. doi: 10.1038/s41598-021-91846-4 (PMC8217544; doi:10.1038/s41598-021-91846-4)
Supplement: Supplementary file 32 — Supplementary Information 32. [file 41598_2021_91846_MOESM32_ESM.xlsx]

## Sheet: Sheet1
GTCAACTCTTTAGCG,Antibody1_Sample1	Matrigel
TGATGGCCTATTGGG,Antibody2_Sample2	Matrigel	High resolution transcriptional landscape of xeno free human induced pluripotent stem cell derived cerebellar organoids. Samuel Nayler1*, Devika Agarwal3, Fabiola Curion2, Rory Bowden2,4, Esther B.E. Becker1,5*
AAGTATCGTTTCGCA,Antibody5_Sample3	Matrigel
GGTTGCCAGATGTCA,Antibody6_Sample4	Control
TGTCTTTCCTGCCAG,Antibody7_Sample5	Control
CTCCTCTGCAATTAC,Antibody8_Sample6	Control
