# Supplementary material for: High-resolution transcriptional landscape of xeno-free human induced pluripotent stem cell-derived cerebellar organoids
Source: Sci Rep. 2021 Jun 21;11:12959. doi: 10.1038/s41598-021-91846-4 (PMC8217544; doi:10.1038/s41598-021-91846-4)
Supplement: Supplementary file 35 — Supplementary Information 35. [file 41598_2021_91846_MOESM35_ESM.xlsx]

## Sheet: Sheet1
852 common elements in "PN_Aldinger", "PN_Nayler" and "Unknown_Nayler":							High resolution transcriptional landscape of xeno free human induced pluripotent stem cell derived cerebellar organoids. Samuel Nayler1*, Devika Agarwal3, Fabiola Curion2, Rory Bowden2,4, Esther B.E. Becker1,5*
DLGAP4
DCX
MIAT
LYPD1
RAB3C
CSAD
NUP93
VEZT
CTNNB1
CALB1
CRMP1
GDAP1
RP11-83A24.2
NSG1
AKAP9
SLC38A1
SBK1
ZNF91
TRIB2
BASP1
LRRC49
SCD5
SCAMP1
ZBTB38
FEZ2
CHCHD6
TMEM57
BZW2
BDP1
USP15
PCP4
SNX10
ZC3H13
RPAP2
INA
ACBD6
PAFAH1B1
KDM5B
DYNC1I2
SMARCA4
SCN3B
CITED2
DNM1L
DHX57
GNG4
ZNF250
ZC2HC1A
RTN1
CCDC82
GALNT11
SEPTIN3
KLHL7
LENG8
PDCD4
LRRFIP2
GOLIM4
STX18
PANK3
DAAM1
FAM228B
MCPH1
PHF14
SEPTIN6
MAN1A2
DYM
SECISBP2L
CNTNAP3B
SPATS2
PSMG4
CBR4
GPC2
GPATCH8
KLHL23
TPT1-AS1
SH3BP5
LIPA
OGG1
MYO6
GPR161
SYT5
ADK
STXBP1
SFPQ
RIMKLB
SLX4IP
MICU2
CCDC112
CCDC14
LRRFIP1
DDX10
JADE1
PBRM1
HPCAL1
KIAA0895L
GNB1
STAU2
VOPP1
BCAT1
CYFIP2
KIFAP3
GPATCH2L
ME2
METTL6
ATXN2L
RUFY3
JUP
ELAVL3
SHOC2
PACS2
RRAS2
WNK3
CARS2
NBEAL1
WASF1
DCHS1
MTMR4
CCSER2
RB1CC1
PAPD4
KIF1A
TSPAN14
CCDC66
NUBPL
SDCCAG8
CELF3
PPP2R5E
KIAA0930
ZC3H8
SCYL2
NR2F1
PRRC2C
SMAD2
LRCH2
PHC1
MFN1
AP2B1
ARGLU1
RBM19
NMD3
SLC9B2
PIGL
KPNA1
RSU1
PODXL2
TNFRSF21
KIF2A
WASL
INSR
AATF
PSD
UXS1
SLC25A24
HERPUD2
CEP95
SOX4
PGM2L1
CRLF3
AAK1
VLDLR
LPIN1
COG6
ELMO2
CD46
DTD1
IPO9
SMAP2
CSRNP2
NUP160
AL592183.1
TRIT1
PUS7L
SAMD8
LRRC37B
XPO6
KPNA3
SFSWAP
TMEM63B
SLC38A6
LINC00882
INO80D
ACTL6B
TUBB3
NLN
MAP7D1
TLE1
B3GAT2
RBL2
TSSC1
UBAP2
SMARCC2
PRKDC
ROCK1
ZFR2
ZNF420
PCNXL4
KPNA5
UBXN2B
SH3KBP1
UBE2K
ACSL4
NDUFAF6
USP48
NCOA7
TCAIM
ANKRD13C
PRKAA2
SPATA7
THRA
PECR
CERS5
UTP23
KDM6B
LINC00662
CIC
PRKCZ
PPP1R12A
TXNDC15
STX12
STX2
TMED8
EPS15L1
CD200
MTMR6
RNF157
MPZL1
ATCAY
ZNF254
DNMT3A
METAP1
SPTLC2
FUBP3
EYA3
FAM227A
MTMR9
AMN1
NAA35
BBS7
MYO19
GOLGA4
CD276
PRKAR2A
RPRD1A
TACC1
LUC7L
UBE2R2
WDR47
WDSUB1
EXT2
UBTD2
NGLY1
RAB28
CEP78
IGF2BP1
ZNF528
NELFA
SRPK1
KIF21A
UBE2G1
FARSB
LMNA
ADD1
SUPT20H
MSH2
PDXDC1
GGT7
KHDRBS1
KIF3A
SMG7
TOMM70A
SLC35E3
USP4
PRKCI
PLEKHA1
ILF3
SLC39A10
ANO10
IDS
RABEP1
FBXW11
ZC3H6
CARM1
SLC37A3
ZNF445
LUC7L3
CPSF6
EXOC5
RIC3
ZFP90
NOVA2
STAM2
ZCCHC6
LARP1B
ASH1L
NDRG4
RAF1
ITSN2
PRMT2
KDM1A
RBM5
FNBP4
TIA1
PRPF8
ARL10
ZNF346
UCK2
ZFP64
HOOK3
LIMS1
FADS2
AKR1C1
RNFT2
KRIT1
ZSWIM8
EXOC1
CRY1
RAD50
CHD8
UBXN2A
ABHD12
HDAC7
G3BP2
SAP130
MICU1
ATL1
SYT13
DEAF1
NUDCD3
IP6K1
B3GALNT2
CHFR
KIAA2026
ZNF793
HS2ST1
AP1G1
CLPB
SRPK2
NEFM
MECP2
SAMD4B
ENTPD4
PPP3CB
PPIL2
ATRX
NDUFAF2
SNX4
SECISBP2
NAA15
GFOD2
METTL16
POM121C
AP1AR
ZNF25
KMT2B
LRRIQ1
C14orf132
SUGP2
PTPN2
TTL
MORC2
UPF3A
G2E3
GIT2
MRPS25
NUP88
POLR3A
CCDC93
PRPF39
UIMC1
DHX9
IBTK
FAM222B
BLZF1
MGA
USP42
LANCL1
ATF6
PEX3
EFTUD1
ADNP
CC2D2A
TAMM41
DCAKD
DDHD2
ZNF529
CCAR1
ZNF148
TCERG1
VPS45
BTBD10
CTNNBL1
FOXO3
RNF4
ZNF138
TDP1
FAM107B
ZC3H7A
OPA1
RC3H2
ATP2A2
CEP57
ACAP2
CCDC91
ADAR
POM121
HCG18
NFXL1
MEX3A
XRN2
PSPC1
ANKRD10
FBXL5
CEP57L1
MTFR1
RBM27
KIAA0196
CEP104
SNX24
MCMBP
ANKRD12
RBM6
TTC14
COL18A1
WDR33
ENSG00000257151
PIAS2
PRPF40B
GALK2
TMEM184B
LINC00657
DCAF5
DNMT1
UBA6
DNAJB14
MPHOSPH6
KPNA4
NFX1
ORC3
ARL17B
SEL1L
EXD3
CUL1
CYB5D2
SENP5
RBM10
REV1
ZNF721
NAA25
MGRN1
ACTR3
DRAXIN
CWC27
FAM3C
MAPRE3
SEC31A
NEMF
UBE3D
ATAD1
GPC1
ZZZ3
SMARCD1
PWWP2A
OXSR1
PACRGL
BCL7C
HGSNAT
GOLGA3
ACOX3
RAP1A
LASP1
PCMTD2
TTC13
GPR107
BCOR
GRIPAP1
KIAA0355
SBF1
RBBP4
THOC2
RHOT1
CUL5
PDCD6IP
ADSS2
PTPN1
NLGN2
TRMT13
PLEKHA8
NUDT3
YWHAG
SNAPC3
SMARCD3
PHF6
NVL
TUBGCP3
STT3B
OXCT1
ZNF814
SNX19
LRRC40
USP7
CYRIA
PPA2
AFF4
DHX29
FRA10AC1
PIGU
KLHL24
ACTN4
SLC6A15
GSPT1
LTN1
RAB3GAP1
AGK
KLHL42
DGCR8
LANCL2
UGCG
EFCAB7
ABI2
EPC1
GIGYF2
MAP3K7
ZNF131
CASC3
MBTPS1
CDK12
WDR75
DDHD1
SMAD4
MED24
TBC1D23
SS18L1
UBE2D1
U2SURP
RBM26
TRPC4AP
BOD1L1
ZYG11B
SPPL2B
PTPN23
ANAPC5
DDX6
UBAP2L
TRAPPC12
DCBLD2
POLR2A
ZNF652
PDZD8
ZNF160
RNF149
CLK4
TBC1D9B
LPCAT4
RBM25
POU2F2
ELP2
KIAA1715
RNPC3
SLC16A2
EDRF1
MAU2
GPALPP1
BRD4
MARCHF7
NPEPPS
CEP70
COG3
CLSTN3
LAS1L
DESI2
ORC2
EDEM3
PRR14L
ATF7IP2
TRIM44
ITGB1BP1
MED15
RBM28
WWP2
WDR20
CLINT1
NAPG
CNST
WLS
SMARCC1
ZRANB2
PHF20
ACYP2
PRRC2A
FAM179B
KCMF1
MMS19
PHF12
SUPT6H
KDM4A
FAM73A
SLC38A9
UBE2Q2
SMAP1
UBE3A
HIF1A
PDHX
ST7L
SEC22A
PXK
FMR1
TSEN2
MLXIP
CCP110
TRA2A
ZNF644
CDC73
RIF1
CTNND1
MGMT
VKORC1L1
DCAF16
KIAA1429
CLCN6
SLC30A7
C11orf49
SH3GLB1
AQR
ZNF451
TBC1D14
CDS2
AGRN
GTF2E2
RAB10
TLK1
ATN1
CNOT4
PRRT2
SNX27
PCSK7
CTCF
CCDC50
CDC16
CSNK1G3
WDR43
PPP1R21
LAMC1
GOLPH3
FBXO16
UQCC1
NR2C1
PALM
ATP1A3
DYNC1LI1
ZNF133
MAPKAPK5
MTHFD2L
SYMPK
GFPT1
UBTF
CASP8AP2
LUZP1
MICAL1
CLTC
ATP6V1A
QRICH1
MIER1
ZMYM5
ZNF493
TNPO2
XXYLT1
ORC5
TM9SF3
PRMT7
OPTN
RSPRY1
STX8
RAP1GDS1
NSL1
MAPKAP1
EEA1
USP33
CUL2
USP40
PCF11
FAM168B
ATXN3
HOOK2
NUP133
WDTC1
SEC63
FUBP1
ZCCHC7
CTTN
VPS37A
CUL4A
PMS1
TUG1
TAF1B
DCP2
GDAP2
RANBP2
TBC1D15
IFNAR1
SETDB1
LMBR1L
MACROH2A2
PHF20L1
YAF2
LYPLA1
YME1L1
PHF3
CEP89
LMNB1
ZNF197
ANKS3
INTS3
PTPN11
ARL8B
KLHL20
IQCB1
KIF3B
ZNF397
ATP6V0A1
GOPC
PITPNB
SUCO
AFTPH
STRIP1
ZFX
MARK4
WDR48
ARL13B
MFSD11
NUP98
SRRT
ZNF714
KDM5C
GLYR1
FANCL
NOL10
NUMB
CCDC6
RAD54L2
TFCP2
PIP5K1A
BMS1
GTF2I
GABPB1-AS1
LARS1
NDUFS1
TNPO3
IREB2
KATNBL1
SP3
SMC1A
FIG4
DCTN4
TMLHE
YWHAZ
VMP1
CDK8
PRKRIP1
CAPN2
CSE1L
THOC1
YY1AP1
FAM126B
MTM1
ELP3
ATXN10
PPP6R2
SLC30A9
NT5C3A
TRIP11
CEP63
ELAVL1
DNAJC10
GAK
TMOD3
DGCR2
FBXO34
SEC16A
SEPTIN11
ZMYM2
MTF2
FAM63B
OFD1
SFXN1
DCTN1
PTCD3
TYW1
DCAF6
URI1
TRIM37
HMGCR
INTS8
RSRC1
ZNF518A
SNRNP200
CRTC3
LARP4
ATP6V1C1
ILKAP
IQCE
ATL2
CAPN7
ZNF431
CERK
RTN4
ENSG00000281434
POGZ
ZC3H14
CREB1
CNOT10
NDRG3
SH3YL1
NARF
ACIN1
KDM5A
DPP8
ZBTB8OS
SACM1L
WDR41
VPS36
INTS4
GPR137B
RUFY1
PAPD5
PRPSAP1
PPHLN1
LARP1
CUL3
IMMT
USP14
FBXO42
VTA1
SYNRG
MNAT1
RANBP3
KPNA6
TTC27
OGDH
EXOSC10
PSEN1
MTX2
FIP1L1
DZIP3
RARS2
NSUN6
USO1
ZNF106
SCAF4
ANAPC10
ARMC9
TSC2
COPG2
FAM188A
