# Supplementary material for: High-resolution transcriptional landscape of xeno-free human induced pluripotent stem cell-derived cerebellar organoids
Source: Sci Rep. 2021 Jun 21;11:12959. doi: 10.1038/s41598-021-91846-4 (PMC8217544; doi:10.1038/s41598-021-91846-4)
Supplement: Supplementary file 36 — Supplementary Information 36. [file 41598_2021_91846_MOESM36_ESM.xlsx]

## Sheet: Sheet1
236 common elements in "PN_Aldinger", "PN_Nayler", "Unknown_Nayler" and "PN_Carter":								High resolution transcriptional landscape of xeno free human induced pluripotent stem cell derived cerebellar organoids. Samuel Nayler1*, Devika Agarwal3, Fabiola Curion2, Rory Bowden2,4, Esther B.E. Becker1,5*
DLGAP4
DCX
LYPD1
RAB3C
VEZT
CALB1
CRMP1
GDAP1
NSG1
AKAP9
SBK1
TRIB2
BASP1
LRRC49
SCAMP1
FEZ2
CHCHD6
BZW2
PCP4
SNX10
INA
ACBD6
PAFAH1B1
KDM5B
DYNC1I2
SMARCA4
SCN3B
CITED2
DNM1L
DHX57
ZC2HC1A
RTN1
GALNT11
SEPTIN3
KLHL7
DAAM1
SEPTIN6
MAN1A2
KLHL23
SH3BP5
SYT5
STXBP1
RIMKLB
CCDC112
LRRFIP1
HPCAL1
GNB1
STAU2
VOPP1
CYFIP2
KIFAP3
ATXN2L
RUFY3
JUP
ELAVL3
SHOC2
WASF1
RB1CC1
KIF1A
CELF3
NR2F1
PRRC2C
AP2B1
KPNA1
PODXL2
TNFRSF21
KIF2A
AATF
PSD
SOX4
VLDLR
COG6
DTD1
SMAP2
TMEM63B
INO80D
ACTL6B
TUBB3
MAP7D1
TLE1
B3GAT2
SMARCC2
UBE2K
THRA
CERS5
TXNDC15
STX12
EPS15L1
CD200
MTMR6
ATCAY
METAP1
SPTLC2
AMN1
WDR47
UBE2G1
GGT7
KIF3A
USP4
PLEKHA1
SLC39A10
RABEP1
SLC37A3
EXOC5
ZFP90
NOVA2
ASH1L
NDRG4
RAF1
PRMT2
KDM1A
RBM5
TIA1
KRIT1
EXOC1
CRY1
UBXN2A
ABHD12
G3BP2
ATL1
DEAF1
NUDCD3
IP6K1
SRPK2
NEFM
MECP2
PPP3CB
ATRX
NDUFAF2
SNX4
GFOD2
AP1AR
SUGP2
TTL
GIT2
FAM222B
LANCL1
VPS45
BTBD10
RC3H2
ATP2A2
CCDC91
PSPC1
FBXL5
ANKRD12
PRPF40B
DNAJB14
MGRN1
ACTR3
FAM3C
MAPRE3
SEC31A
ATAD1
SMARCD1
LASP1
TTC13
GRIPAP1
RHOT1
NLGN2
NUDT3
YWHAG
SNAPC3
SMARCD3
STT3B
PPA2
AFF4
DHX29
SLC6A15
AGK
LANCL2
UGCG
ABI2
EPC1
GIGYF2
TBC1D23
SS18L1
UBE2D1
ZYG11B
SPPL2B
ANAPC5
DDX6
CLK4
SLC16A2
MAU2
MARCHF7
NPEPPS
CEP70
CLSTN3
TRIM44
NAPG
PHF20
UBE3A
PDHX
TBC1D14
CDS2
AGRN
RAB10
SNX27
PALM
ATP1A3
DYNC1LI1
GFPT1
CLTC
ATP6V1A
RSPRY1
STX8
USP33
CUL2
PCF11
FAM168B
CTTN
IFNAR1
LMBR1L
MACROH2A2
ANKS3
ARL8B
ATP6V0A1
GOPC
STRIP1
MARK4
MFSD11
YWHAZ
VMP1
PRKRIP1
CAPN2
ATXN10
SLC30A9
ATP6V1C1
CAPN7
RTN4
NDRG3
SH3YL1
NARF
VPS36
VTA1
MTX2
