# Supplementary material for: High-resolution transcriptional landscape of xeno-free human induced pluripotent stem cell-derived cerebellar organoids
Source: Sci Rep. 2021 Jun 21;11:12959. doi: 10.1038/s41598-021-91846-4 (PMC8217544; doi:10.1038/s41598-021-91846-4)
Supplement: Supplementary file 37 — Supplementary Information 37. [file 41598_2021_91846_MOESM37_ESM.xlsx]

## Sheet: Sheet1
180 common elements in "PN_Aldinger", "PN_reclustered" and "PN_Carter":							High resolution transcriptional landscape of xeno free human induced pluripotent stem cell derived cerebellar organoids. Samuel Nayler1*, Devika Agarwal3, Fabiola Curion2, Rory Bowden2,4, Esther B.E. Becker1,5*
NRG1
MEF2C
CHN2
FOXP1
NRP2
MACROD2
DLGAP4
ERC2
SCMH1
DLGAP1
LYPD1
RAB3C
EXOC6B
TMCC1
GDAP1
MGAT5
CCDC92
FAM110B
LRRC49
CHCHD6
ABR
TES
ACVR2A
EXOC2
ACACA
PAFAH1B1
DYNC1I2
DNM1L
DHX57
GLMN
KLHL7
VPS53
EML1
KIF5A
BIRC6
SUSD4
DOCK7
RIMKLB
SPOCK1
LRRFIP1
HPCAL1
MAPRE2
CCNT2
KIFAP3
ATXN2L
SHOC2
AP3B2
KIF1A
PRRC2C
CAMTA1
KPNA1
TNFRSF21
AATF
PRKAR1B
PSD
TRAPPC9
VLDLR
COG6
ARHGAP12
INO80D
MAP7D1
SLC49A4
ARHGEF7
UBE2K
TRIP12
MAP2K4
CERS5
ABCC5
EPS15L1
MTMR6
AMN1
WDR47
UBE2G1
GGT7
KIF3A
USP4
PLEKHA1
RABEP1
SLC37A3
EXOC5
ZFP90
KAT6B
ASH1L
NDRG4
ARNT2
RBM5
TIA1
KRIT1
EXOC1
CRY1
UBXN2A
ABHD12
G3BP2
ATL1
NUDCD3
IP6K1
SRPK2
NEFM
MECP2
NDUFAF2
SNX4
GFOD2
AP1AR
GIT2
INPP5F
VPS45
BTBD10
SGK1
RC3H2
CCDC91
MAPK8IP3
PSPC1
FBXL5
PRPF40B
DNAJB14
SIN3B
MGRN1
ACTR3
FAM3C
SEC31A
ATAD1
TMEM161B
LASP1
TTC13
YWHAG
SNAPC3
FBRSL1
DHX29
SLC6A15
NT5C2
AGK
LANCL2
UGCG
EPC1
GIGYF2
TBC1D23
SS18L1
UBE2D1
SPPL2B
ANAPC5
ZFP30
CLK4
MAU2
PAK1
MARCHF7
CEP70
NAPG
UBE3A
PDHX
MAPK9
RAB10
SNX27
DYNC1LI1
GFPT1
CLTC
ATP6V1A
RSPRY1
STX8
CUL2
PCF11
FAM168B
IFNAR1
ANKS3
ARL8B
ATP6V0A1
GOPC
STRIP1
MFSD11
YWHAZ
VMP1
PRKRIP1
CAPN2
ATXN10
SLC30A9
ATP6V1C1
CAPN7
NARF
VPS36
VTA1
MTX2
