# Supplementary material for: High-resolution transcriptional landscape of xeno-free human induced pluripotent stem cell-derived cerebellar organoids
Source: Sci Rep. 2021 Jun 21;11:12959. doi: 10.1038/s41598-021-91846-4 (PMC8217544; doi:10.1038/s41598-021-91846-4)
Supplement: Supplementary file 38 — Supplementary Information 38. [file 41598_2021_91846_MOESM38_ESM.csv]

Disease	SIZE	ES	NES	NOM.p.val	FDR.q.val	FWER.p.val	RANK.AT.MAX	Celltype	p_adj	bon	log10_padj	bon_log10_padj	direction
1	ID	180	0.5660423	1.9462956	5.00E-05	0.000157	1.00E-04	2348	GC precusors	7.00E-04	0.0042	3.15490196	2.37675071	Up	High resolution transcriptional landscape of xeno free human induced pluripotent stem cell derived cerebellar organoids. Samuel Nayler1*, Devika Agarwal3, Fabiola Curion2, Rory Bowden2,4, Esther B.E. Becker1,5*
2	CBLM	52	0.6513823	1.85673	0.000554	0.000648	0.0012	1139	GC precusors	0.003579692	0.046536	2.446154302	1.332210949	Up
3	AUTISM	97	0.44302619	1.4143939	0.020707507	0.044096705	0.1016	1821	GC precusors	0.066901176	1	1.174566245	0	Up
4	JOUBERT	39	-0.5312479	-1.3786418	0.06421872	0.19134314	0.1963	4249	GC precusors	0.171535823	1	0.765645171	0	Down
5	ALZNEG	78	-0.424407	-1.2398441	0.12231328	0.2638248	0.4652	3673	GC precusors	0.285397653	1	0.544549602	0	Down
6	ARA	43	-0.40065506	-1.0587521	0.36923078	0.4753252	0.8391	3166	GC precusors	0.632967051	1	0.198618896	0	Down
7	SCA/EA	45	-0.39081013	-1.0399978	0.40183082	0.3872593	0.8676	3583	GC precusors	0.652195685	1	0.185622079	0	Down
8	CBLM	51	0.59438646	1.3850653	0.06534698	0.31796408	0.2966	1693	Granule cells-2	0.171535823	1	0.765645171	0	Up
9	ID	173	0.5204802	1.3100524	0.03607986	0.29331997	0.4846	2931	Granule cells-2	0.104507181	1	0.980853868	0	Up
10	JOUBERT	38	0.5085151	1.1448469	0.29964665	0.5391373	0.8631	3128	Granule cells-2	0.559340413	1	0.252323801	0	Up
11	AUTISM	96	0.46482903	1.1380141	0.26455525	0.41939336	0.872	2849	Granule cells-2	0.505060023	1	0.296657006	0	Up
12	ARA	42	0.377064	0.8574991	0.68369466	0.85522074	0.9991	2937	Granule cells-2	0.839868558	1	0.075788677	0	Up
13	ALZNEG	77	0.32216436	0.7793485	0.82099956	0.81333625	0.9998	1235	Granule cells-2	0.895635884	1	0.047868515	0	Up
14	SCA/EA	45	-0.36755934	-1.2070867	0.14251782	0.13222736	0.0822	1029	Granule cells-2	0.315394933	1	0.501145289	0	Down
15	ALZNEG	77	0.36272848	1.0329683	0.41150442	1	0.9386	2636	Purkinje neurons	0.652195685	1	0.185622079	0	Up
16	JOUBERT	38	0.39615178	1.0167141	0.4471088	0.88714296	0.9529	2665	Purkinje neurons	0.6706632	1	0.173495523	0	Up
17	SCA/EA	45	0.37223417	0.9802666	0.50092226	0.67542213	0.9737	777	Purkinje neurons	0.725473618	1	0.139378376	0	Up
18	ARA	42	0.32436553	0.84880364	0.70417446	0.7337269	0.9976	2409	Purkinje neurons	0.839868558	1	0.075788677	0	Up
19	CBLM	51	-0.6385897	-2.0485146	1.00E-06	0	0	1813	Purkinje neurons	2.10E-05	8.40E-05	4.677780705	4.075720714	Down
20	AUTISM	96	-0.4190837	-1.4998425	0.007211539	0.024021436	0.0237	2193	Purkinje neurons	0.036001288	0.605769276	1.443681959	0.217692757	Down
21	ID	173	-0.3410238	-1.3199466	0.01997897	0.06474265	0.0912	2295	Purkinje neurons	0.066901176	1	1.174566245	0	Down
22	ALZNEG	78	0.32461274	1.0248805	0.4054054	0.39728987	0.1422	978	Choroid plexus	0.652195685	1	0.185622079	0	Up
23	CBLM	52	-0.69248074	-1.5644476	0.000214	0.001548572	0.0017	1662	Choroid plexus	0.001997333	0.017976	2.69954945	1.745306941	Down
24	ID	180	-0.6278368	-1.546438	5.00E-04	0.001488571	0.0033	4072	Choroid plexus	0.0035	0.042	2.455931956	1.37675071	Down
25	AUTISM	97	-0.55341744	-1.3183982	0.020477816	0.07344156	0.2226	3418	Choroid plexus	0.066901176	1	1.174566245	0	Down
26	JOUBERT	39	-0.49239144	-1.0853218	0.35995206	0.50696737	0.9343	5831	Choroid plexus	0.629916105	1	0.200717288	0	Down
27	SCA/EA	45	-0.4270362	-0.95334965	0.5952304	0.730876	0.9979	5553	Choroid plexus	0.793640533	1	0.10037616	0	Down
28	ARA	43	-0.3398804	-0.7526569	0.870527	0.8963622	1	3813	Choroid plexus	0.91405335	1	0.039028455	0	Down
29	AUTISM	96	0.507044	1.5749912	0.006626905	0.07920935	0.0526	2759	Endothelial	0.036001288	0.55666002	1.443681959	0.254409969	Up
30	CBLM	51	0.51856476	1.4616662	0.0447604	0.09902935	0.1281	1543	Endothelial	0.12532912	1	0.90194801	0	Up
31	ID	173	0.33933994	1.1347698	0.20145556	0.49487	0.6673	2442	Endothelial	0.415437284	1	0.38149453	0	Up
32	SCA/EA	45	0.36783314	1.0114888	0.43000883	0.6405767	0.8674	2914	Endothelial	0.656740759	1	0.18260603	0	Up
33	ALZNEG	77	0.29934457	0.9052014	0.6218133	0.7476837	0.9615	1939	Endothelial	0.816129956	1	0.088240681	0	Up
34	ARA	42	0.28812993	0.78074133	0.8078765	0.8546978	0.9935	2092	Endothelial	0.892916132	1	0.049189331	0	Up
35	JOUBERT	38	-0.2242861	-0.64083385	0.97559875	0.9877238	0.976	3233	Endothelial	0.994529072	1	0.002382517	0	Down
36	SCA/EA	45	0.42061108	0.9547059	0.59361315	1	0.997	1606	Unknown	0.793640533	1	0.10037616	0	Up
37	ALZNEG	77	0.38547552	0.91471326	0.6806956	1	0.9993	2173	Unknown	0.839868558	1	0.075788677	0	Up
38	JOUBERT	38	0.37894362	0.8442962	0.7547458	1	0.9999	4834	Unknown	0.863902768	1	0.063535135	0	Up
39	ARA	42	0.37321842	0.8400276	0.7610572	0.9945935	0.9999	3371	Unknown	0.863902768	1	0.063535135	0	Up
40	ID	173	0.28425646	0.69823116	0.9823594	0.93698615	1	2971	Unknown	0.994529072	1	0.002382517	0	Up
41	CBLM	51	-0.46856	-1.5354782	0.007285975	0.01964223	0.0034	2553	Unknown	0.036001288	0.6120219	1.443681959	0.213233037	Down
42	AUTISM	96	-0.32749406	-1.1500531	0.094736844	0.18613353	0.0587	3121	Unknown	0.234055732	1	0.630680718	0	Down
43	SCA/EA	45	0.34273404	1.0062242	0.42745098	1	0.5968	626	Roof plate	0.656740759	1	0.18260603	0	Up
44	ALZNEG	77	0.29503652	0.95319396	0.5391738	0.7923619	0.6865	1184	Roof plate	0.75484332	1	0.122143184	0	Up
45	ARA	42	0.27909842	0.80434334	0.79000324	0.8312958	0.8527	1763	Roof plate	0.884803629	1	0.053153105	0	Up
46	CBLM	51	-0.6565303	-1.8170191	0.00015	0.00026	3.00E-04	2725	Roof plate	0.0018	0.0126	2.744727495	1.899629455	Down
47	ID	173	-0.5335573	-1.7433233	0.00045	0.00089	0.0022	3462	Roof plate	0.003436364	0.0378	2.463900885	1.4225082	Down
48	AUTISM	96	-0.4897684	-1.4901052	0.008511807	0.019268224	0.0714	4182	Roof plate	0.036934674	0.714991788	1.43256573	0.145698946	Down
49	JOUBERT	38	-0.36941594	-0.9675187	0.5134223	0.5261757	0.9647	4609	Roof plate	0.730974122	1	0.136097998	0	Down
50	AUTISM	96	0.6608825	1.9560927	1.00E-06	0	0	3119	Glutamatergic DCN	2.10E-05	8.40E-05	4.677780705	4.075720714	Up
51	ID	173	0.61853224	1.9549391	1.00E-06	0	0	2785	Glutamatergic DCN	2.10E-05	8.40E-05	4.677780705	4.075720714	Up
52	CBLM	51	0.682299	1.8330623	2.00E-05	4.89E-05	2.00E-04	747	Glutamatergic DCN	0.000336	0.00168	3.473660723	2.774690718	Up
53	SCA/EA	45	0.58509433	1.5445261	0.012886598	0.00871801	0.0419	4412	Glutamatergic DCN	0.049401263	1	1.306261948	0	Up
54	JOUBERT	38	-0.53622013	-1.5211097	0.02526866	0.04461405	0.0305	2589	Glutamatergic DCN	0.078613609	1	1.104502266	0	Down
55	ALZNEG	77	-0.32361656	-1.0424957	0.3471017	0.5366949	0.5524	1910	Glutamatergic DCN	0.620351974	1	0.207361831	0	Down
56	ARA	42	-0.29735452	-0.8612383	0.70945543	0.75124174	0.8372	2660	Glutamatergic DCN	0.839868558	1	0.075788677	0	Down
57	CBLM	51	0.33410728	1.0372695	0.3768116	0.368469	0.5124	596	Bergmann glia	0.633043488	1	0.198566454	0	Up
58	AUTISM	96	-0.46213093	-1.4482878	0.017859489	0.15234688	0.1238	4691	Bergmann glia	0.06522596	1	1.185579521	0	Down
59	ALZNEG	77	-0.4281233	-1.2994665	0.09013398	0.276624	0.3924	3509	Bergmann glia	0.229431949	1	0.639346105	0	Down
60	ID	173	-0.35183084	-1.1834987	0.14267866	0.39068452	0.664	3008	Bergmann glia	0.315394933	1	0.501145289	0	Down
61	SCA/EA	45	-0.32029927	-0.8981721	0.63163054	0.9801809	0.9905	3719	Bergmann glia	0.816261006	1	0.08817095	0	Down
62	ARA	42	-0.31420618	-0.86944586	0.6859863	0.8466396	0.9956	2484	Bergmann glia	0.839868558	1	0.075788677	0	Down
63	JOUBERT	38	-0.3025323	-0.82481986	0.7507406	0.7823593	0.9983	4826	Bergmann glia	0.863902768	1	0.063535135	0	Down
64	JOUBERT	38	0.7219756	1.9930263	1.00E-06	0	0	2432	Ciliated cells	2.10E-05	8.40E-05	4.677780705	4.075720714	Up
65	ARA	42	0.38671964	1.0808386	0.31705993	0.44520396	0.54	2751	Ciliated cells	0.578979003	1	0.237337186	0	Up
66	ALZNEG	77	0.28198248	0.87912595	0.7098889	0.69399023	0.8591	1949	Ciliated cells	0.839868558	1	0.075788677	0	Up
67	ID	173	-0.502482	-1.6484791	0.005	0.008066452	0.0091	3066	Ciliated cells	0.03	0.42	1.522878745	0.37675071	Down
68	AUTISM	96	-0.38800985	-1.183207	0.1615667	0.36833626	0.5891	2667	Ciliated cells	0.347989815	1	0.458433466	0	Down
69	CBLM	51	-0.42665935	-1.1800139	0.20277296	0.2502912	0.5963	1894	Ciliated cells	0.415437284	1	0.38149453	0	Down
70	SCA/EA	45	-0.2885831	-0.7837955	0.8386742	0.86593103	0.9971	1468	Ciliated cells	0.900051526	1	0.045732628	0	Down
71	CBLM	51	0.61371756	1.4035169	0.027402991	0.14657465	0.1343	1339	Granule cells-1	0.082208973	1	1.085080777	0	Up
72	ID	173	0.5452099	1.3147489	0.008008008	0.2081397	0.3401	3122	Granule cells-1	0.036934674	0.672672672	1.43256573	0.172196216	Up
73	AUTISM	96	0.47418886	1.1224761	0.25538585	0.66365856	0.8892	4094	Granule cells-1	0.498893288	1	0.301992339	0	Up
74	ARA	42	0.45915917	1.0331193	0.45962602	0.7856864	0.9812	2347	Granule cells-1	0.677343608	1	0.169190963	0	Up
75	ALZNEG	77	0.40833768	0.9585889	0.58878124	0.82436633	0.9973	3917	Granule cells-1	0.793640533	1	0.10037616	0	Up
76	JOUBERT	38	0.3337811	0.7461918	0.84647703	1	1	1581	Granule cells-1	0.900051526	1	0.045732628	0	Up
77	SCA/EA	45	0.23921916	0.5423254	0.98268944	0.9889926	1	3660	Granule cells-1	0.994529072	1	0.002382517	0	Up
78	ID	173	0.53035337	1.9514812	2.00E-04	0.000672	4.00E-04	2104	Rhombic lip	0.001997333	0.0168	2.69954945	1.774690718	Up
79	CBLM	51	0.618638	1.8808018	0.00029	0.000768	8.00E-04	1387	Rhombic lip	0.002436	0.02436	2.613322716	1.613322716	Up
80	AUTISM	96	0.44568932	1.5090569	0.00879397	0.026330158	0.0474	1647	Rhombic lip	0.036934674	0.73869348	1.43256573	0.131535734	Up
81	SCA/EA	45	0.18141095	0.53746045	0.9977496	0.99811333	0.9412	3145	Rhombic lip	0.9977496	1	0.000978438	0	Up
82	JOUBERT	38	-0.58078456	-1.5674174	0.012938426	0.021214958	0.0318	2692	Rhombic lip	0.049401263	1	1.306261948	0	Down
83	ALZNEG	77	-0.40690714	-1.2456739	0.12010021	0.19403245	0.469	2679	Rhombic lip	0.285397653	1	0.544549602	0	Down
84	ARA	42	-0.42198795	-1.1564338	0.25149792	0.21977703	0.67	4654	Rhombic lip	0.498893288	1	0.301992339	0	Down
